# Supplementary material for: Oxygenation and Alkalinity Drive the Lacustrine Nitrogen Isotope Record Throughout the Past 3.2 Billion Years
Source: Geobiology. 2025 Sep 18;23(5):e70033. doi: 10.1111/gbi.70033 (PMC12444620; doi:10.1111/gbi.70033)
Supplement: Supplementary file 1 — Data S1: gbi70033‐sup‐0001‐DataS1.xlsx. [file GBI-23-e70033-s004.xlsx]

## Sheet: Full Dataset
Unit	Depositional Environment	Sample ID	Age (Ga)	Eon/Period	Alkalinity	Depth (m)	TOC (%)	d13Corg (‰)	C:N (atomic)	TN (%)	d15N (‰)	Category of d15N	Metamorphic Grade	Lithology	Reference	DOI	Notes
Moodies Group	fluvial	14-452-1B5	3.22	Archean			0.05	-20.54	19.51		1.95	bulk	lower greenschist	microbial mat	Homann et al. (2018)	https://doi.org/10.1038/s41561-018-0190-9
Moodies Group	fluvial	13-431-2	3.22	Archean			0.05	-21.73	19.81		2.76	bulk	lower greenschist	microbial mat	Homann et al. (2018)	https://doi.org/10.1038/s41561-018-0190-9
Moodies Group	fluvial	14-452-1B4	3.22	Archean			0.04	-20.36	21.44		5.15	bulk	lower greenschist	microbial mat	Homann et al. (2018)	https://doi.org/10.1038/s41561-018-0190-9
Moodies Group	fluvial	12-322-1	3.22	Archean			0.04	-23.29	21.63		5.12	bulk	lower greenschist	microbial mat	Homann et al. (2018)	https://doi.org/10.1038/s41561-018-0190-9
Moodies Group	fluvial	12-322-2	3.22	Archean			0.05	-22.75	22.24		4.57	bulk	lower greenschist	microbial mat	Homann et al. (2018)	https://doi.org/10.1038/s41561-018-0190-9
Moodies Group	fluvial	17-468	3.22	Archean			0.04	-23.63	30.91		5.19	bulk	lower greenschist	microbial mat	Homann et al. (2018)	https://doi.org/10.1038/s41561-018-0190-9
Moodies Group	fluvial	14-452-1B3	3.22	Archean			0.06	-22.42	38.76		3.41	bulk	lower greenschist	microbial mat	Homann et al. (2018)	https://doi.org/10.1038/s41561-018-0190-9
Moodies Group	fluvial	14-452-1B1	3.22	Archean			0.07	-20.06	42.54		5.08	bulk	lower greenschist	microbial mat	Homann et al. (2018)	https://doi.org/10.1038/s41561-018-0190-9
Moodies Group	fluvial	17-469	3.22	Archean			0.05	-23.62	44.77		5.56	bulk	lower greenschist	microbial mat	Homann et al. (2018)	https://doi.org/10.1038/s41561-018-0190-9
Moodies Group	fluvial	17-470	3.22	Archean			0.06	-20.93	49.55		3.9	bulk	lower greenschist	microbial mat	Homann et al. (2018)	https://doi.org/10.1038/s41561-018-0190-9
Lalla Rookh Basin	fluvio-lacustrine	LallaRookh_93016	3	Archean			0.07	-35.31	32		-1.17	kerogen	sub-greenschist	shale	Stüeken and Buick (2018)	https://doi.org/10.1016/j.precamres.2017.11.003
Lalla Rookh Basin	fluvio-lacustrine	LallaRookh_93019	3	Archean			0.17	-35.61	49		-0.43	kerogen	sub-greenschist	shale	Stüeken and Buick (2018)	https://doi.org/10.1016/j.precamres.2017.11.003
Lalla Rookh Basin	fluvio-lacustrine	LallaRookh_93014	3	Archean			0.18	-36.48	50		-0.72	kerogen	sub-greenschist	shale	Stüeken and Buick (2018)	https://doi.org/10.1016/j.precamres.2017.11.003
Lalla Rookh Basin	fluvio-lacustrine	LallaRookh_93015	3	Archean			0.14	-34.87	54		-1.1	kerogen	sub-greenschist	shale	Stüeken and Buick (2018)	https://doi.org/10.1016/j.precamres.2017.11.003
Lalla Rookh Basin	fluvio-lacustrine	LallaRookh_93020	3	Archean			0.19	-36.13	65		-0.95	kerogen	sub-greenschist	shale	Stüeken and Buick (2018)	https://doi.org/10.1016/j.precamres.2017.11.003
Lalla Rookh Basin	fluvio-lacustrine	LallaRookh_93013	3	Archean			0.25	-35.68	66		-0.69	kerogen	sub-greenschist	shale	Stüeken and Buick (2018)	https://doi.org/10.1016/j.precamres.2017.11.003
Lalla Rookh Basin	fluvio-lacustrine	LallaRookh_5	3	Archean			0.21	-36.46	68		-0.37	kerogen	sub-greenschist	shale	Stüeken and Buick (2018)	https://doi.org/10.1016/j.precamres.2017.11.003
Lalla Rookh Basin	fluvio-lacustrine	LallaRookh_6	3	Archean			0.25	-36.35	76		-0.68	kerogen	sub-greenschist	shale	Stüeken and Buick (2018)	https://doi.org/10.1016/j.precamres.2017.11.003
Lalla Rookh Basin	fluvio-lacustrine	LallaRookh_3	3	Archean			0.24	-37.56	77		-0.8	kerogen	sub-greenschist	shale	Stüeken and Buick (2018)	https://doi.org/10.1016/j.precamres.2017.11.003
Lalla Rookh Basin	fluvio-lacustrine	LallaRookh_93017	3	Archean			0.32	-37.17	89		-1.02	kerogen	sub-greenschist	shale	Stüeken and Buick (2018)	https://doi.org/10.1016/j.precamres.2017.11.003
Lalla Rookh Basin	fluvio-lacustrine	LallaRookh_93018	3	Archean			0.41	-32.73	96		-0.1	kerogen	sub-greenschist	shale	Stüeken and Buick (2018)	https://doi.org/10.1016/j.precamres.2017.11.003
Lalla Rookh Basin	fluvio-lacustrine	LallaRookh_1	3	Archean			0.6	-34.17	109		-1.32	kerogen	sub-greenschist	shale	Stüeken and Buick (2018)	https://doi.org/10.1016/j.precamres.2017.11.003
Lalla Rookh Basin	fluvio-lacustrine	LallaRookh_2	3	Archean			0.44	-30.27	118		-0.2	kerogen	sub-greenschist	shale	Stüeken and Buick (2018)	https://doi.org/10.1016/j.precamres.2017.11.003
Coronation Formation, Witwatersrand Supergroup	fluvial	BABI_934m	2.94	Archean		934	0.14	-40.46	49.18		0.27	bulk	greenschist	shale; mudstone	Stüeken et al. (2015)	https://doi.org/10.1038/nature14180
Coronation Formation, Witwatersrand Supergroup	fluvial	BABI_1013m	2.94	Archean		1013	0.37	-47.06	131.54		0.87	bulk	greenschist	shale; mudstone	Stüeken et al. (2015)	https://doi.org/10.1038/nature14180
Promise Formation, Witwatersrand Supergroup	fluvial	BABI_1157m	2.94	Archean		1157	0.12	-45.66	26.98		0.67	bulk	greenschist	shale; mudstone	Stüeken et al. (2015)	https://doi.org/10.1038/nature14180
Promise Formation, Witwatersrand Supergroup	fluvial	BABI_1119m	2.94	Archean		1119	0.16	-45.84	49.01		-0.59	bulk	greenschist	shale; mudstone	Stüeken et al. (2015)	https://doi.org/10.1038/nature14180
Rietkuil Formation, Witwatersrand Supergroup	fluvial	BABI_125m	2.92	Archean		125	0.22	-45.98	13.5		3.91	bulk	greenschist	shale; mudstone	Stüeken et al. (2015)	https://doi.org/10.1038/nature14180
Rietkuil Formation, Witwatersrand Supergroup	fluvial	BABI_115m	2.92	Archean		115	0.47	-47.37	40.67		3.64	bulk	greenschist	shale; mudstone	Stüeken et al. (2015)	https://doi.org/10.1038/nature14180
Booysens Formation, Witwatersrand Supergroup	fluvial	DK12_3377.8m	2.87	Archean		3377.8	0.03	-28.8	14.28		-1.17	bulk	greenschist	siltstone-shale	Stüeken et al. (2015)	https://doi.org/10.1038/nature14180
Booysens Formation, Witwatersrand Supergroup	fluvial	DK12_3325m	2.87	Archean		3325	0.1	-33.16	69.9		-0.04	bulk	greenschist	siltstone-shale	Stüeken et al. (2015)	https://doi.org/10.1038/nature14180
Bellary Formation, Fortescue Group	fluvio-lacustrine	21004	2.77	Archean			0.01	-27.93	4.62		0.13	bulk (decarbonated)	prehnite-pumpellyite	shale; siltstone	Stüeken et al. (2015)	https://doi.org/10.1038/nature14180
Bellary Formation, Fortescue Group	fluvio-lacustrine	21003	2.77	Archean			0.19	-39.14	87.84		-0.17	bulk (decarbonated)	prehnite-pumpellyite	shale; siltstone	Stüeken et al. (2015)	https://doi.org/10.1038/nature14180
Bellary Formation, Fortescue Group	fluvio-lacustrine	96038	2.77	Archean			0.17	-41.71	89.28		-0.45	bulk (decarbonated)	prehnite-pumpellyite	shale; siltstone	Stüeken et al. (2015)	https://doi.org/10.1038/nature14180
Hardey Formation, Fortescue Group	fluvio-lacustrine	130708-1	2.75	Archean			0.04	-33.2	17.65		-1.41	bulk (decarbonated)	prehnite-pumpellyite	shale; siltstone	Stüeken et al. (2015)	https://doi.org/10.1038/nature14180
Hardey Formation, Fortescue Group	fluvio-lacustrine	130711-1	2.75	Archean			0.03	-24.85	36.43		0.72	bulk (decarbonated)	prehnite-pumpellyite	shale; siltstone	Stüeken et al. (2015)	https://doi.org/10.1038/nature14180
Hardey Formation, Fortescue Group	fluvio-lacustrine	96042	2.75	Archean			0.1	-38.48	41.48		-0.51	bulk (decarbonated)	prehnite-pumpellyite	shale; siltstone	Stüeken et al. (2015)	https://doi.org/10.1038/nature14180
Hardey Formation, Fortescue Group	fluvio-lacustrine	130711-3	2.75	Archean			0.08	-30.96	56.66		-2.22	bulk (decarbonated)	prehnite-pumpellyite	shale; siltstone	Stüeken et al. (2015)	https://doi.org/10.1038/nature14180
Hardey Formation, Fortescue Group	fluvio-lacustrine	130708-2	2.75	Archean			0.13	-39.8	64.76		-1.6	bulk (decarbonated)	prehnite-pumpellyite	shale; siltstone	Stüeken et al. (2015)	https://doi.org/10.1038/nature14180
Hardey Formation, Fortescue Group	fluvio-lacustrine	130708-3	2.75	Archean			0.09	-37.69	68.93		-0.05	bulk (decarbonated)	prehnite-pumpellyite	shale; siltstone	Stüeken et al. (2015)	https://doi.org/10.1038/nature14180
Hardey Formation, Fortescue Group	fluvio-lacustrine	96039	2.75	Archean			0.2	-39.9	78.79		-0.77	bulk (decarbonated)	prehnite-pumpellyite	shale; siltstone	Stüeken et al. (2015)	https://doi.org/10.1038/nature14180
Hardey Formation, Fortescue Group	fluvio-lacustrine	130708-4	2.75	Archean			0.11	-34.73	84.89		-0.91	bulk (decarbonated)	prehnite-pumpellyite	shale; siltstone	Stüeken et al. (2015)	https://doi.org/10.1038/nature14180
Hardey Formation, Fortescue Group	fluvio-lacustrine	96041	2.75	Archean			0.26	-41.18	86.41		-1.01	bulk (decarbonated)	prehnite-pumpellyite	shale; siltstone	Stüeken et al. (2015)	https://doi.org/10.1038/nature14180
Hardey Formation, Fortescue Group	fluvio-lacustrine	130711-2	2.75	Archean			0.16	-37.97	131.34		-1.18	bulk (decarbonated)	prehnite-pumpellyite	shale; siltstone	Stüeken et al. (2015)	https://doi.org/10.1038/nature14180
Tumbiana Formation	lacustrine	130707-4	2.72	Archean	alkaline (pH > 9)		0.08	-49.4	256		23.76	bulk (decarbonated)	sub-greenschist	volcanic tuffs; stromatolites	Stüeken et al. (2015)	https://doi.org/10.1016/j.epsl.2014.11.037
Tumbiana Formation	lacustrine	99024	2.72	Archean	alkaline (pH > 9)		0.23	-43.99	281		25.39	bulk (decarbonated)	sub-greenschist	volcanic tuffs; stromatolites	Stüeken et al. (2015)	https://doi.org/10.1016/j.epsl.2014.11.037
Tumbiana Formation	lacustrine	99037	2.72	Archean	alkaline (pH > 9)		0.34	-49.56	319		38.36	bulk (decarbonated)	sub-greenschist	volcanic tuffs; stromatolites	Stüeken et al. (2015)	https://doi.org/10.1016/j.epsl.2014.11.037
Tumbiana Formation	lacustrine	130707-8	2.72	Archean	alkaline (pH > 9)		0.17	-53.65	324		42.28	bulk (decarbonated)	sub-greenschist	volcanic tuffs; stromatolites	Stüeken et al. (2015)	https://doi.org/10.1016/j.epsl.2014.11.037
Tumbiana Formation	lacustrine	130707-2B	2.72	Archean	alkaline (pH > 9)		0.14	-51.43	327		22.86	bulk (decarbonated)	sub-greenschist	volcanic tuffs; stromatolites	Stüeken et al. (2015)	https://doi.org/10.1016/j.epsl.2014.11.037
Tumbiana Formation	lacustrine	99038	2.72	Archean	alkaline (pH > 9)		0.44	-49.26	339		37.91	bulk (decarbonated)	sub-greenschist	volcanic tuffs; stromatolites	Stüeken et al. (2015)	https://doi.org/10.1016/j.epsl.2014.11.037
Tumbiana Formation	lacustrine	130707-7	2.72	Archean	alkaline (pH > 9)		0.04	-51.39	343		29.86	bulk (decarbonated)	sub-greenschist	volcanic tuffs; stromatolites	Stüeken et al. (2015)	https://doi.org/10.1016/j.epsl.2014.11.037
Tumbiana Formation	lacustrine	99039	2.72	Archean	alkaline (pH > 9)		0.25	-47.57	351		30.62	bulk (decarbonated)	sub-greenschist	volcanic tuffs; stromatolites	Stüeken et al. (2015)	https://doi.org/10.1016/j.epsl.2014.11.037
Tumbiana Formation	lacustrine	99046	2.72	Archean	alkaline (pH > 9)		0.35	-46.3	426		29.35	bulk (decarbonated)	sub-greenschist	volcanic tuffs; stromatolites	Stüeken et al. (2015)	https://doi.org/10.1016/j.epsl.2014.11.037
Tumbiana Formation	lacustrine	99040	2.72	Archean	alkaline (pH > 9)		0.76	-47.77	431		36.98	bulk (decarbonated)	sub-greenschist	volcanic tuffs; stromatolites	Stüeken et al. (2015)	https://doi.org/10.1016/j.epsl.2014.11.037
Tumbiana Formation	lacustrine	130707-3	2.72	Archean	alkaline (pH > 9)		0.08	-51.54	433		43.95	bulk (decarbonated)	sub-greenschist	volcanic tuffs; stromatolites	Stüeken et al. (2015)	https://doi.org/10.1016/j.epsl.2014.11.037
Tumbiana Formation	lacustrine	130707-5	2.72	Archean	alkaline (pH > 9)		0.03	-49.52	462		24.47	bulk (decarbonated)	sub-greenschist	volcanic tuffs; stromatolites	Stüeken et al. (2015)	https://doi.org/10.1016/j.epsl.2014.11.037
Tumbiana Formation	lacustrine	99044	2.72	Archean	alkaline (pH > 9)		0.28	-45.41	464		28.79	bulk (decarbonated)	sub-greenschist	volcanic tuffs; stromatolites	Stüeken et al. (2015)	https://doi.org/10.1016/j.epsl.2014.11.037
Tumbiana Formation	lacustrine	99042	2.72	Archean	alkaline (pH > 9)		0.6	-46.41	499		37.7	bulk (decarbonated)	sub-greenschist	volcanic tuffs; stromatolites	Stüeken et al. (2015)	https://doi.org/10.1016/j.epsl.2014.11.037
Tumbiana Formation	lacustrine	99043	2.72	Archean	alkaline (pH > 9)		0.54	-45.9	506		36.23	bulk (decarbonated)	sub-greenschist	volcanic tuffs; stromatolites	Stüeken et al. (2015)	https://doi.org/10.1016/j.epsl.2014.11.037
Tumbiana Formation	lacustrine	130707-9	2.72	Archean	alkaline (pH > 9)		0.03	-57.06	539		23.52	bulk (decarbonated)	sub-greenschist	volcanic tuffs; stromatolites	Stüeken et al. (2015)	https://doi.org/10.1016/j.epsl.2014.11.037
Tumbiana Formation	lacustrine	99045	2.72	Archean	alkaline (pH > 9)		0.4	-44.94	589		30.32	bulk (decarbonated)	sub-greenschist	volcanic tuffs; stromatolites	Stüeken et al. (2015)	https://doi.org/10.1016/j.epsl.2014.11.037
Ventersdorp Formation	lacustrine (playa lake)	SBO 297	2.6	Archean				-29.3	54.4		1.2	kerogen	lower greenschist to amphibolite	stromatolitic chert	Beaumont and Robert (1999)	https://doi.org/10.1016/S0301-9268(99)00005-4
Ventersdorp Formation	lacustrine (playa lake)	SBO 297	2.6	Archean				-29.3	55		3.5	kerogen	lower greenschist to amphibolite	stromatolitic chert	Beaumont and Robert (1999)	https://doi.org/10.1016/S0301-9268(99)00005-4
Ventersdorp Formation	lacustrine (playa lake)	SBO 283	2.6	Archean				-37.9	100		8.1	kerogen	lower greenschist to amphibolite	stromatolitic chert	Beaumont and Robert (1999)	https://doi.org/10.1016/S0301-9268(99)00005-4
Ventersdorp Formation	lacustrine (playa lake)	SBO 283	2.6	Archean				-38.3	155.4		10.6	kerogen	lower greenschist to amphibolite	stromatolitic chert	Beaumont and Robert (1999)	https://doi.org/10.1016/S0301-9268(99)00005-4
Embury Lake Formation	lacustrine		1.8622	Proterozoic		81.9				0.0410873	-1.35967	bulk	greenschist	shale	Motomura et al. (2023)	https://doi.org/10.1016/j.chemgeo.2022.121234
Embury Lake Formation	lacustrine		1.8622	Proterozoic		172.6				0.040025	-1.2649	bulk	greenschist	shale	Motomura et al. (2023)	https://doi.org/10.1016/j.chemgeo.2022.121234
Embury Lake Formation	lacustrine		1.8622	Proterozoic		98				0.0334433	-0.86851	bulk	greenschist	shale	Motomura et al. (2023)	https://doi.org/10.1016/j.chemgeo.2022.121234
Embury Lake Formation	lacustrine		1.8622	Proterozoic		199.8				0.0286688	-0.708922	bulk	greenschist	shale	Motomura et al. (2023)	https://doi.org/10.1016/j.chemgeo.2022.121234
Embury Lake Formation	lacustrine		1.8622	Proterozoic		103.85				0.0496192	-0.625055	bulk	greenschist	shale	Motomura et al. (2023)	https://doi.org/10.1016/j.chemgeo.2022.121234
Embury Lake Formation	lacustrine		1.8622	Proterozoic		124.1				0.0767224	-0.284767	bulk	greenschist	shale	Motomura et al. (2023)	https://doi.org/10.1016/j.chemgeo.2022.121234
Embury Lake Formation	lacustrine		1.8622	Proterozoic		204.35				0.038602	-0.152791	bulk	greenschist	shale	Motomura et al. (2023)	https://doi.org/10.1016/j.chemgeo.2022.121234
Embury Lake Formation	lacustrine		1.8622	Proterozoic		152.5				0.0679013	-0.0305483	bulk	greenschist	shale	Motomura et al. (2023)	https://doi.org/10.1016/j.chemgeo.2022.121234
Embury Lake Formation	lacustrine		1.8622	Proterozoic		112.2				0.0511304	-0.0227612	bulk	greenschist	shale	Motomura et al. (2023)	https://doi.org/10.1016/j.chemgeo.2022.121234
Embury Lake Formation	lacustrine		1.8622	Proterozoic		140.3				0.0398191	-0.0024484	bulk	greenschist	shale	Motomura et al. (2023)	https://doi.org/10.1016/j.chemgeo.2022.121234
Embury Lake Formation	lacustrine		1.8622	Proterozoic		189.57				0.0595018	0.0127333	bulk	greenschist	shale	Motomura et al. (2023)	https://doi.org/10.1016/j.chemgeo.2022.121234
Embury Lake Formation	lacustrine		1.8622	Proterozoic		242.82				0.051824	0.0132283	bulk	greenschist	shale	Motomura et al. (2023)	https://doi.org/10.1016/j.chemgeo.2022.121234
Embury Lake Formation	lacustrine		1.8622	Proterozoic		260.05				0.0450207	0.0659095	bulk	greenschist	shale	Motomura et al. (2023)	https://doi.org/10.1016/j.chemgeo.2022.121234
Embury Lake Formation	lacustrine		1.8622	Proterozoic		223.9				0.0616777	0.131793	bulk	greenschist	shale	Motomura et al. (2023)	https://doi.org/10.1016/j.chemgeo.2022.121234
Embury Lake Formation	lacustrine		1.8622	Proterozoic		67.35				0.0542195	0.254196	bulk	greenschist	shale	Motomura et al. (2023)	https://doi.org/10.1016/j.chemgeo.2022.121234
Embury Lake Formation	lacustrine		1.8622	Proterozoic		129.9				0.0782711	0.437445	bulk	greenschist	shale	Motomura et al. (2023)	https://doi.org/10.1016/j.chemgeo.2022.121234
Embury Lake Formation	lacustrine		1.8622	Proterozoic		250.95				0.0773	0.463735	bulk	greenschist	shale	Motomura et al. (2023)	https://doi.org/10.1016/j.chemgeo.2022.121234
Embury Lake Formation	lacustrine		1.8622	Proterozoic		54.55				0.111123	0.475293	bulk	greenschist	shale	Motomura et al. (2023)	https://doi.org/10.1016/j.chemgeo.2022.121234
Embury Lake Formation	lacustrine		1.8622	Proterozoic		283.23				0.0851799	0.635731	bulk	greenschist	shale	Motomura et al. (2023)	https://doi.org/10.1016/j.chemgeo.2022.121234
Embury Lake Formation	lacustrine		1.8622	Proterozoic		166.9				0.0821594	0.666815	bulk	greenschist	shale	Motomura et al. (2023)	https://doi.org/10.1016/j.chemgeo.2022.121234
Embury Lake Formation	lacustrine		1.8622	Proterozoic		237.4				0.0865628	0.680436	bulk	greenschist	shale	Motomura et al. (2023)	https://doi.org/10.1016/j.chemgeo.2022.121234
Embury Lake Formation	lacustrine		1.8622	Proterozoic		148.9				0.053846	0.80866	bulk	greenschist	shale	Motomura et al. (2023)	https://doi.org/10.1016/j.chemgeo.2022.121234
Embury Lake Formation	lacustrine		1.8622	Proterozoic		214.4				0.072845	1.28868	bulk	greenschist	shale	Motomura et al. (2023)	https://doi.org/10.1016/j.chemgeo.2022.121234
Embury Lake Formation	lacustrine		1.8622	Proterozoic		273.05				0.0985451	1.87993	bulk	greenschist	shale	Motomura et al. (2023)	https://doi.org/10.1016/j.chemgeo.2022.121234
Chamberlain Formation, Belt Basin	lacustrine/marine/epeiric sea?		1.47	Proterozoic		3.1	0.25	-30.87	10.14	0.029	5.07	bulk (decarbonated)	sub-greenschist	dominantly siltstone/fine sandstone	Stüeken et al. (2013)	https://doi.org/10.1016/j.gca.2013.06.002
Chamberlain Formation, Belt Basin	lacustrine/marine/epeiric sea?		1.47	Proterozoic		153.5	0.43	-34.09	10.27	0.049	4.9	bulk (decarbonated)	sub-greenschist	dominantly siltstone/fine sandstone	Stüeken et al. (2013)	https://doi.org/10.1016/j.gca.2013.06.002
Chamberlain Formation, Belt Basin	lacustrine/marine/epeiric sea?		1.47	Proterozoic		254.2	0.19	-32.73	11.15	0.02	4.23	bulk (decarbonated)	sub-greenschist	dominantly siltstone/fine sandstone	Stüeken et al. (2013)	https://doi.org/10.1016/j.gca.2013.06.002
Chamberlain Formation, Belt Basin	lacustrine/marine/epeiric sea?		1.47	Proterozoic		47.5	0.45	-33.46	11.67	0.045	5.19	bulk (decarbonated)	sub-greenschist	dominantly siltstone/fine sandstone	Stüeken et al. (2013)	https://doi.org/10.1016/j.gca.2013.06.002
Chamberlain Formation, Belt Basin	lacustrine/marine/epeiric sea?		1.47	Proterozoic		268.2	0.09	-31.08	13.91	0.007	2.99	bulk (decarbonated)	sub-greenschist	dominantly siltstone/fine sandstone	Stüeken et al. (2013)	https://doi.org/10.1016/j.gca.2013.06.002
Chamberlain Formation, Belt Basin	lacustrine/marine/epeiric sea?		1.47	Proterozoic		98.9	0.58	-34.22	16.14	0.042	5.02	bulk (decarbonated)	sub-greenschist	dominantly siltstone/fine sandstone	Stüeken et al. (2013)	https://doi.org/10.1016/j.gca.2013.06.002
Chamberlain Formation, Belt Basin	lacustrine/marine/epeiric sea?		1.47	Proterozoic		279.6	0.15	-32.38	19.98	0.009	0.67	bulk (decarbonated)	sub-greenschist	dominantly siltstone/fine sandstone	Stüeken et al. (2013)	https://doi.org/10.1016/j.gca.2013.06.002
Chamberlain Formation, Belt Basin	lacustrine/marine/epeiric sea?		1.47	Proterozoic		270	0.1	-30.89	22.68	0.005	3.42	bulk (decarbonated)	sub-greenschist	dominantly siltstone/fine sandstone	Stüeken et al. (2013)	https://doi.org/10.1016/j.gca.2013.06.002
Chamberlain Formation, Belt Basin	lacustrine/marine/epeiric sea?		1.47	Proterozoic		-7.9	0.96	-31.61	25.41	0.044	2.52	bulk (decarbonated)	sub-greenschist	dominantly siltstone/fine sandstone	Stüeken et al. (2013)	https://doi.org/10.1016/j.gca.2013.06.002
Chamberlain Formation, Belt Basin	lacustrine/marine/epeiric sea?		1.47	Proterozoic		186.8	1.1	-33.13	29.3	0.044	5	bulk (decarbonated)	sub-greenschist	dominantly siltstone/fine sandstone	Stüeken et al. (2013)	https://doi.org/10.1016/j.gca.2013.06.002
Chamberlain Formation, Belt Basin	lacustrine/marine/epeiric sea?		1.47	Proterozoic		-0.6	0.63	-31.45	62.71	0.012	2.02	bulk (decarbonated)	sub-greenschist	dominantly siltstone/fine sandstone	Stüeken et al. (2013)	https://doi.org/10.1016/j.gca.2013.06.002
Greyson Formation, Belt Basin	lacustrine/marine/epeiric sea?		1.47	Proterozoic		149.9	0.21	-27.93	4.22	0.058	-0.58	bulk (decarbonated)	sub-greenschist	shale	Stüeken et al. (2013)	https://doi.org/10.1016/j.gca.2013.06.002
Greyson Formation, Belt Basin	lacustrine/marine/epeiric sea?		1.47	Proterozoic		105.9	0.4	-27.31	8.08	0.058	0.04	bulk (decarbonated)	sub-greenschist	shale	Stüeken et al. (2013)	https://doi.org/10.1016/j.gca.2013.06.002
Greyson Formation, Belt Basin	lacustrine/marine/epeiric sea?		1.47	Proterozoic		137.1	0.09	-30.59	9.05	0.012	0.05	bulk (decarbonated)	sub-greenschist	shale	Stüeken et al. (2013)	https://doi.org/10.1016/j.gca.2013.06.002
Greyson Formation, Belt Basin	lacustrine/marine/epeiric sea?		1.47	Proterozoic		198.8	0.18	-31.27	13.54	0.016	0.06	bulk (decarbonated)	sub-greenschist	shale	Stüeken et al. (2013)	https://doi.org/10.1016/j.gca.2013.06.002
Greyson Formation, Belt Basin	lacustrine/marine/epeiric sea?		1.47	Proterozoic		12	0.42	-29.71	14.46	0.034	1.59	bulk (decarbonated)	sub-greenschist	shale	Stüeken et al. (2013)	https://doi.org/10.1016/j.gca.2013.06.002
Greyson Formation, Belt Basin	lacustrine/marine/epeiric sea?		1.47	Proterozoic		558.6	0.16	-32.56	15.72	0.012	0.79	bulk (decarbonated)	sub-greenschist	shale	Stüeken et al. (2013)	https://doi.org/10.1016/j.gca.2013.06.002
Greyson Formation, Belt Basin	lacustrine/marine/epeiric sea?		1.47	Proterozoic		276.8	0.34	-28.97	16.75	0.024	0.7	bulk (decarbonated)	sub-greenschist	shale	Stüeken et al. (2013)	https://doi.org/10.1016/j.gca.2013.06.002
Greyson Formation, Belt Basin	lacustrine/marine/epeiric sea?		1.47	Proterozoic		760.8	0.13	-32.8	22.1	0.007	-0.34	bulk (decarbonated)	sub-greenschist	shale	Stüeken et al. (2013)	https://doi.org/10.1016/j.gca.2013.06.002
Greyson Formation, Belt Basin	lacustrine/marine/epeiric sea?		1.47	Proterozoic		226.1	0.82	-28.04	30.53	0.031	0.03	bulk (decarbonated)	sub-greenschist	shale	Stüeken et al. (2013)	https://doi.org/10.1016/j.gca.2013.06.002
Greyson Formation, Belt Basin	lacustrine/marine/epeiric sea?		1.47	Proterozoic		356.4	0.3	-32	49.13	0.007	-1.06	bulk (decarbonated)	sub-greenschist	shale	Stüeken et al. (2013)	https://doi.org/10.1016/j.gca.2013.06.002
Neihart Formation, Belt Basin	lacustrine/marine/epeiric sea?		1.47	Proterozoic		-94.3	0.04	-30.6	6.36	0.007	4.2	bulk (decarbonated)	sub-greenschist	orthoquartzite	Stüeken et al. (2013)	https://doi.org/10.1016/j.gca.2013.06.002
Newland Formation, Belt Basin	lacustrine/marine/epeiric sea?		1.47	Proterozoic		-780.6	0.18	-25.39	2.51	0.086	1.13	bulk (decarbonated)	sub-greenschist	shale	Stüeken et al. (2013)	https://doi.org/10.1016/j.gca.2013.06.002
Newland Formation, Belt Basin	lacustrine/marine/epeiric sea?		1.47	Proterozoic		-2465.2	0.06	-18.56	2.87	0.024	-0.32	bulk (decarbonated)	sub-greenschist	shale	Stüeken et al. (2013)	https://doi.org/10.1016/j.gca.2013.06.002
Newland Formation, Belt Basin	lacustrine/marine/epeiric sea?		1.47	Proterozoic		-1007.5	0.06	-27.62	3.54	0.021	1.71	bulk (decarbonated)	sub-greenschist	shale	Stüeken et al. (2013)	https://doi.org/10.1016/j.gca.2013.06.002
Newland Formation, Belt Basin	lacustrine/marine/epeiric sea?		1.47	Proterozoic		-1808.5	0.12	-20.85	3.7	0.037	1.95	bulk (decarbonated)	sub-greenschist	shale	Stüeken et al. (2013)	https://doi.org/10.1016/j.gca.2013.06.002
Newland Formation, Belt Basin	lacustrine/marine/epeiric sea?		1.47	Proterozoic		-223.7	0.35	-30	4.91	0.083	2.3	bulk (decarbonated)	sub-greenschist	shale	Stüeken et al. (2013)	https://doi.org/10.1016/j.gca.2013.06.002
Newland Formation, Belt Basin	lacustrine/marine/epeiric sea?		1.47	Proterozoic		-1928.2	0.09	-20.01	5.1	0.021	0.41	bulk (decarbonated)	sub-greenschist	shale	Stüeken et al. (2013)	https://doi.org/10.1016/j.gca.2013.06.002
Newland Formation, Belt Basin	lacustrine/marine/epeiric sea?		1.47	Proterozoic		-1996.8	0.12	-19.74	5.38	0.025	1.02	bulk (decarbonated)	sub-greenschist	shale	Stüeken et al. (2013)	https://doi.org/10.1016/j.gca.2013.06.002
Newland Formation, Belt Basin	lacustrine/marine/epeiric sea?		1.47	Proterozoic		-1532.3	0.11	-20.97	5.51	0.023	-0.36	bulk (decarbonated)	sub-greenschist	shale	Stüeken et al. (2013)	https://doi.org/10.1016/j.gca.2013.06.002
Newland Formation, Belt Basin	lacustrine/marine/epeiric sea?		1.47	Proterozoic		-890.6	0.17	-25.17	6.4	0.031	-0.52	bulk (decarbonated)	sub-greenschist	shale	Stüeken et al. (2013)	https://doi.org/10.1016/j.gca.2013.06.002
Newland Formation, Belt Basin	lacustrine/marine/epeiric sea?		1.47	Proterozoic		-2119.9	0.21	-20.09	7.78	0.031	0.49	bulk (decarbonated)	sub-greenschist	shale	Stüeken et al. (2013)	https://doi.org/10.1016/j.gca.2013.06.002
Newland Formation, Belt Basin	lacustrine/marine/epeiric sea?		1.47	Proterozoic		-1309	0.3	-30.69	7.78	0.044	3.47	bulk (decarbonated)	sub-greenschist	shale	Stüeken et al. (2013)	https://doi.org/10.1016/j.gca.2013.06.002
Newland Formation, Belt Basin	lacustrine/marine/epeiric sea?		1.47	Proterozoic		-1504.9	0.26	-29.73	8.32	0.036	2.78	bulk (decarbonated)	sub-greenschist	shale	Stüeken et al. (2013)	https://doi.org/10.1016/j.gca.2013.06.002
Newland Formation, Belt Basin	lacustrine/marine/epeiric sea?		1.47	Proterozoic		-1139.2	0.1	-27.62	8.35	0.014	1.83	bulk (decarbonated)	sub-greenschist	shale	Stüeken et al. (2013)	https://doi.org/10.1016/j.gca.2013.06.002
Newland Formation, Belt Basin	lacustrine/marine/epeiric sea?		1.47	Proterozoic		-2543.2	0.15	-19.5	8.65	0.02	-0.4	bulk (decarbonated)	sub-greenschist	shale	Stüeken et al. (2013)	https://doi.org/10.1016/j.gca.2013.06.002
Newland Formation, Belt Basin	lacustrine/marine/epeiric sea?		1.47	Proterozoic		-22	0.22	-32.48	8.66	0.031	3.31	bulk (decarbonated)	sub-greenschist	shale	Stüeken et al. (2013)	https://doi.org/10.1016/j.gca.2013.06.002
Newland Formation, Belt Basin	lacustrine/marine/epeiric sea?		1.47	Proterozoic		-2696.4	0.32	-19.82	8.71	0.043	0.6	bulk (decarbonated)	sub-greenschist	shale	Stüeken et al. (2013)	https://doi.org/10.1016/j.gca.2013.06.002
Newland Formation, Belt Basin	lacustrine/marine/epeiric sea?		1.47	Proterozoic		-715.9	0.1	-27.69	9.49	0.012	0.61	bulk (decarbonated)	sub-greenschist	shale	Stüeken et al. (2013)	https://doi.org/10.1016/j.gca.2013.06.002
Newland Formation, Belt Basin	lacustrine/marine/epeiric sea?		1.47	Proterozoic		-1667	0.11	-20.64	9.74	0.014	1.39	bulk (decarbonated)	sub-greenschist	shale	Stüeken et al. (2013)	https://doi.org/10.1016/j.gca.2013.06.002
Newland Formation, Belt Basin	lacustrine/marine/epeiric sea?		1.47	Proterozoic		-867.4	0.11	-28.75	9.79	0.016	1.3	bulk (decarbonated)	sub-greenschist	shale	Stüeken et al. (2013)	https://doi.org/10.1016/j.gca.2013.06.002
Newland Formation, Belt Basin	lacustrine/marine/epeiric sea?		1.47	Proterozoic		-42.4	0.07	-26.26	10.64	0.008	0.28	bulk (decarbonated)	sub-greenschist	shale	Stüeken et al. (2013)	https://doi.org/10.1016/j.gca.2013.06.002
Newland Formation, Belt Basin	lacustrine/marine/epeiric sea?		1.47	Proterozoic		204.4	0.13	-32.48	11.06	0.014	2.63	bulk (decarbonated)	sub-greenschist	shale	Stüeken et al. (2013)	https://doi.org/10.1016/j.gca.2013.06.002
Newland Formation, Belt Basin	lacustrine/marine/epeiric sea?		1.47	Proterozoic		347.1	0.14	-31.31	11.61	0.015	2.25	bulk (decarbonated)	sub-greenschist	shale	Stüeken et al. (2013)	https://doi.org/10.1016/j.gca.2013.06.002
Newland Formation, Belt Basin	lacustrine/marine/epeiric sea?		1.47	Proterozoic		-1001.2	0.31	-25.31	11.79	0.032	-0.95	bulk (decarbonated)	sub-greenschist	shale	Stüeken et al. (2013)	https://doi.org/10.1016/j.gca.2013.06.002
Newland Formation, Belt Basin	lacustrine/marine/epeiric sea?		1.47	Proterozoic		233.5	0.13	-32	11.9	0.013	2.79	bulk (decarbonated)	sub-greenschist	shale	Stüeken et al. (2013)	https://doi.org/10.1016/j.gca.2013.06.002
Newland Formation, Belt Basin	lacustrine/marine/epeiric sea?		1.47	Proterozoic		128.4	0.19	-32.24	13.28	0.017	2.19	bulk (decarbonated)	sub-greenschist	shale	Stüeken et al. (2013)	https://doi.org/10.1016/j.gca.2013.06.002
Newland Formation, Belt Basin	lacustrine/marine/epeiric sea?		1.47	Proterozoic		298	0.18	-32.4	13.88	0.015	1.88	bulk (decarbonated)	sub-greenschist	shale	Stüeken et al. (2013)	https://doi.org/10.1016/j.gca.2013.06.002
Newland Formation, Belt Basin	lacustrine/marine/epeiric sea?		1.47	Proterozoic		322.6	0.12	-30.99	15.15	0.01	3.41	bulk (decarbonated)	sub-greenschist	shale	Stüeken et al. (2013)	https://doi.org/10.1016/j.gca.2013.06.002
Newland Formation, Belt Basin	lacustrine/marine/epeiric sea?		1.47	Proterozoic		-794.3	0.21	-28.28	15.45	0.016	0.71	bulk (decarbonated)	sub-greenschist	shale	Stüeken et al. (2013)	https://doi.org/10.1016/j.gca.2013.06.002
Newland Formation, Belt Basin	lacustrine/marine/epeiric sea?		1.47	Proterozoic		77.1	0.2	-32.05	16.85	0.014	3.42	bulk (decarbonated)	sub-greenschist	shale	Stüeken et al. (2013)	https://doi.org/10.1016/j.gca.2013.06.002
Newland Formation, Belt Basin	lacustrine/marine/epeiric sea?		1.47	Proterozoic		328.7	0.08	-31.04	17.69	0.006	3.17	bulk (decarbonated)	sub-greenschist	shale	Stüeken et al. (2013)	https://doi.org/10.1016/j.gca.2013.06.002
Newland Formation, Belt Basin	lacustrine/marine/epeiric sea?		1.47	Proterozoic		-62.7	0.19	-28.84	21.79	0.01	1.04	bulk (decarbonated)	sub-greenschist	shale	Stüeken et al. (2013)	https://doi.org/10.1016/j.gca.2013.06.002
Newland Formation, Belt Basin	lacustrine/marine/epeiric sea?		1.47	Proterozoic		266.5	1.47	-26.33	29.07	0.06	1.14	bulk (decarbonated)	sub-greenschist	shale	Stüeken et al. (2013)	https://doi.org/10.1016/j.gca.2013.06.002
Newland Formation, Belt Basin	lacustrine/marine/epeiric sea?		1.47	Proterozoic		-120.2	0.27	-28.57	29.81	0.011	0.6	bulk (decarbonated)	sub-greenschist	shale	Stüeken et al. (2013)	https://doi.org/10.1016/j.gca.2013.06.002
Newland Formation, Belt Basin	lacustrine/marine/epeiric sea?		1.47	Proterozoic		364.3	0.65	-32.23	30.19	0.025	1.52	bulk (decarbonated)	sub-greenschist	shale	Stüeken et al. (2013)	https://doi.org/10.1016/j.gca.2013.06.002
Newland Formation, Belt Basin	lacustrine/marine/epeiric sea?		1.47	Proterozoic		-1092.1	0.23	-27.72	31.23	0.009	1.33	bulk (decarbonated)	sub-greenschist	shale	Stüeken et al. (2013)	https://doi.org/10.1016/j.gca.2013.06.002
Newland Formation, Belt Basin	lacustrine/marine/epeiric sea?		1.47	Proterozoic		-1228.9	0.5	-24.44	32.41	0.018	-0.82	bulk (decarbonated)	sub-greenschist	shale	Stüeken et al. (2013)	https://doi.org/10.1016/j.gca.2013.06.002
Newland Formation, Belt Basin	lacustrine/marine/epeiric sea?		1.47	Proterozoic		-1085.9	0.67	-25.44	34.74	0.023	-1.02	bulk (decarbonated)	sub-greenschist	shale	Stüeken et al. (2013)	https://doi.org/10.1016/j.gca.2013.06.002
Newland Formation, Belt Basin	lacustrine/marine/epeiric sea?		1.47	Proterozoic		-271.5	0.65	-28.46	36.77	0.021	1.67	bulk (decarbonated)	sub-greenschist	shale	Stüeken et al. (2013)	https://doi.org/10.1016/j.gca.2013.06.002
Newland Formation, Belt Basin	lacustrine/marine/epeiric sea?		1.47	Proterozoic		335.7	0.83	-32.21	44.67	0.022	2.72	bulk (decarbonated)	sub-greenschist	shale	Stüeken et al. (2013)	https://doi.org/10.1016/j.gca.2013.06.002
Newland Formation, Belt Basin	lacustrine/marine/epeiric sea?		1.47	Proterozoic		-426.3	1.07	-25.03	48.28	0.026	-0.66	bulk (decarbonated)	sub-greenschist	shale	Stüeken et al. (2013)	https://doi.org/10.1016/j.gca.2013.06.002
Newland Formation, Belt Basin	lacustrine/marine/epeiric sea?		1.47	Proterozoic		-491.6	1.68	-27.42	49.97	0.039	0.11	bulk (decarbonated)	sub-greenschist	shale	Stüeken et al. (2013)	https://doi.org/10.1016/j.gca.2013.06.002
Newland Formation, Belt Basin	lacustrine/marine/epeiric sea?		1.47	Proterozoic		-536.5	0.7	-23.34	51.02	0.017	1.6	bulk (decarbonated)	sub-greenschist	shale	Stüeken et al. (2013)	https://doi.org/10.1016/j.gca.2013.06.002
Newland Formation, Belt Basin	lacustrine/marine/epeiric sea?		1.47	Proterozoic		289.1	1.23	-31.58	57.43	0.025	1.84	bulk (decarbonated)	sub-greenschist	shale	Stüeken et al. (2013)	https://doi.org/10.1016/j.gca.2013.06.002
Newland Formation, Belt Basin	lacustrine/marine/epeiric sea?		1.47	Proterozoic		-185.3	3.67	-28.07	59.45	0.072	0.53	bulk (decarbonated)	sub-greenschist	shale	Stüeken et al. (2013)	https://doi.org/10.1016/j.gca.2013.06.002
Newland Formation, Belt Basin	lacustrine/marine/epeiric sea?		1.47	Proterozoic		-2745.2	0.65	-20.96	60.49	0.013	-1.05	bulk (decarbonated)	sub-greenschist	shale	Stüeken et al. (2013)	https://doi.org/10.1016/j.gca.2013.06.002
Newland Formation, Belt Basin	lacustrine/marine/epeiric sea?		1.47	Proterozoic		44.2	0.43	-32.21	61.37	0.008	2.48	bulk (decarbonated)	sub-greenschist	shale	Stüeken et al. (2013)	https://doi.org/10.1016/j.gca.2013.06.002
Newland Formation, Belt Basin	lacustrine/marine/epeiric sea?		1.47	Proterozoic		-1326.8	1.38	-23.61	85.01	0.019	-0.65	bulk (decarbonated)	sub-greenschist	shale	Stüeken et al. (2013)	https://doi.org/10.1016/j.gca.2013.06.002
Newland Formation, Belt Basin	lacustrine/marine/epeiric sea?		1.47	Proterozoic		296						bulk (decarbonated)	sub-greenschist	shale	Stüeken et al. (2013)	https://doi.org/10.1016/j.gca.2013.06.002
Nonesuch Formation	lacustrine (with marine incursions?)	DO-8 S6	1.109	Proterozoic			0.52	-34.08	12.6	0.048	3.45	kerogen	low-grade (diagenetic)	shale; siltstone; sandstone	Imbus et al. (1992)	https://doi.org/10.1016/0009-2541(92)90007-R	d13C and d15N of kerogen; Age obtained from Strother and Wellman (2020) https://doi.org/10.1144/jgs2020-133
Nonesuch Formation	lacustrine (with marine incursions?)	WC-25 S2	1.109	Proterozoic			1.46	-34.63	13.8	0.124	8.48	kerogen	low-grade (diagenetic)	shale; siltstone; sandstone	Imbus et al. (1992)	https://doi.org/10.1016/0009-2541(92)90007-R	d13C and d15N of kerogen; Age obtained from Strother and Wellman (2020) https://doi.org/10.1144/jgs2020-133
Nonesuch Formation	lacustrine (with marine incursions?)	WC-900	1.109	Proterozoic			0.52	-34.02	14.5	0.042	4.43	kerogen	low-grade (diagenetic)	shale; siltstone; sandstone	Imbus et al. (1992)	https://doi.org/10.1016/0009-2541(92)90007-R	d13C and d15N of kerogen; Age obtained from Strother and Wellman (2020) https://doi.org/10.1144/jgs2020-133
Nonesuch Formation	lacustrine (with marine incursions?)	2K	1.109	Proterozoic			0.37	-33.26	16.5	0.026	4.21	kerogen	low-grade (diagenetic)	shale; siltstone; sandstone	Imbus et al. (1992)	https://doi.org/10.1016/0009-2541(92)90007-R	d13C and d15N of kerogen; Age obtained from Strother and Wellman (2020) https://doi.org/10.1144/jgs2020-133
Nonesuch Formation	lacustrine (with marine incursions?)	11F	1.109	Proterozoic			0.65	-33.74	17.1	0.044	3.78	kerogen	low-grade (diagenetic)	shale; siltstone; sandstone	Imbus et al. (1992)	https://doi.org/10.1016/0009-2541(92)90007-R	d13C and d15N of kerogen; Age obtained from Strother and Wellman (2020) https://doi.org/10.1144/jgs2020-133
Nonesuch Formation	lacustrine (with marine incursions?)	WPB-4 G	1.109	Proterozoic			0.54	-33.55	17.4	0.036	3.17	kerogen	low-grade (diagenetic)	shale; siltstone; sandstone	Imbus et al. (1992)	https://doi.org/10.1016/0009-2541(92)90007-R	d13C and d15N of kerogen; Age obtained from Strother and Wellman (2020) https://doi.org/10.1144/jgs2020-133
Nonesuch Formation	lacustrine (with marine incursions?)	PI-2 19	1.109	Proterozoic			0.7	-33.64	17.6	0.046	4.35	kerogen	low-grade (diagenetic)	shale; siltstone; sandstone	Imbus et al. (1992)	https://doi.org/10.1016/0009-2541(92)90007-R	d13C and d15N of kerogen; Age obtained from Strother and Wellman (2020) https://doi.org/10.1144/jgs2020-133
Nonesuch Formation	lacustrine (with marine incursions?)	WC-25 B	1.109	Proterozoic			0.69	-34.72	18.3	0.044	5.44	kerogen	low-grade (diagenetic)	shale; siltstone; sandstone	Imbus et al. (1992)	https://doi.org/10.1016/0009-2541(92)90007-R	d13C and d15N of kerogen; Age obtained from Strother and Wellman (2020) https://doi.org/10.1144/jgs2020-133
Nonesuch Formation	lacustrine (with marine incursions?)	WC-3J	1.109	Proterozoic			0.38	-33.99	18.9	0.04	3.45	kerogen	low-grade (diagenetic)	shale; siltstone; sandstone	Imbus et al. (1992)	https://doi.org/10.1016/0009-2541(92)90007-R	d13C and d15N of kerogen; Age obtained from Strother and Wellman (2020) https://doi.org/10.1144/jgs2020-133
Nonesuch Formation	lacustrine (with marine incursions?)	WPB-8 47	1.109	Proterozoic			1.48	-33.42	18.9	0.091	4.82	kerogen	low-grade (diagenetic)	shale; siltstone; sandstone	Imbus et al. (1992)	https://doi.org/10.1016/0009-2541(92)90007-R	d13C and d15N of kerogen; Age obtained from Strother and Wellman (2020) https://doi.org/10.1144/jgs2020-133
Nonesuch Formation	lacustrine (with marine incursions?)	8H	1.109	Proterozoic			0.8	-32.71	19.3	0.048	3.1	kerogen	low-grade (diagenetic)	shale; siltstone; sandstone	Imbus et al. (1992)	https://doi.org/10.1016/0009-2541(92)90007-R	d13C and d15N of kerogen; Age obtained from Strother and Wellman (2020) https://doi.org/10.1144/jgs2020-133
Nonesuch Formation	lacustrine (with marine incursions?)	WPB-1 J	1.109	Proterozoic			0.54	-33.75	19.6	0.032	3.32	kerogen	low-grade (diagenetic)	shale; siltstone; sandstone	Imbus et al. (1992)	https://doi.org/10.1016/0009-2541(92)90007-R	d13C and d15N of kerogen; Age obtained from Strother and Wellman (2020) https://doi.org/10.1144/jgs2020-133
Nonesuch Formation	lacustrine (with marine incursions?)	WPB-4 Q	1.109	Proterozoic			0.58	-33.01	19.8	0.034	3.33	kerogen	low-grade (diagenetic)	shale; siltstone; sandstone	Imbus et al. (1992)	https://doi.org/10.1016/0009-2541(92)90007-R	d13C and d15N of kerogen; Age obtained from Strother and Wellman (2020) https://doi.org/10.1144/jgs2020-133
Nonesuch Formation	lacustrine (with marine incursions?)	WPB-8 I	1.109	Proterozoic			0.93	-34.05	20	0.054	3.78	kerogen	low-grade (diagenetic)	shale; siltstone; sandstone	Imbus et al. (1992)	https://doi.org/10.1016/0009-2541(92)90007-R	d13C and d15N of kerogen; Age obtained from Strother and Wellman (2020) https://doi.org/10.1144/jgs2020-133
Nonesuch Formation	lacustrine (with marine incursions?)	WPB-1 O	1.109	Proterozoic			0.66	-33.16	20.1	0.038	2.72	kerogen	low-grade (diagenetic)	shale; siltstone; sandstone	Imbus et al. (1992)	https://doi.org/10.1016/0009-2541(92)90007-R	d13C and d15N of kerogen; Age obtained from Strother and Wellman (2020) https://doi.org/10.1144/jgs2020-133
Nonesuch Formation	lacustrine (with marine incursions?)	WPB-4 R	1.109	Proterozoic			0.72	-33.05	20.9	0.04	3.68	kerogen	low-grade (diagenetic)	shale; siltstone; sandstone	Imbus et al. (1992)	https://doi.org/10.1016/0009-2541(92)90007-R	d13C and d15N of kerogen; Age obtained from Strother and Wellman (2020) https://doi.org/10.1144/jgs2020-133
Nonesuch Formation	lacustrine (with marine incursions?)	PI-2 AA	1.109	Proterozoic			0.94	-33.43	21	0.052	4.96	kerogen	low-grade (diagenetic)	shale; siltstone; sandstone	Imbus et al. (1992)	https://doi.org/10.1016/0009-2541(92)90007-R	d13C and d15N of kerogen; Age obtained from Strother and Wellman (2020) https://doi.org/10.1144/jgs2020-133
Nonesuch Formation	lacustrine (with marine incursions?)	WPB-8 45	1.109	Proterozoic			1.28	-33.33	21	0.042	2.94	kerogen	low-grade (diagenetic)	shale; siltstone; sandstone	Imbus et al. (1992)	https://doi.org/10.1016/0009-2541(92)90007-R	d13C and d15N of kerogen; Age obtained from Strother and Wellman (2020) https://doi.org/10.1144/jgs2020-133
Nonesuch Formation	lacustrine (with marine incursions?)	WPB-4 B	1.109	Proterozoic			0.64	-33.93	21.8	0.034	3.81	kerogen	low-grade (diagenetic)	shale; siltstone; sandstone	Imbus et al. (1992)	https://doi.org/10.1016/0009-2541(92)90007-R	d13C and d15N of kerogen; Age obtained from Strother and Wellman (2020) https://doi.org/10.1144/jgs2020-133
Nonesuch Formation	lacustrine (with marine incursions?)	PI-2 Z	1.109	Proterozoic			0.84	-33.94	22.1	0.044	3.21	kerogen	low-grade (diagenetic)	shale; siltstone; sandstone	Imbus et al. (1992)	https://doi.org/10.1016/0009-2541(92)90007-R	d13C and d15N of kerogen; Age obtained from Strother and Wellman (2020) https://doi.org/10.1144/jgs2020-133
Nonesuch Formation	lacustrine (with marine incursions?)	WPB-8 M	1.109	Proterozoic			1.92	-33.63	22.3	0.1	3.89	kerogen	low-grade (diagenetic)	shale; siltstone; sandstone	Imbus et al. (1992)	https://doi.org/10.1016/0009-2541(92)90007-R	d13C and d15N of kerogen; Age obtained from Strother and Wellman (2020) https://doi.org/10.1144/jgs2020-133
Nonesuch Formation	lacustrine (with marine incursions?)	WPB-8 D	1.109	Proterozoic			0.59	-33.81	22.6	0.028	3.16	kerogen	low-grade (diagenetic)	shale; siltstone; sandstone	Imbus et al. (1992)	https://doi.org/10.1016/0009-2541(92)90007-R	d13C and d15N of kerogen; Age obtained from Strother and Wellman (2020) https://doi.org/10.1144/jgs2020-133
Nonesuch Formation	lacustrine (with marine incursions?)	11H	1.109	Proterozoic			1.05	-33.9	23.4	0.052	3.05	kerogen	low-grade (diagenetic)	shale; siltstone; sandstone	Imbus et al. (1992)	https://doi.org/10.1016/0009-2541(92)90007-R	d13C and d15N of kerogen; Age obtained from Strother and Wellman (2020) https://doi.org/10.1144/jgs2020-133
Nonesuch Formation	lacustrine (with marine incursions?)	WPB-4V	1.109	Proterozoic			1.11	-34.07	23.8	0.054	3.3	kerogen	low-grade (diagenetic)	shale; siltstone; sandstone	Imbus et al. (1992)	https://doi.org/10.1016/0009-2541(92)90007-R	d13C and d15N of kerogen; Age obtained from Strother and Wellman (2020) https://doi.org/10.1144/jgs2020-133
Nonesuch Formation	lacustrine (with marine incursions?)	WPB-1 V	1.109	Proterozoic			0.91	-33.48	23.9	0.044	3.23	kerogen	low-grade (diagenetic)	shale; siltstone; sandstone	Imbus et al. (1992)	https://doi.org/10.1016/0009-2541(92)90007-R	d13C and d15N of kerogen; Age obtained from Strother and Wellman (2020) https://doi.org/10.1144/jgs2020-133
Nonesuch Formation	lacustrine (with marine incursions?)	WPB-B X	1.109	Proterozoic			0.76	-33.87			3.41	kerogen	low-grade (diagenetic)	shale; siltstone; sandstone	Imbus et al. (1992)	https://doi.org/10.1016/0009-2541(92)90007-R	d13C and d15N of kerogen; Age obtained from Strother and Wellman (2020) https://doi.org/10.1144/jgs2020-133
Arctic Bay Formation	lacustrine/marine (debated)		1.048	Proterozoic	alkaline (pH > 9)	94.9	0.2	-28.99		0.2	2.327	bulk	greenschist	shale	Hodgskiss et al. (2020)	https://doi.org/10.1016/j.epsl.2020.116384
Arctic Bay Formation	lacustrine/marine (debated)		1.048	Proterozoic	alkaline (pH > 9)	16.3	0.23	-30.405		0.23	2.004	bulk	greenschist	shale	Hodgskiss et al. (2020)	https://doi.org/10.1016/j.epsl.2020.116384
Arctic Bay Formation	lacustrine/marine (debated)		1.048	Proterozoic	alkaline (pH > 9)	479.8	0.24	-28.911		0.24	2.205	bulk	greenschist	shale	Hodgskiss et al. (2020)	https://doi.org/10.1016/j.epsl.2020.116384
Arctic Bay Formation	lacustrine/marine (debated)		1.048	Proterozoic	alkaline (pH > 9)	441.5	0.25	-28.142		0.25	2.817	bulk	greenschist	shale	Hodgskiss et al. (2020)	https://doi.org/10.1016/j.epsl.2020.116384
Arctic Bay Formation	lacustrine/marine (debated)		1.048	Proterozoic	alkaline (pH > 9)	388	0.29	-30.799		0.29	2.572	bulk	greenschist	shale	Hodgskiss et al. (2020)	https://doi.org/10.1016/j.epsl.2020.116384
Arctic Bay Formation	lacustrine/marine (debated)		1.048	Proterozoic	alkaline (pH > 9)	45.1	0.29	-29.345		0.29	4.676	bulk	greenschist	shale	Hodgskiss et al. (2020)	https://doi.org/10.1016/j.epsl.2020.116384
Arctic Bay Formation	lacustrine/marine (debated)		1.048	Proterozoic	alkaline (pH > 9)	140	0.32	-29.192		0.32	2.107	bulk	greenschist	shale	Hodgskiss et al. (2020)	https://doi.org/10.1016/j.epsl.2020.116384
Arctic Bay Formation	lacustrine/marine (debated)		1.048	Proterozoic	alkaline (pH > 9)	23.1	0.35	-28.989		0.35	4.51	bulk	greenschist	shale	Hodgskiss et al. (2020)	https://doi.org/10.1016/j.epsl.2020.116384
Arctic Bay Formation	lacustrine/marine (debated)		1.048	Proterozoic	alkaline (pH > 9)	160	0.36	-27.813		0.36	1.64	bulk	greenschist	shale	Hodgskiss et al. (2020)	https://doi.org/10.1016/j.epsl.2020.116384
Arctic Bay Formation	lacustrine/marine (debated)		1.048	Proterozoic	alkaline (pH > 9)	257.5	0.43	-30.971		0.43	3.729	bulk	greenschist	shale	Hodgskiss et al. (2020)	https://doi.org/10.1016/j.epsl.2020.116384
Arctic Bay Formation	lacustrine/marine (debated)		1.048	Proterozoic	alkaline (pH > 9)	465.5	0.47	-27.282		0.47	3.158	bulk	greenschist	shale	Hodgskiss et al. (2020)	https://doi.org/10.1016/j.epsl.2020.116384
Arctic Bay Formation	lacustrine/marine (debated)		1.048	Proterozoic	alkaline (pH > 9)	150	0.48	-28.711		0.48	2.111	bulk	greenschist	shale	Hodgskiss et al. (2020)	https://doi.org/10.1016/j.epsl.2020.116384
Arctic Bay Formation	lacustrine/marine (debated)		1.048	Proterozoic	alkaline (pH > 9)	340	0.51	-31.773		0.51	3.1	bulk	greenschist	shale	Hodgskiss et al. (2020)	https://doi.org/10.1016/j.epsl.2020.116384
Arctic Bay Formation	lacustrine/marine (debated)		1.048	Proterozoic	alkaline (pH > 9)	347	0.51	-30.789		0.51	4.452	bulk	greenschist	shale	Hodgskiss et al. (2020)	https://doi.org/10.1016/j.epsl.2020.116384
Arctic Bay Formation	lacustrine/marine (debated)		1.048	Proterozoic	alkaline (pH > 9)	110.5	0.51	-29.846		0.51	4.841	bulk	greenschist	shale	Hodgskiss et al. (2020)	https://doi.org/10.1016/j.epsl.2020.116384
Arctic Bay Formation	lacustrine/marine (debated)		1.048	Proterozoic	alkaline (pH > 9)	306.9	0.54	-30.694		0.54	3.735	bulk	greenschist	shale	Hodgskiss et al. (2020)	https://doi.org/10.1016/j.epsl.2020.116384
Arctic Bay Formation	lacustrine/marine (debated)		1.048	Proterozoic	alkaline (pH > 9)	101	0.54	-29.2		0.54	1.7	bulk	greenschist	shale	Hodgskiss et al. (2020)	https://doi.org/10.1016/j.epsl.2020.116384
Arctic Bay Formation	lacustrine/marine (debated)		1.048	Proterozoic	alkaline (pH > 9)	167.2	0.54	-28.38		0.54	2.06	bulk	greenschist	shale	Hodgskiss et al. (2020)	https://doi.org/10.1016/j.epsl.2020.116384
Arctic Bay Formation	lacustrine/marine (debated)		1.048	Proterozoic	alkaline (pH > 9)	25.6	0.58	-29.925		0.58	1.857	bulk	greenschist	shale	Hodgskiss et al. (2020)	https://doi.org/10.1016/j.epsl.2020.116384
Arctic Bay Formation	lacustrine/marine (debated)		1.048	Proterozoic	alkaline (pH > 9)	333.9	0.6	-30.247		0.6	4.442	bulk	greenschist	shale	Hodgskiss et al. (2020)	https://doi.org/10.1016/j.epsl.2020.116384
Arctic Bay Formation	lacustrine/marine (debated)		1.048	Proterozoic	alkaline (pH > 9)	350.5	0.68	-31.1		0.68	3.078	bulk	greenschist	shale	Hodgskiss et al. (2020)	https://doi.org/10.1016/j.epsl.2020.116384
Arctic Bay Formation	lacustrine/marine (debated)		1.048	Proterozoic	alkaline (pH > 9)	328.4	0.73	-30.7		0.73	1.9	bulk	greenschist	shale	Hodgskiss et al. (2020)	https://doi.org/10.1016/j.epsl.2020.116384
Arctic Bay Formation	lacustrine/marine (debated)		1.048	Proterozoic	alkaline (pH > 9)	85	0.74	-28.751		0.74	1.992	bulk	greenschist	shale	Hodgskiss et al. (2020)	https://doi.org/10.1016/j.epsl.2020.116384
Arctic Bay Formation	lacustrine/marine (debated)		1.048	Proterozoic	alkaline (pH > 9)	216	0.79	-18.881		0.79	3.641	bulk	greenschist	shale	Hodgskiss et al. (2020)	https://doi.org/10.1016/j.epsl.2020.116384
Arctic Bay Formation	lacustrine/marine (debated)		1.048	Proterozoic	alkaline (pH > 9)	132	0.85	-28.788		0.85	2.054	bulk	greenschist	shale	Hodgskiss et al. (2020)	https://doi.org/10.1016/j.epsl.2020.116384
Arctic Bay Formation	lacustrine/marine (debated)		1.048	Proterozoic	alkaline (pH > 9)	90.6	0.9	-29.2		0.9	2.3	bulk	greenschist	shale	Hodgskiss et al. (2020)	https://doi.org/10.1016/j.epsl.2020.116384
Arctic Bay Formation	lacustrine/marine (debated)		1.048	Proterozoic	alkaline (pH > 9)	105.7	1.04	-28.859		1.04	2.476	bulk	greenschist	shale	Hodgskiss et al. (2020)	https://doi.org/10.1016/j.epsl.2020.116384
Arctic Bay Formation	lacustrine/marine (debated)		1.048	Proterozoic	alkaline (pH > 9)	91	1.08	-29.681		1.08	1.807	bulk	greenschist	shale	Hodgskiss et al. (2020)	https://doi.org/10.1016/j.epsl.2020.116384
Arctic Bay Formation	lacustrine/marine (debated)		1.048	Proterozoic	alkaline (pH > 9)	113.7	1.13	-30.208		1.13	2.303	bulk	greenschist	shale	Hodgskiss et al. (2020)	https://doi.org/10.1016/j.epsl.2020.116384
Arctic Bay Formation	lacustrine/marine (debated)		1.048	Proterozoic	alkaline (pH > 9)	107.6	1.22	-29.96		1.22	2.121	bulk	greenschist	shale	Hodgskiss et al. (2020)	https://doi.org/10.1016/j.epsl.2020.116384
Arctic Bay Formation	lacustrine/marine (debated)		1.048	Proterozoic	alkaline (pH > 9)	298.7	1.23	-30.384		1.23	2.954	bulk	greenschist	shale	Hodgskiss et al. (2020)	https://doi.org/10.1016/j.epsl.2020.116384
Arctic Bay Formation	lacustrine/marine (debated)		1.048	Proterozoic	alkaline (pH > 9)	275	1.33	-30.462		1.33	3.07	bulk	greenschist	shale	Hodgskiss et al. (2020)	https://doi.org/10.1016/j.epsl.2020.116384
Arctic Bay Formation	lacustrine/marine (debated)		1.048	Proterozoic	alkaline (pH > 9)	310.3	1.51	-30.891		1.51	3.638	bulk	greenschist	shale	Hodgskiss et al. (2020)	https://doi.org/10.1016/j.epsl.2020.116384
Arctic Bay Formation	lacustrine/marine (debated)		1.048	Proterozoic	alkaline (pH > 9)	112.3	1.51	-29.64		1.51	1.458	bulk	greenschist	shale	Hodgskiss et al. (2020)	https://doi.org/10.1016/j.epsl.2020.116384
Arctic Bay Formation	lacustrine/marine (debated)		1.048	Proterozoic	alkaline (pH > 9)	6.4	1.62	-28.476		1.62	0.827	bulk	greenschist	shale	Hodgskiss et al. (2020)	https://doi.org/10.1016/j.epsl.2020.116384
Arctic Bay Formation	lacustrine/marine (debated)		1.048	Proterozoic	alkaline (pH > 9)	196.9	1.63	-30.032		1.63	2.377	bulk	greenschist	shale	Hodgskiss et al. (2020)	https://doi.org/10.1016/j.epsl.2020.116384
Arctic Bay Formation	lacustrine/marine (debated)		1.048	Proterozoic	alkaline (pH > 9)	75	2	-31.259		2	2.246	bulk	greenschist	shale	Hodgskiss et al. (2020)	https://doi.org/10.1016/j.epsl.2020.116384
Arctic Bay Formation	lacustrine/marine (debated)		1.048	Proterozoic	alkaline (pH > 9)	325.2	2.01	-29.2		2.01	3.765	bulk	greenschist	shale	Hodgskiss et al. (2020)	https://doi.org/10.1016/j.epsl.2020.116384
Arctic Bay Formation	lacustrine/marine (debated)		1.048	Proterozoic	alkaline (pH > 9)	31	2.02	-29.682		2.02	2.554	bulk	greenschist	shale	Hodgskiss et al. (2020)	https://doi.org/10.1016/j.epsl.2020.116384
Arctic Bay Formation	lacustrine/marine (debated)		1.048	Proterozoic	alkaline (pH > 9)	342.6	2.08	-30.3		2.08	3.561	bulk	greenschist	shale	Hodgskiss et al. (2020)	https://doi.org/10.1016/j.epsl.2020.116384
Arctic Bay Formation	lacustrine/marine (debated)		1.048	Proterozoic	alkaline (pH > 9)	268.6	2.12	-28.369		2.12	3.077	bulk	greenschist	shale	Hodgskiss et al. (2020)	https://doi.org/10.1016/j.epsl.2020.116384
Arctic Bay Formation	lacustrine/marine (debated)		1.048	Proterozoic	alkaline (pH > 9)	120.2	2.37	-30.208		2.37	2.657	bulk	greenschist	shale	Hodgskiss et al. (2020)	https://doi.org/10.1016/j.epsl.2020.116384
Arctic Bay Formation	lacustrine/marine (debated)		1.048	Proterozoic	alkaline (pH > 9)	154.7	2.41	-28.151		2.41	2.155	bulk	greenschist	shale	Hodgskiss et al. (2020)	https://doi.org/10.1016/j.epsl.2020.116384
Arctic Bay Formation	lacustrine/marine (debated)		1.048	Proterozoic	alkaline (pH > 9)	44.2	2.43	-29.346		2.43	2.597	bulk	greenschist	shale	Hodgskiss et al. (2020)	https://doi.org/10.1016/j.epsl.2020.116384
Arctic Bay Formation	lacustrine/marine (debated)		1.048	Proterozoic	alkaline (pH > 9)	458.6	2.46	-30.107		2.46	1.408	bulk	greenschist	shale	Hodgskiss et al. (2020)	https://doi.org/10.1016/j.epsl.2020.116384
Arctic Bay Formation	lacustrine/marine (debated)		1.048	Proterozoic	alkaline (pH > 9)	282.2	2.48	-30.39		2.48	3.105	bulk	greenschist	shale	Hodgskiss et al. (2020)	https://doi.org/10.1016/j.epsl.2020.116384
Arctic Bay Formation	lacustrine/marine (debated)		1.048	Proterozoic	alkaline (pH > 9)	600.5	2.55	-29.586		2.55	2.83	bulk	greenschist	shale	Hodgskiss et al. (2020)	https://doi.org/10.1016/j.epsl.2020.116384
Arctic Bay Formation	lacustrine/marine (debated)		1.048	Proterozoic	alkaline (pH > 9)	96.7	2.71	-30.717		2.71	2.426	bulk	greenschist	shale	Hodgskiss et al. (2020)	https://doi.org/10.1016/j.epsl.2020.116384
Arctic Bay Formation	lacustrine/marine (debated)		1.048	Proterozoic	alkaline (pH > 9)	317.6	2.77	-29.2		2.77	3.5	bulk	greenschist	shale	Hodgskiss et al. (2020)	https://doi.org/10.1016/j.epsl.2020.116384
Arctic Bay Formation	lacustrine/marine (debated)		1.048	Proterozoic	alkaline (pH > 9)	66	2.82	-30.663		2.82	2.265	bulk	greenschist	shale	Hodgskiss et al. (2020)	https://doi.org/10.1016/j.epsl.2020.116384
Arctic Bay Formation	lacustrine/marine (debated)		1.048	Proterozoic	alkaline (pH > 9)	245	2.92	-30.671		2.92	3.05	bulk	greenschist	shale	Hodgskiss et al. (2020)	https://doi.org/10.1016/j.epsl.2020.116384
Arctic Bay Formation	lacustrine/marine (debated)		1.048	Proterozoic	alkaline (pH > 9)	226.5	2.93	-30.217		2.93	2.723	bulk	greenschist	shale	Hodgskiss et al. (2020)	https://doi.org/10.1016/j.epsl.2020.116384
Arctic Bay Formation	lacustrine/marine (debated)		1.048	Proterozoic	alkaline (pH > 9)	192.5	3.12	-29.864		3.12	2.157	bulk	greenschist	shale	Hodgskiss et al. (2020)	https://doi.org/10.1016/j.epsl.2020.116384
Arctic Bay Formation	lacustrine/marine (debated)		1.048	Proterozoic	alkaline (pH > 9)	259.6	3.23	-32.071		3.23	3.271	bulk	greenschist	shale	Hodgskiss et al. (2020)	https://doi.org/10.1016/j.epsl.2020.116384
Arctic Bay Formation	lacustrine/marine (debated)		1.048	Proterozoic	alkaline (pH > 9)	204.5	3.27	-30.498		3.27	2.411	bulk	greenschist	shale	Hodgskiss et al. (2020)	https://doi.org/10.1016/j.epsl.2020.116384
Arctic Bay Formation	lacustrine/marine (debated)		1.048	Proterozoic	alkaline (pH > 9)	40.5	3.36	-30.559		3.36	2.468	bulk	greenschist	shale	Hodgskiss et al. (2020)	https://doi.org/10.1016/j.epsl.2020.116384
Arctic Bay Formation	lacustrine/marine (debated)		1.048	Proterozoic	alkaline (pH > 9)	74	3.43	-28.804		3.43	4.488	bulk	greenschist	shale	Hodgskiss et al. (2020)	https://doi.org/10.1016/j.epsl.2020.116384
Arctic Bay Formation	lacustrine/marine (debated)		1.048	Proterozoic	alkaline (pH > 9)	213	3.49	-30.261		3.49	2.129	bulk	greenschist	shale	Hodgskiss et al. (2020)	https://doi.org/10.1016/j.epsl.2020.116384
Arctic Bay Formation	lacustrine/marine (debated)		1.048	Proterozoic	alkaline (pH > 9)	636.5	3.67	-29.882		3.67	2.017	bulk	greenschist	shale	Hodgskiss et al. (2020)	https://doi.org/10.1016/j.epsl.2020.116384
Arctic Bay Formation	lacustrine/marine (debated)		1.048	Proterozoic	alkaline (pH > 9)	187.1	3.7	-26.6		3.7	2.2	bulk	greenschist	shale	Hodgskiss et al. (2020)	https://doi.org/10.1016/j.epsl.2020.116384
Arctic Bay Formation	lacustrine/marine (debated)		1.048	Proterozoic	alkaline (pH > 9)	140	3.83	-28.685		3.83	1.943	bulk	greenschist	shale	Hodgskiss et al. (2020)	https://doi.org/10.1016/j.epsl.2020.116384
Arctic Bay Formation	lacustrine/marine (debated)		1.048	Proterozoic	alkaline (pH > 9)	102.8	3.86	-30.554		3.86	2.582	bulk	greenschist	shale	Hodgskiss et al. (2020)	https://doi.org/10.1016/j.epsl.2020.116384
Arctic Bay Formation	lacustrine/marine (debated)		1.048	Proterozoic	alkaline (pH > 9)	76.4	3.97	-30.551		3.97	2.086	bulk	greenschist	shale	Hodgskiss et al. (2020)	https://doi.org/10.1016/j.epsl.2020.116384
Arctic Bay Formation	lacustrine/marine (debated)		1.048	Proterozoic	alkaline (pH > 9)	25.8	4.5	-29.923		4.5	1.94	bulk	greenschist	shale	Hodgskiss et al. (2020)	https://doi.org/10.1016/j.epsl.2020.116384
Arctic Bay Formation	lacustrine/marine (debated)		1.048	Proterozoic	alkaline (pH > 9)	10	4.54	-28.931		4.54	0.926	bulk	greenschist	shale	Hodgskiss et al. (2020)	https://doi.org/10.1016/j.epsl.2020.116384
Arctic Bay Formation	lacustrine/marine (debated)		1.048	Proterozoic	alkaline (pH > 9)	163.2	4.94	-28.177		4.94	2.188	bulk	greenschist	shale	Hodgskiss et al. (2020)	https://doi.org/10.1016/j.epsl.2020.116384
Arctic Bay Formation	lacustrine/marine (debated)		1.048	Proterozoic	alkaline (pH > 9)	158.9	5.04	-28.613		5.04	1.667	bulk	greenschist	shale	Hodgskiss et al. (2020)	https://doi.org/10.1016/j.epsl.2020.116384
Arctic Bay Formation	lacustrine/marine (debated)		1.048	Proterozoic	alkaline (pH > 9)	166.4	5.17	-30.27		5.17	2.586	bulk	greenschist	shale	Hodgskiss et al. (2020)	https://doi.org/10.1016/j.epsl.2020.116384
Arctic Bay Formation	lacustrine/marine (debated)		1.048	Proterozoic	alkaline (pH > 9)	69.4	5.91	-30.925		5.91	2.471	bulk	greenschist	shale	Hodgskiss et al. (2020)	https://doi.org/10.1016/j.epsl.2020.116384
Arctic Bay Formation	lacustrine/marine (debated)		1.048	Proterozoic	alkaline (pH > 9)	134.7	5.94	-29.735		5.94	1.723	bulk	greenschist	shale	Hodgskiss et al. (2020)	https://doi.org/10.1016/j.epsl.2020.116384
Arctic Bay Formation	lacustrine/marine (debated)		1.048	Proterozoic	alkaline (pH > 9)	16	6.44	-29.988		6.44	1.377	bulk	greenschist	shale	Hodgskiss et al. (2020)	https://doi.org/10.1016/j.epsl.2020.116384
Arctic Bay Formation	lacustrine/marine (debated)		1.048	Proterozoic	alkaline (pH > 9)	67.2	7.11	-31.195		7.11	1.384	bulk	greenschist	shale	Hodgskiss et al. (2020)	https://doi.org/10.1016/j.epsl.2020.116384
Arctic Bay Formation	lacustrine/marine (debated)		1.048	Proterozoic	alkaline (pH > 9)	79	7.18	-30.908		7.18	3.155	bulk	greenschist	shale	Hodgskiss et al. (2020)	https://doi.org/10.1016/j.epsl.2020.116384
Arctic Bay Formation	lacustrine/marine (debated)		1.048	Proterozoic	alkaline (pH > 9)	129.7	7.53	-29.687		7.53	2.056	bulk	greenschist	shale	Hodgskiss et al. (2020)	https://doi.org/10.1016/j.epsl.2020.116384
Arctic Bay Formation	lacustrine/marine (debated)		1.048	Proterozoic	alkaline (pH > 9)	36.6	7.78	-30.059		7.78	1.944	bulk	greenschist	shale	Hodgskiss et al. (2020)	https://doi.org/10.1016/j.epsl.2020.116384
Arctic Bay Formation	lacustrine/marine (debated)		1.048	Proterozoic	alkaline (pH > 9)	61.9	8.47	-29.958		8.47	2.648	bulk	greenschist	shale	Hodgskiss et al. (2020)	https://doi.org/10.1016/j.epsl.2020.116384
Arctic Bay Formation	lacustrine/marine (debated)		1.048	Proterozoic	alkaline (pH > 9)	21.4	9.22	-29.628		9.22	1.59	bulk	greenschist	shale	Hodgskiss et al. (2020)	https://doi.org/10.1016/j.epsl.2020.116384
Arctic Bay Formation	lacustrine/marine (debated)		1.048	Proterozoic	alkaline (pH > 9)	149.4	9.72	-29.819		9.72	2.07	bulk	greenschist	shale	Hodgskiss et al. (2020)	https://doi.org/10.1016/j.epsl.2020.116384
Arctic Bay Formation	lacustrine/marine (debated)		1.048	Proterozoic	alkaline (pH > 9)	126.5	10.54	-29.25		10.54	1.699	bulk	greenschist	shale	Hodgskiss et al. (2020)	https://doi.org/10.1016/j.epsl.2020.116384
Arctic Bay Formation	lacustrine/marine (debated)		1.048	Proterozoic	alkaline (pH > 9)	49	10.62	-30.815		10.62	2.483	bulk	greenschist	shale	Hodgskiss et al. (2020)	https://doi.org/10.1016/j.epsl.2020.116384
Arctic Bay Formation	lacustrine/marine (debated)		1.048	Proterozoic	alkaline (pH > 9)	56.4	12.29	-30.11		12.29	2.48	bulk	greenschist	shale	Hodgskiss et al. (2020)	https://doi.org/10.1016/j.epsl.2020.116384
Bitter Spring Formation	lacustrine (playa lake)		0.8	Proterozoic				-27	30.5		3.4	kerogen	not determined	chert	Beaumont and Robert (1999)	https://doi.org/10.1016/S0301-9268(99)00005-4
Carboniferous, Junggar Basin	lacustrine	China-55	0.3	Paleozoic		2960	0.113086	-26.4212		0.0105226	5.66877	bulk (decarbonated)	low-grade (diagenetic)	sandstone	Xia et al. (2022)	https://doi.org/10.1130/B36290.1
Lower Permian Jiamuhe Formation, Junggar Basin	lacustrine	China-61	0.3	Paleozoic		2813.7	0.822265	-24.4727		0.0306716	3.2475	bulk (decarbonated)	low-grade (diagenetic)	sandstone	Xia et al. (2022)	https://doi.org/10.1130/B36290.1
Lower Permian Jiamuhe Formation, Junggar Basin	lacustrine	China-57	0.3	Paleozoic		3419.2	1.28566	-21.199		0.053388	3.30949	bulk (decarbonated)	low-grade (diagenetic)	sandstone	Xia et al. (2022)	https://doi.org/10.1130/B36290.1
Lower Permian Jiamuhe Formation, Junggar Basin	lacustrine	China-58	0.3	Paleozoic		2813.05	1.32347	-23.9232		0.0441231	3.04536	bulk (decarbonated)	low-grade (diagenetic)	sandstone	Xia et al. (2022)	https://doi.org/10.1130/B36290.1
Lower Permian Jiamuhe Formation, Junggar Basin	lacustrine	China-59	0.3	Paleozoic		2814.3	1.49914	-23.8421		0.0434884	3.68622	bulk (decarbonated)	low-grade (diagenetic)	sandstone	Xia et al. (2022)	https://doi.org/10.1130/B36290.1
Lower Permian Jiamuhe Formation, Junggar Basin	lacustrine	China-62	0.3	Paleozoic		2807.25	1.6238	-22.8866		0.169378	2.68856	bulk (decarbonated)	low-grade (diagenetic)	sandstone	Xia et al. (2022)	https://doi.org/10.1130/B36290.1
Lower Permian Jiamuhe Formation, Junggar Basin	lacustrine	China-56	0.3	Paleozoic		3416.17	2.20228	-21.5683		0.0759992	2.29091	bulk (decarbonated)	low-grade (diagenetic)	sandstone	Xia et al. (2022)	https://doi.org/10.1130/B36290.1
Lower Permian Jiamuhe Formation, Junggar Basin	lacustrine	China-60	0.3	Paleozoic		2814.8	2.91054	-23.4713		0.0691323	2.16484	bulk (decarbonated)	low-grade (diagenetic)	sandstone	Xia et al. (2022)	https://doi.org/10.1130/B36290.1
Permo-Carboniferous Fengcheng Formation, Junggar Basin	lacustrine	China-53	0.3	Paleozoic	alkaline (pH > 9)	3811	0.110189	-24.0377		0.0278059	18.5316	bulk (decarbonated)	low-grade (diagenetic)	dolomitic mudstone	Xia et al. (2022)	https://doi.org/10.1130/B36290.1
Permo-Carboniferous Fengcheng Formation, Junggar Basin	lacustrine	China-52	0.3	Paleozoic	alkaline (pH > 9)	3360	0.245321	-27.4872		0.104682	10.1314	bulk (decarbonated)	low-grade (diagenetic)	dolomitic mudstone	Xia et al. (2022)	https://doi.org/10.1130/B36290.1
Permo-Carboniferous Fengcheng Formation, Junggar Basin	lacustrine	China-1	0.3	Paleozoic	alkaline (pH > 9)	3194.37	0.265689	-27.166		0.031251	19.2129	bulk (decarbonated)	low-grade (diagenetic)	dolomitic mudstone	Xia et al. (2022)	https://doi.org/10.1130/B36290.1
Permo-Carboniferous Fengcheng Formation, Junggar Basin	lacustrine	China-54	0.3	Paleozoic	alkaline (pH > 9)	4103	0.287007	-28.5503		0.00487692	18.6147	bulk (decarbonated)	low-grade (diagenetic)	dolomitic mudstone	Xia et al. (2022)	https://doi.org/10.1130/B36290.1
Permo-Carboniferous Fengcheng Formation, Junggar Basin	lacustrine	China-15	0.3	Paleozoic	alkaline (pH > 9)	4578.5	0.363672	-24.8388		0.0421158	14.225	bulk (decarbonated)	low-grade (diagenetic)	dolomitic mudstone	Xia et al. (2022)	https://doi.org/10.1130/B36290.1
Permo-Carboniferous Fengcheng Formation, Junggar Basin	lacustrine	China-8	0.3	Paleozoic	alkaline (pH > 9)	4450.62	0.393292	-29.2754		0.0250314	21.3289	bulk (decarbonated)	low-grade (diagenetic)	dolomitic mudstone	Xia et al. (2022)	https://doi.org/10.1130/B36290.1
Permo-Carboniferous Fengcheng Formation, Junggar Basin	lacustrine	China-4	0.3	Paleozoic	alkaline (pH > 9)	3645.6	0.693868	-30.1284		0.0256744	13.2167	bulk (decarbonated)	low-grade (diagenetic)	dolomitic mudstone	Xia et al. (2022)	https://doi.org/10.1130/B36290.1
Permo-Carboniferous Fengcheng Formation, Junggar Basin	lacustrine	China-148	0.3	Paleozoic	alkaline (pH > 9)	4071	0.742615	-28.7779		0.0100533	17.0829	bulk (decarbonated)	low-grade (diagenetic)	dolomitic mudstone	Xia et al. (2022)	https://doi.org/10.1130/B36290.1
Permo-Carboniferous Fengcheng Formation, Junggar Basin	lacustrine	China-42	0.3	Paleozoic	alkaline (pH > 9)	3162	0.781782	-28.4152		0.0121061	19.8062	bulk (decarbonated)	low-grade (diagenetic)	dolomitic mudstone	Xia et al. (2022)	https://doi.org/10.1130/B36290.1
Permo-Carboniferous Fengcheng Formation, Junggar Basin	lacustrine	China-158	0.3	Paleozoic	alkaline (pH > 9)	5668	1.01793	-27.1912		0.0370994	21.7784	bulk (decarbonated)	low-grade (diagenetic)	dolomitic mudstone	Xia et al. (2022)	https://doi.org/10.1130/B36290.1
Permo-Carboniferous Fengcheng Formation, Junggar Basin	lacustrine	China-7	0.3	Paleozoic	alkaline (pH > 9)	4423.05	1.14818	-26.0949		0.0335524	19.977	bulk (decarbonated)	low-grade (diagenetic)	dolomitic mudstone	Xia et al. (2022)	https://doi.org/10.1130/B36290.1
Permo-Carboniferous Fengcheng Formation, Junggar Basin	lacustrine	China-14	0.3	Paleozoic	alkaline (pH > 9)	4577.65	1.17568	-27.8377		0.0719151	17.9438	bulk (decarbonated)	low-grade (diagenetic)	dolomitic mudstone	Xia et al. (2022)	https://doi.org/10.1130/B36290.1
Permo-Carboniferous Fengcheng Formation, Junggar Basin	lacustrine	China-155	0.3	Paleozoic	alkaline (pH > 9)	5663	1.17747	-26.7564		0.0397771	23.4904	bulk (decarbonated)	low-grade (diagenetic)	dolomitic mudstone	Xia et al. (2022)	https://doi.org/10.1130/B36290.1
Permo-Carboniferous Fengcheng Formation, Junggar Basin	lacustrine	China-39	0.3	Paleozoic	alkaline (pH > 9)	3139.1	1.3568	-28.3694		0.0608069	16.3982	bulk (decarbonated)	low-grade (diagenetic)	dolomitic mudstone	Xia et al. (2022)	https://doi.org/10.1130/B36290.1
Permo-Carboniferous Fengcheng Formation, Junggar Basin	lacustrine	China-38	0.3	Paleozoic	alkaline (pH > 9)	3138.25	1.3662	-25.6571		0.0825456	13.846	bulk (decarbonated)	low-grade (diagenetic)	dolomitic mudstone	Xia et al. (2022)	https://doi.org/10.1130/B36290.1
Permo-Carboniferous Fengcheng Formation, Junggar Basin	lacustrine	China-31	0.3	Paleozoic	alkaline (pH > 9)	4595	1.40264			0.0225262	19.2897	bulk (decarbonated)	low-grade (diagenetic)	dolomitic mudstone	Xia et al. (2022)	https://doi.org/10.1130/B36290.1
Permo-Carboniferous Fengcheng Formation, Junggar Basin	lacustrine	China-18	0.3	Paleozoic	alkaline (pH > 9)	4764.5	1.41748	-28.4879		0.0401351	14.4064	bulk (decarbonated)	low-grade (diagenetic)	dolomitic mudstone	Xia et al. (2022)	https://doi.org/10.1130/B36290.1
Permo-Carboniferous Fengcheng Formation, Junggar Basin	lacustrine	China-25	0.3	Paleozoic	alkaline (pH > 9)	4340	1.41929	-26.9448		0.0436372	14.5165	bulk (decarbonated)	low-grade (diagenetic)	dolomitic mudstone	Xia et al. (2022)	https://doi.org/10.1130/B36290.1
Permo-Carboniferous Fengcheng Formation, Junggar Basin	lacustrine	China-156	0.3	Paleozoic	alkaline (pH > 9)	5664.3	1.46145	-27.0066		0.0521995	22.6154	bulk (decarbonated)	low-grade (diagenetic)	dolomitic mudstone	Xia et al. (2022)	https://doi.org/10.1130/B36290.1
Permo-Carboniferous Fengcheng Formation, Junggar Basin	lacustrine	China-19	0.3	Paleozoic	alkaline (pH > 9)	4066.34	1.46956	-28.4551		0.0328119	14.3605	bulk (decarbonated)	low-grade (diagenetic)	dolomitic mudstone	Xia et al. (2022)	https://doi.org/10.1130/B36290.1
Permo-Carboniferous Fengcheng Formation, Junggar Basin	lacustrine	China-17	0.3	Paleozoic	alkaline (pH > 9)	4638.35	1.4879	-28.2411		0.0649883	16.6018	bulk (decarbonated)	low-grade (diagenetic)	dolomitic mudstone	Xia et al. (2022)	https://doi.org/10.1130/B36290.1
Permo-Carboniferous Fengcheng Formation, Junggar Basin	lacustrine	China-16	0.3	Paleozoic	alkaline (pH > 9)	4581.5	1.5443	-25.7633		0.0364257	12.9264	bulk (decarbonated)	low-grade (diagenetic)	dolomitic mudstone	Xia et al. (2022)	https://doi.org/10.1130/B36290.1
Permo-Carboniferous Fengcheng Formation, Junggar Basin	lacustrine	China-152	0.3	Paleozoic	alkaline (pH > 9)	4598.5	1.64893	-28.0474		0.026785	18.8039	bulk (decarbonated)	low-grade (diagenetic)	dolomitic mudstone	Xia et al. (2022)	https://doi.org/10.1130/B36290.1
Permo-Carboniferous Fengcheng Formation, Junggar Basin	lacustrine	China-153	0.3	Paleozoic	alkaline (pH > 9)	5661.5	1.66164	-26.6237		0.0541142	22.4112	bulk (decarbonated)	low-grade (diagenetic)	dolomitic mudstone	Xia et al. (2022)	https://doi.org/10.1130/B36290.1
Permo-Carboniferous Fengcheng Formation, Junggar Basin	lacustrine	China-27	0.3	Paleozoic	alkaline (pH > 9)	3250	1.74643	-29.6339		0.0428456	19.6436	bulk (decarbonated)	low-grade (diagenetic)	dolomitic mudstone	Xia et al. (2022)	https://doi.org/10.1130/B36290.1
Permo-Carboniferous Fengcheng Formation, Junggar Basin	lacustrine	China-154	0.3	Paleozoic	alkaline (pH > 9)	5662	1.77429	-26.5447		0.0550673	22.1228	bulk (decarbonated)	low-grade (diagenetic)	dolomitic mudstone	Xia et al. (2022)	https://doi.org/10.1130/B36290.1
Permo-Carboniferous Fengcheng Formation, Junggar Basin	lacustrine	China-2	0.3	Paleozoic	alkaline (pH > 9)	3220.81	1.77867	-30.5285		0.0446234	19.2868	bulk (decarbonated)	low-grade (diagenetic)	dolomitic mudstone	Xia et al. (2022)	https://doi.org/10.1130/B36290.1
Permo-Carboniferous Fengcheng Formation, Junggar Basin	lacustrine	China-157	0.3	Paleozoic	alkaline (pH > 9)	5665.9	1.85471	-25.862		0.0665174	23.8669	bulk (decarbonated)	low-grade (diagenetic)	dolomitic mudstone	Xia et al. (2022)	https://doi.org/10.1130/B36290.1
Permo-Carboniferous Fengcheng Formation, Junggar Basin	lacustrine	China-10	0.3	Paleozoic	alkaline (pH > 9)	4082.28	1.9023	-27.0549		0.0751288	20.0467	bulk (decarbonated)	low-grade (diagenetic)	dolomitic mudstone	Xia et al. (2022)	https://doi.org/10.1130/B36290.1
Permo-Carboniferous Fengcheng Formation, Junggar Basin	lacustrine	China-6	0.3	Paleozoic	alkaline (pH > 9)	4341.75	1.90431	-26.9663		0.0864715	21.9956	bulk (decarbonated)	low-grade (diagenetic)	dolomitic mudstone	Xia et al. (2022)	https://doi.org/10.1130/B36290.1
Permo-Carboniferous Fengcheng Formation, Junggar Basin	lacustrine	China-33	0.3	Paleozoic	alkaline (pH > 9)	4700	1.96986	-28.3883		0.0415843	20.3218	bulk (decarbonated)	low-grade (diagenetic)	dolomitic mudstone	Xia et al. (2022)	https://doi.org/10.1130/B36290.1
Permo-Carboniferous Fengcheng Formation, Junggar Basin	lacustrine	China-21	0.3	Paleozoic	alkaline (pH > 9)	4154	1.98113	-27.1637		0.0663513	16.2423	bulk (decarbonated)	low-grade (diagenetic)	dolomitic mudstone	Xia et al. (2022)	https://doi.org/10.1130/B36290.1
Permo-Carboniferous Fengcheng Formation, Junggar Basin	lacustrine	China-30	0.3	Paleozoic	alkaline (pH > 9)	4591	2.02377	-27.2016		0.0380375	18.5779	bulk (decarbonated)	low-grade (diagenetic)	dolomitic mudstone	Xia et al. (2022)	https://doi.org/10.1130/B36290.1
Permo-Carboniferous Fengcheng Formation, Junggar Basin	lacustrine	China-29	0.3	Paleozoic	alkaline (pH > 9)	4590.78	2.07207	-26.7487		0.0635677	13.2391	bulk (decarbonated)	low-grade (diagenetic)	dolomitic mudstone	Xia et al. (2022)	https://doi.org/10.1130/B36290.1
Permo-Carboniferous Fengcheng Formation, Junggar Basin	lacustrine	China-146	0.3	Paleozoic	alkaline (pH > 9)	4069	2.13781	-28.2716		0.0597633	21.7474	bulk (decarbonated)	low-grade (diagenetic)	dolomitic mudstone	Xia et al. (2022)	https://doi.org/10.1130/B36290.1
Permo-Carboniferous Fengcheng Formation, Junggar Basin	lacustrine	China-26	0.3	Paleozoic	alkaline (pH > 9)	4360	2.2868	-27.4025		0.0443596	21.0264	bulk (decarbonated)	low-grade (diagenetic)	dolomitic mudstone	Xia et al. (2022)	https://doi.org/10.1130/B36290.1
Permo-Carboniferous Fengcheng Formation, Junggar Basin	lacustrine	China-11	0.3	Paleozoic	alkaline (pH > 9)	4095.04	2.312	-27.5908		0.0530266	19.7058	bulk (decarbonated)	low-grade (diagenetic)	dolomitic mudstone	Xia et al. (2022)	https://doi.org/10.1130/B36290.1
Permo-Carboniferous Fengcheng Formation, Junggar Basin	lacustrine	China-150	0.3	Paleozoic	alkaline (pH > 9)	4596.2	2.33034	-27.201		0.0554278	20.7042	bulk (decarbonated)	low-grade (diagenetic)	dolomitic mudstone	Xia et al. (2022)	https://doi.org/10.1130/B36290.1
Permo-Carboniferous Fengcheng Formation, Junggar Basin	lacustrine	China-12	0.3	Paleozoic	alkaline (pH > 9)	4112.62	2.3499	-28.0195		0.0795068	20.4064	bulk (decarbonated)	low-grade (diagenetic)	dolomitic mudstone	Xia et al. (2022)	https://doi.org/10.1130/B36290.1
Permo-Carboniferous Fengcheng Formation, Junggar Basin	lacustrine	China-145	0.3	Paleozoic	alkaline (pH > 9)	4068.9	2.39669	-28.2909		0.0431545	21.416	bulk (decarbonated)	low-grade (diagenetic)	dolomitic mudstone	Xia et al. (2022)	https://doi.org/10.1130/B36290.1
Permo-Carboniferous Fengcheng Formation, Junggar Basin	lacustrine	China-20	0.3	Paleozoic	alkaline (pH > 9)	3316.2	2.39991	-25.6294		0.109895	13.83	bulk (decarbonated)	low-grade (diagenetic)	dolomitic mudstone	Xia et al. (2022)	https://doi.org/10.1130/B36290.1
Permo-Carboniferous Fengcheng Formation, Junggar Basin	lacustrine	China-40	0.3	Paleozoic	alkaline (pH > 9)	3151.3	2.5248	-30.6322		0.0584192	19.4124	bulk (decarbonated)	low-grade (diagenetic)	dolomitic mudstone	Xia et al. (2022)	https://doi.org/10.1130/B36290.1
Permo-Carboniferous Fengcheng Formation, Junggar Basin	lacustrine	China-43	0.3	Paleozoic	alkaline (pH > 9)	3187.9	2.53501	-26.4657		0.0926795	16.8892	bulk (decarbonated)	low-grade (diagenetic)	dolomitic mudstone	Xia et al. (2022)	https://doi.org/10.1130/B36290.1
Permo-Carboniferous Fengcheng Formation, Junggar Basin	lacustrine	China-35	0.3	Paleozoic	alkaline (pH > 9)	3900-3902	2.56122	-29.5766		0.0519649	21.4984	bulk (decarbonated)	low-grade (diagenetic)	dolomitic mudstone	Xia et al. (2022)	https://doi.org/10.1130/B36290.1
Permo-Carboniferous Fengcheng Formation, Junggar Basin	lacustrine	China-28	0.3	Paleozoic	alkaline (pH > 9)	4440	2.57759	-27.9153		0.0510018	19.0652	bulk (decarbonated)	low-grade (diagenetic)	dolomitic mudstone	Xia et al. (2022)	https://doi.org/10.1130/B36290.1
Permo-Carboniferous Fengcheng Formation, Junggar Basin	lacustrine	China-32	0.3	Paleozoic	alkaline (pH > 9)	4640	2.66429	-28.0581		0.0436952	18.1055	bulk (decarbonated)	low-grade (diagenetic)	dolomitic mudstone	Xia et al. (2022)	https://doi.org/10.1130/B36290.1
Permo-Carboniferous Fengcheng Formation, Junggar Basin	lacustrine	China-34	0.3	Paleozoic	alkaline (pH > 9)	4880	2.78936	-29.0519		0.0498436	20.8994	bulk (decarbonated)	low-grade (diagenetic)	dolomitic mudstone	Xia et al. (2022)	https://doi.org/10.1130/B36290.1
Permo-Carboniferous Fengcheng Formation, Junggar Basin	lacustrine	China-22	0.3	Paleozoic	alkaline (pH > 9)	3455.5	2.89765	-28.9973		0.0504515	12.4981	bulk (decarbonated)	low-grade (diagenetic)	dolomitic mudstone	Xia et al. (2022)	https://doi.org/10.1130/B36290.1
Permo-Carboniferous Fengcheng Formation, Junggar Basin	lacustrine	China-5	0.3	Paleozoic	alkaline (pH > 9)	4238.4	2.931	-26.6395		0.0698598	20.8369	bulk (decarbonated)	low-grade (diagenetic)	dolomitic mudstone	Xia et al. (2022)	https://doi.org/10.1130/B36290.1
Permo-Carboniferous Fengcheng Formation, Junggar Basin	lacustrine	China-51	0.3	Paleozoic	alkaline (pH > 9)	3269.1	3.05394	-28.1981		0.0953737	20.7151	bulk (decarbonated)	low-grade (diagenetic)	dolomitic mudstone	Xia et al. (2022)	https://doi.org/10.1130/B36290.1
Permo-Carboniferous Fengcheng Formation, Junggar Basin	lacustrine	China-44	0.3	Paleozoic	alkaline (pH > 9)	3188.75	3.09793	-26.7653		0.113241	18.5456	bulk (decarbonated)	low-grade (diagenetic)	dolomitic mudstone	Xia et al. (2022)	https://doi.org/10.1130/B36290.1
Permo-Carboniferous Fengcheng Formation, Junggar Basin	lacustrine	China-149	0.3	Paleozoic	alkaline (pH > 9)	4592	3.09901	-27.9011		0.0643124	20.8934	bulk (decarbonated)	low-grade (diagenetic)	dolomitic mudstone	Xia et al. (2022)	https://doi.org/10.1130/B36290.1
Permo-Carboniferous Fengcheng Formation, Junggar Basin	lacustrine	China-9	0.3	Paleozoic	alkaline (pH > 9)	4065.15	3.19822	-26.8198		0.0819255	19.598	bulk (decarbonated)	low-grade (diagenetic)	dolomitic mudstone	Xia et al. (2022)	https://doi.org/10.1130/B36290.1
Permo-Carboniferous Fengcheng Formation, Junggar Basin	lacustrine	China-3	0.3	Paleozoic	alkaline (pH > 9)	3437	3.20579	-27.6107		0.0909412	24.3609	bulk (decarbonated)	low-grade (diagenetic)	dolomitic mudstone	Xia et al. (2022)	https://doi.org/10.1130/B36290.1
Permo-Carboniferous Fengcheng Formation, Junggar Basin	lacustrine	China-47	0.3	Paleozoic	alkaline (pH > 9)	3248.8	3.21372	-27.2886		0.0798454	18.4484	bulk (decarbonated)	low-grade (diagenetic)	dolomitic mudstone	Xia et al. (2022)	https://doi.org/10.1130/B36290.1
Permo-Carboniferous Fengcheng Formation, Junggar Basin	lacustrine	China-48	0.3	Paleozoic	alkaline (pH > 9)	3250.5	3.21569	-28.3722		0.0818121	20.7301	bulk (decarbonated)	low-grade (diagenetic)	dolomitic mudstone	Xia et al. (2022)	https://doi.org/10.1130/B36290.1
Permo-Carboniferous Fengcheng Formation, Junggar Basin	lacustrine	China-37	0.3	Paleozoic	alkaline (pH > 9)	4010-4012	3.26484	-29.216		0.0552991	18.7329	bulk (decarbonated)	low-grade (diagenetic)	dolomitic mudstone	Xia et al. (2022)	https://doi.org/10.1130/B36290.1
Permo-Carboniferous Fengcheng Formation, Junggar Basin	lacustrine	China-46	0.3	Paleozoic	alkaline (pH > 9)	3248	3.30101	-28.4285		0.0977261	21.6801	bulk (decarbonated)	low-grade (diagenetic)	dolomitic mudstone	Xia et al. (2022)	https://doi.org/10.1130/B36290.1
Permo-Carboniferous Fengcheng Formation, Junggar Basin	lacustrine	China-41	0.3	Paleozoic	alkaline (pH > 9)	3152.3	3.38004	-30.0007		0.0886729	21.4897	bulk (decarbonated)	low-grade (diagenetic)	dolomitic mudstone	Xia et al. (2022)	https://doi.org/10.1130/B36290.1
Permo-Carboniferous Fengcheng Formation, Junggar Basin	lacustrine	China-36	0.3	Paleozoic	alkaline (pH > 9)	3990-3992	3.40114	-28.611		0.0651916	17.5155	bulk (decarbonated)	low-grade (diagenetic)	dolomitic mudstone	Xia et al. (2022)	https://doi.org/10.1130/B36290.1
Permo-Carboniferous Fengcheng Formation, Junggar Basin	lacustrine	China-13	0.3	Paleozoic	alkaline (pH > 9)	4166.8	3.75645	-27.5091		0.122057	22.5888	bulk (decarbonated)	low-grade (diagenetic)	dolomitic mudstone	Xia et al. (2022)	https://doi.org/10.1130/B36290.1
Permo-Carboniferous Fengcheng Formation, Junggar Basin	lacustrine	China-24	0.3	Paleozoic	alkaline (pH > 9)	4096.5	3.9058	-27.3342		0.107869	14.5492	bulk (decarbonated)	low-grade (diagenetic)	dolomitic mudstone	Xia et al. (2022)	https://doi.org/10.1130/B36290.1
Permo-Carboniferous Fengcheng Formation, Junggar Basin	lacustrine	China-23	0.3	Paleozoic	alkaline (pH > 9)	3595	4.13182	-26.2786		0.14406	16.7157	bulk (decarbonated)	low-grade (diagenetic)	dolomitic mudstone	Xia et al. (2022)	https://doi.org/10.1130/B36290.1
Permo-Carboniferous Fengcheng Formation, Junggar Basin	lacustrine	China-144	0.3	Paleozoic	alkaline (pH > 9)	4065.5	4.14808	-27.5615		0.0886913	21.0526	bulk (decarbonated)	low-grade (diagenetic)	dolomitic mudstone	Xia et al. (2022)	https://doi.org/10.1130/B36290.1
Permo-Carboniferous Fengcheng Formation, Junggar Basin	lacustrine	China-49	0.3	Paleozoic	alkaline (pH > 9)	3251.1	5.63534			0.132126	18.0737	bulk (decarbonated)	low-grade (diagenetic)	dolomitic mudstone	Xia et al. (2022)	https://doi.org/10.1130/B36290.1
Permo-Carboniferous Fengcheng Formation, Junggar Basin	lacustrine	China-45	0.3	Paleozoic	alkaline (pH > 9)	3247.2						bulk (decarbonated)	low-grade (diagenetic)	dolomitic mudstone	Xia et al. (2022)	https://doi.org/10.1130/B36290.1
Permo-Carboniferous Fengcheng Formation, Junggar Basin	lacustrine	China-50	0.3	Paleozoic	alkaline (pH > 9)	3267.95						bulk (decarbonated)	low-grade (diagenetic)	dolomitic mudstone	Xia et al. (2022)	https://doi.org/10.1130/B36290.1
Autun Basin	lacustrine	Ig-6	0.29991	Paleozoic		147.78	0.31	-22.01	1	0.22	5.6	bulk	low-grade (diagenetic)	shale	Mercuzot et al. (2021)	https://doi.org/10.3389/feart.2021.705351
Autun Basin	lacustrine	IG-117	0.29991	Paleozoic		48.1	0.16	-22.13	2	0.07	4.35	bulk	low-grade (diagenetic)	shale	Mercuzot et al. (2021)	https://doi.org/10.3389/feart.2021.705351
Autun Basin	lacustrine	IG-118	0.29991	Paleozoic		47.1	0.19	-21.76	2	0.08	4.2	bulk	low-grade (diagenetic)	shale	Mercuzot et al. (2021)	https://doi.org/10.3389/feart.2021.705351
Autun Basin	lacustrine	IG-116	0.29991	Paleozoic		49.15	0.22	-20.91	2	0.11	4.45	bulk	low-grade (diagenetic)	shale	Mercuzot et al. (2021)	https://doi.org/10.3389/feart.2021.705351
Autun Basin	lacustrine	CHE-122,90	0.29991	Paleozoic		120.08	0.5	-21.62	2	0.21	5.18	bulk	low-grade (diagenetic)	shale	Mercuzot et al. (2021)	https://doi.org/10.3389/feart.2021.705351
Autun Basin	lacustrine	CHE-128,16	0.29991	Paleozoic		125.19	0.6	-23.14	2	0.26	5.16	bulk	low-grade (diagenetic)	shale	Mercuzot et al. (2021)	https://doi.org/10.3389/feart.2021.705351
Autun Basin	lacustrine	CHE-242,57	0.29991	Paleozoic		240.7	0.6	-22.01	2	0.28	4.93	bulk	low-grade (diagenetic)	shale	Mercuzot et al. (2021)	https://doi.org/10.3389/feart.2021.705351
Autun Basin	lacustrine	CHE-256,66	0.29991	Paleozoic		255.15	0.74	-24.39	2	0.31	5	bulk	low-grade (diagenetic)	shale	Mercuzot et al. (2021)	https://doi.org/10.3389/feart.2021.705351
Autun Basin	lacustrine	SUR-2-2,09	0.29991	Paleozoic		-1.65	1.02	-20.75	2	0.42	5.95	bulk	low-grade (diagenetic)	shale	Mercuzot et al. (2021)	https://doi.org/10.3389/feart.2021.705351
Autun Basin	lacustrine	IG-108	0.29991	Paleozoic		60.32	0.28	-20.85	3	0.09	4.16	bulk	low-grade (diagenetic)	shale	Mercuzot et al. (2021)	https://doi.org/10.3389/feart.2021.705351
Autun Basin	lacustrine	IG-119	0.29991	Paleozoic		46.3	0.31	-21.25	3	0.1	4.54	bulk	low-grade (diagenetic)	shale	Mercuzot et al. (2021)	https://doi.org/10.3389/feart.2021.705351
Autun Basin	lacustrine	IG-131	0.29991	Paleozoic		34.38	0.31	-20.93	3	0.11	4.72	bulk	low-grade (diagenetic)	shale	Mercuzot et al. (2021)	https://doi.org/10.3389/feart.2021.705351
Autun Basin	lacustrine	IG-107	0.29991	Paleozoic		60.98	0.33	-21.03	3	0.1	4.11	bulk	low-grade (diagenetic)	shale	Mercuzot et al. (2021)	https://doi.org/10.3389/feart.2021.705351
Autun Basin	lacustrine	IG-137	0.29991	Paleozoic		27.96	0.51	-20.14	3	0.16	4.77	bulk	low-grade (diagenetic)	shale	Mercuzot et al. (2021)	https://doi.org/10.3389/feart.2021.705351
Autun Basin	lacustrine	CHE-120,34	0.29991	Paleozoic		117.65	0.66	-21.76	3	0.22	5.19	bulk	low-grade (diagenetic)	shale	Mercuzot et al. (2021)	https://doi.org/10.3389/feart.2021.705351
Autun Basin	lacustrine	CHE-281,40	0.29991	Paleozoic		281.4	0.9	-22.35	3	0.35	5.41	bulk	low-grade (diagenetic)	shale	Mercuzot et al. (2021)	https://doi.org/10.3389/feart.2021.705351
Autun Basin	lacustrine	CHE-279,07	0.29991	Paleozoic		278.94	0.96	-21.15	3	0.31	5.31	bulk	low-grade (diagenetic)	shale	Mercuzot et al. (2021)	https://doi.org/10.3389/feart.2021.705351
Autun Basin	lacustrine	18SUR-31	0.29991	Paleozoic		12.27	0.97	-20.59	3	0.29	7.01	bulk	low-grade (diagenetic)	shale	Mercuzot et al. (2021)	https://doi.org/10.3389/feart.2021.705351
Autun Basin	lacustrine	CHE-275,49	0.29991	Paleozoic		274.85	0.98	-21.38	3	0.29	5	bulk	low-grade (diagenetic)	shale	Mercuzot et al. (2021)	https://doi.org/10.3389/feart.2021.705351
Autun Basin	lacustrine	SUR-2-3,74	0.29991	Paleozoic		-3.43	0.99	-20.98	3	0.31	5.84	bulk	low-grade (diagenetic)	shale	Mercuzot et al. (2021)	https://doi.org/10.3389/feart.2021.705351
Autun Basin	lacustrine	IG-136	0.29991	Paleozoic		29.05	0.6	-21.29	4	0.16	4.98	bulk	low-grade (diagenetic)	shale	Mercuzot et al. (2021)	https://doi.org/10.3389/feart.2021.705351
Autun Basin	lacustrine	CHE-76,67	0.29991	Paleozoic		74.22	0.73	-21.34	4	0.2	5.41	bulk	low-grade (diagenetic)	shale	Mercuzot et al. (2021)	https://doi.org/10.3389/feart.2021.705351
Autun Basin	lacustrine	CHE-73,70	0.29991	Paleozoic		71.09	0.76	-21.57	4	0.21	5.47	bulk	low-grade (diagenetic)	shale	Mercuzot et al. (2021)	https://doi.org/10.3389/feart.2021.705351
Autun Basin	lacustrine	CHE-70,14	0.29991	Paleozoic		67.79	0.83	-22.16	4	0.22	5.43	bulk	low-grade (diagenetic)	shale	Mercuzot et al. (2021)	https://doi.org/10.3389/feart.2021.705351
Autun Basin	lacustrine	CHE-64,25	0.29991	Paleozoic		61.86	0.84	-22.31	4	0.22	5.57	bulk	low-grade (diagenetic)	shale	Mercuzot et al. (2021)	https://doi.org/10.3389/feart.2021.705351
Autun Basin	lacustrine	CHE-94,43	0.29991	Paleozoic		91.58	0.85	-22.3	4	0.22	5.37	bulk	low-grade (diagenetic)	shale	Mercuzot et al. (2021)	https://doi.org/10.3389/feart.2021.705351
Autun Basin	lacustrine	CHE-91,19	0.29991	Paleozoic		88.26	0.93	-21.46	4	0.23	5.52	bulk	low-grade (diagenetic)	shale	Mercuzot et al. (2021)	https://doi.org/10.3389/feart.2021.705351
Autun Basin	lacustrine	CHE-58,30	0.29991	Paleozoic		56.28	1	-22.94	4	0.24	5.62	bulk	low-grade (diagenetic)	shale	Mercuzot et al. (2021)	https://doi.org/10.3389/feart.2021.705351
Autun Basin	lacustrine	CHE-190,10	0.29991	Paleozoic		187.12	1.08	-21.61	4	0.29	6.2	bulk	low-grade (diagenetic)	shale	Mercuzot et al. (2021)	https://doi.org/10.3389/feart.2021.705351
Autun Basin	lacustrine	CHE-170,98	0.29991	Paleozoic		168.09	1.18	-21.2	4	0.26	7.01	bulk	low-grade (diagenetic)	shale	Mercuzot et al. (2021)	https://doi.org/10.3389/feart.2021.705351
Autun Basin	lacustrine	SUR-1-6,70	0.29991	Paleozoic		-12.14	1.28	-21.77	4	0.29	5.32	bulk	low-grade (diagenetic)	shale	Mercuzot et al. (2021)	https://doi.org/10.3389/feart.2021.705351
Autun Basin	lacustrine	IG-121	0.29991	Paleozoic		41.5	0.53	-21.7	5	0.1	4.16	bulk	low-grade (diagenetic)	shale	Mercuzot et al. (2021)	https://doi.org/10.3389/feart.2021.705351
Autun Basin	lacustrine	IG-106	0.29991	Paleozoic		61.9	0.61	-21.46	5	0.14	4.04	bulk	low-grade (diagenetic)	shale	Mercuzot et al. (2021)	https://doi.org/10.3389/feart.2021.705351
Autun Basin	lacustrine	IG-130	0.29991	Paleozoic		35.92	0.64	-23.33	5	0.12	4.37	bulk	low-grade (diagenetic)	shale	Mercuzot et al. (2021)	https://doi.org/10.3389/feart.2021.705351
Autun Basin	lacustrine	CHE-83,97	0.29991	Paleozoic		81.3	0.97	-21.18	5	0.21	5.27	bulk	low-grade (diagenetic)	shale	Mercuzot et al. (2021)	https://doi.org/10.3389/feart.2021.705351
Autun Basin	lacustrine	CHE-79,70	0.29991	Paleozoic		77.14	1	-21.29	5	0.21	5.33	bulk	low-grade (diagenetic)	shale	Mercuzot et al. (2021)	https://doi.org/10.3389/feart.2021.705351
Autun Basin	lacustrine	CHE-50,75	0.29991	Paleozoic		48.88	1.04	-21.52	5	0.22	5.4	bulk	low-grade (diagenetic)	shale	Mercuzot et al. (2021)	https://doi.org/10.3389/feart.2021.705351
Autun Basin	lacustrine	CHE-55,25	0.29991	Paleozoic		53.11	1.05	-21.33	5	0.2	5.35	bulk	low-grade (diagenetic)	shale	Mercuzot et al. (2021)	https://doi.org/10.3389/feart.2021.705351
Autun Basin	lacustrine	CHE-192,50	0.29991	Paleozoic		190.07	1.09	-21.45	5	0.21	5.39	bulk	low-grade (diagenetic)	shale	Mercuzot et al. (2021)	https://doi.org/10.3389/feart.2021.705351
Autun Basin	lacustrine	CHE-247,14	0.29991	Paleozoic		244.97	1.11	-21.18	5	0.21	4.36	bulk	low-grade (diagenetic)	shale	Mercuzot et al. (2021)	https://doi.org/10.3389/feart.2021.705351
Autun Basin	lacustrine	IG-29	0.29991	Paleozoic		169.29	1.12	-22.82	5	0.23	4.39	bulk	low-grade (diagenetic)	shale	Mercuzot et al. (2021)	https://doi.org/10.3389/feart.2021.705351
Autun Basin	lacustrine	CHE-253,58	0.29991	Paleozoic		252	1.12	-21.16	5	0.24	4.43	bulk	low-grade (diagenetic)	shale	Mercuzot et al. (2021)	https://doi.org/10.3389/feart.2021.705351
Autun Basin	lacustrine	CHE-52,00	0.29991	Paleozoic		50.21	1.13	-21.37	5	0.23	5.43	bulk	low-grade (diagenetic)	shale	Mercuzot et al. (2021)	https://doi.org/10.3389/feart.2021.705351
Autun Basin	lacustrine	CHE-116,27	0.29991	Paleozoic		113.59	1.17	-21.69	5	0.22	4.79	bulk	low-grade (diagenetic)	shale	Mercuzot et al. (2021)	https://doi.org/10.3389/feart.2021.705351
Autun Basin	lacustrine	CHE-272,95	0.29991	Paleozoic		272.3	1.25	-21.77	5	0.24	4.81	bulk	low-grade (diagenetic)	shale	Mercuzot et al. (2021)	https://doi.org/10.3389/feart.2021.705351
Autun Basin	lacustrine	CHE-259,80	0.29991	Paleozoic		258.56	1.28	-22.38	5	0.24	4.03	bulk	low-grade (diagenetic)	shale	Mercuzot et al. (2021)	https://doi.org/10.3389/feart.2021.705351
Autun Basin	lacustrine	CHE-173,60	0.29991	Paleozoic		170.7	1.28	-22.22	5	0.26	6.96	bulk	low-grade (diagenetic)	shale	Mercuzot et al. (2021)	https://doi.org/10.3389/feart.2021.705351
Autun Basin	lacustrine	CHE-212,00	0.29991	Paleozoic		209.4	1.34	-21.54	5	0.25	5.33	bulk	low-grade (diagenetic)	shale	Mercuzot et al. (2021)	https://doi.org/10.3389/feart.2021.705351
Autun Basin	lacustrine	SUR-1-0,65	0.29991	Paleozoic		-6.17	1.34	-21.19	5	0.28	6.38	bulk	low-grade (diagenetic)	shale	Mercuzot et al. (2021)	https://doi.org/10.3389/feart.2021.705351
Autun Basin	lacustrine	CHE-167,20	0.29991	Paleozoic		164	1.36	-21.91	5	0.29	6.96	bulk	low-grade (diagenetic)	shale	Mercuzot et al. (2021)	https://doi.org/10.3389/feart.2021.705351
Autun Basin	lacustrine	CHE-205,70	0.29991	Paleozoic		201.6	1.36	-21.67	5	0.27	5.32	bulk	low-grade (diagenetic)	shale	Mercuzot et al. (2021)	https://doi.org/10.3389/feart.2021.705351
Autun Basin	lacustrine	CHE-285,91	0.29991	Paleozoic		285.91	1.39	-21.65	5	0.3	5.32	bulk	low-grade (diagenetic)	shale	Mercuzot et al. (2021)	https://doi.org/10.3389/feart.2021.705351
Autun Basin	lacustrine	CHE-313,60	0.29991	Paleozoic		313.9	1.69	-22.38	5	0.35	5.79	bulk	low-grade (diagenetic)	shale	Mercuzot et al. (2021)	https://doi.org/10.3389/feart.2021.705351
Autun Basin	lacustrine	IG-114	0.29991	Paleozoic		54	0.58	-20.99	6	0.1	3.97	bulk	low-grade (diagenetic)	shale	Mercuzot et al. (2021)	https://doi.org/10.3389/feart.2021.705351
Autun Basin	lacustrine	IG-66	0.29991	Paleozoic		115.52	0.6	-21.63	6	0.09	3.43	bulk	low-grade (diagenetic)	shale	Mercuzot et al. (2021)	https://doi.org/10.3389/feart.2021.705351
Autun Basin	lacustrine	IG-112-113	0.29991	Paleozoic		55.1	0.65	-21.14	6	0.1	3.85	bulk	low-grade (diagenetic)	shale	Mercuzot et al. (2021)	https://doi.org/10.3389/feart.2021.705351
Autun Basin	lacustrine	IG-138	0.29991	Paleozoic		26.6	0.69	-20.6	6	0.13	4.19	bulk	low-grade (diagenetic)	shale	Mercuzot et al. (2021)	https://doi.org/10.3389/feart.2021.705351
Autun Basin	lacustrine	IG-115	0.29991	Paleozoic		52.8	0.71	-20.93	6	0.12	3.97	bulk	low-grade (diagenetic)	shale	Mercuzot et al. (2021)	https://doi.org/10.3389/feart.2021.705351
Autun Basin	lacustrine	IG-120	0.29991	Paleozoic		45.45	0.85	-21.47	6	0.13	3.8	bulk	low-grade (diagenetic)	shale	Mercuzot et al. (2021)	https://doi.org/10.3389/feart.2021.705351
Autun Basin	lacustrine	IG-133	0.29991	Paleozoic		32.4	0.95	-21.27	6	0.16	4.48	bulk	low-grade (diagenetic)	shale	Mercuzot et al. (2021)	https://doi.org/10.3389/feart.2021.705351
Autun Basin	lacustrine	IG-114,5	0.29991	Paleozoic		53.45	0.96	-22.1	6	0.17	4.65	bulk	low-grade (diagenetic)	shale	Mercuzot et al. (2021)	https://doi.org/10.3389/feart.2021.705351
Autun Basin	lacustrine	IG-18	0.29991	Paleozoic		180.83	1.14	-22.86	6	0.18	4.24	bulk	low-grade (diagenetic)	shale	Mercuzot et al. (2021)	https://doi.org/10.3389/feart.2021.705351
Autun Basin	lacustrine	CHE-113,67	0.29991	Paleozoic		111.01	1.15	-22.66	6	0.2	4.9	bulk	low-grade (diagenetic)	shale	Mercuzot et al. (2021)	https://doi.org/10.3389/feart.2021.705351
Autun Basin	lacustrine	CHE-102,70	0.29991	Paleozoic		99.98	1.21	-21.67	6	0.2	4.75	bulk	low-grade (diagenetic)	shale	Mercuzot et al. (2021)	https://doi.org/10.3389/feart.2021.705351
Autun Basin	lacustrine	CHE-267,00	0.29991	Paleozoic		264.98	1.24	-21.58	6	0.21	4.49	bulk	low-grade (diagenetic)	shale	Mercuzot et al. (2021)	https://doi.org/10.3389/feart.2021.705351
Autun Basin	lacustrine	IG-24	0.29991	Paleozoic		175.35	1.43	-22.84	6	0.23	4.34	bulk	low-grade (diagenetic)	shale	Mercuzot et al. (2021)	https://doi.org/10.3389/feart.2021.705351
Autun Basin	lacustrine	IG-27	0.29991	Paleozoic		171.95	1.48	-24.09	6	0.25	4.53	bulk	low-grade (diagenetic)	shale	Mercuzot et al. (2021)	https://doi.org/10.3389/feart.2021.705351
Autun Basin	lacustrine	CHE-236,80	0.29991	Paleozoic		235	1.48	-21.53	6	0.23	4.29	bulk	low-grade (diagenetic)	shale	Mercuzot et al. (2021)	https://doi.org/10.3389/feart.2021.705351
Autun Basin	lacustrine	CHE-176,60	0.29991	Paleozoic		173.7	1.53	-21.75	6	0.25	6.37	bulk	low-grade (diagenetic)	shale	Mercuzot et al. (2021)	https://doi.org/10.3389/feart.2021.705351
Autun Basin	lacustrine	CHE-19,90	0.29991	Paleozoic		19.9	1.6	-21.79	6	0.25	5.54	bulk	low-grade (diagenetic)	shale	Mercuzot et al. (2021)	https://doi.org/10.3389/feart.2021.705351
Autun Basin	lacustrine	CHE-217,48	0.29991	Paleozoic		214.88	1.62	-21.84	6	0.28	4.98	bulk	low-grade (diagenetic)	shale	Mercuzot et al. (2021)	https://doi.org/10.3389/feart.2021.705351
Autun Basin	lacustrine	CHE-164,40	0.29991	Paleozoic		161.28	1.65	-21.57	6	0.27	6.61	bulk	low-grade (diagenetic)	shale	Mercuzot et al. (2021)	https://doi.org/10.3389/feart.2021.705351
Autun Basin	lacustrine	CHE-262,99	0.29991	Paleozoic		261.99	1.7	-21.12	6	0.26	4.45	bulk	low-grade (diagenetic)	shale	Mercuzot et al. (2021)	https://doi.org/10.3389/feart.2021.705351
Autun Basin	lacustrine	CHE-159,30	0.29991	Paleozoic		156.31	1.72	-21.6	6	0.3	6.82	bulk	low-grade (diagenetic)	shale	Mercuzot et al. (2021)	https://doi.org/10.3389/feart.2021.705351
Autun Basin	lacustrine	CHE-311,17	0.29991	Paleozoic		311.3	1.97	-22.83	6	0.34	5.5	bulk	low-grade (diagenetic)	shale	Mercuzot et al. (2021)	https://doi.org/10.3389/feart.2021.705351
Autun Basin	lacustrine	CHE-303,90	0.29991	Paleozoic		303.46	2.07	-23.86	6	0.35	5.7	bulk	low-grade (diagenetic)	shale	Mercuzot et al. (2021)	https://doi.org/10.3389/feart.2021.705351
Autun Basin	lacustrine	CHE-348,20	0.29991	Paleozoic		347.95	2.19	-21.95	6	0.37	7.55	bulk	low-grade (diagenetic)	shale	Mercuzot et al. (2021)	https://doi.org/10.3389/feart.2021.705351
Autun Basin	lacustrine	18SUR-32	0.29991	Paleozoic		14.68	2.68	-26.19	6	0.44	6.58	bulk	low-grade (diagenetic)	shale	Mercuzot et al. (2021)	https://doi.org/10.3389/feart.2021.705351
Autun Basin	lacustrine	IG-140	0.29991	Paleozoic		23.2	0.82	-20.58	7	0.12	4.07	bulk	low-grade (diagenetic)	shale	Mercuzot et al. (2021)	https://doi.org/10.3389/feart.2021.705351
Autun Basin	lacustrine	IG-73	0.29991	Paleozoic		106.67	0.9	-21.55	7	0.12	3.79	bulk	low-grade (diagenetic)	shale	Mercuzot et al. (2021)	https://doi.org/10.3389/feart.2021.705351
Autun Basin	lacustrine	IG-83	0.29991	Paleozoic		95.91	0.97	-22.23	7	0.14	4.25	bulk	low-grade (diagenetic)	shale	Mercuzot et al. (2021)	https://doi.org/10.3389/feart.2021.705351
Autun Basin	lacustrine	IG-74	0.29991	Paleozoic		105.71	1	-23.09	7	0.14	4.1	bulk	low-grade (diagenetic)	shale	Mercuzot et al. (2021)	https://doi.org/10.3389/feart.2021.705351
Autun Basin	lacustrine	SUR-1-4,57	0.29991	Paleozoic		-10.17	1.02	-21.16	7	0.15	6.11	bulk	low-grade (diagenetic)	shale	Mercuzot et al. (2021)	https://doi.org/10.3389/feart.2021.705351
Autun Basin	lacustrine	IG-62	0.29991	Paleozoic		122.51	1.06	-22.38	7	0.15	4.03	bulk	low-grade (diagenetic)	shale	Mercuzot et al. (2021)	https://doi.org/10.3389/feart.2021.705351
Autun Basin	lacustrine	CHE-87,31	0.29991	Paleozoic		84.53	1.16	-21.32	7	0.18	5.16	bulk	low-grade (diagenetic)	shale	Mercuzot et al. (2021)	https://doi.org/10.3389/feart.2021.705351
Autun Basin	lacustrine	IG-89	0.29991	Paleozoic		89.73	1.22	-22.36	7	0.17	4.28	bulk	low-grade (diagenetic)	shale	Mercuzot et al. (2021)	https://doi.org/10.3389/feart.2021.705351
Autun Basin	lacustrine	IG-19	0.29991	Paleozoic		180.08	1.41	-22.52	7	0.21	4.35	bulk	low-grade (diagenetic)	shale	Mercuzot et al. (2021)	https://doi.org/10.3389/feart.2021.705351
Autun Basin	lacustrine	IG-37	0.29991	Paleozoic		157.05	1.47	-22.93	7	0.22	4.34	bulk	low-grade (diagenetic)	shale	Mercuzot et al. (2021)	https://doi.org/10.3389/feart.2021.705351
Autun Basin	lacustrine	CHE-230,10	0.29991	Paleozoic		227.8	1.54	-21.76	7	0.21	4.44	bulk	low-grade (diagenetic)	shale	Mercuzot et al. (2021)	https://doi.org/10.3389/feart.2021.705351
Autun Basin	lacustrine	IG-33	0.29991	Paleozoic		165	1.6	-22.7	7	0.22	4.3	bulk	low-grade (diagenetic)	shale	Mercuzot et al. (2021)	https://doi.org/10.3389/feart.2021.705351
Autun Basin	lacustrine	IG-28	0.29991	Paleozoic		170.71	1.63	-22.66	7	0.23	4.32	bulk	low-grade (diagenetic)	shale	Mercuzot et al. (2021)	https://doi.org/10.3389/feart.2021.705351
Autun Basin	lacustrine	IG-22,5	0.29991	Paleozoic		176.8	1.73	-25.5	7	0.26	4.54	bulk	low-grade (diagenetic)	shale	Mercuzot et al. (2021)	https://doi.org/10.3389/feart.2021.705351
Autun Basin	lacustrine	CHE-34,06	0.29991	Paleozoic		32.97	1.78	-21.76	7	0.26	5.16	bulk	low-grade (diagenetic)	shale	Mercuzot et al. (2021)	https://doi.org/10.3389/feart.2021.705351
Autun Basin	lacustrine	IG-17	0.29991	Paleozoic		181.55	1.9	-23.41	7	0.24	4.37	bulk	low-grade (diagenetic)	shale	Mercuzot et al. (2021)	https://doi.org/10.3389/feart.2021.705351
Autun Basin	lacustrine	CHE-221,75	0.29991	Paleozoic		219.32	1.91	-21.74	7	0.29	5.12	bulk	low-grade (diagenetic)	shale	Mercuzot et al. (2021)	https://doi.org/10.3389/feart.2021.705351
Autun Basin	lacustrine	CHE-223,13	0.29991	Paleozoic		220	2	-22.15	7	0.28	4.89	bulk	low-grade (diagenetic)	shale	Mercuzot et al. (2021)	https://doi.org/10.3389/feart.2021.705351
Autun Basin	lacustrine	SUR-2-5,66	0.29991	Paleozoic		-5.35	2	-21.96	7	0.31	6.6	bulk	low-grade (diagenetic)	shale	Mercuzot et al. (2021)	https://doi.org/10.3389/feart.2021.705351
Autun Basin	lacustrine	CHE-331,45	0.29991	Paleozoic		331.68	2.26	-23.41	7	0.31	7.13	bulk	low-grade (diagenetic)	shale	Mercuzot et al. (2021)	https://doi.org/10.3389/feart.2021.705351
Autun Basin	lacustrine	CHE-306,48	0.29991	Paleozoic		306.25	2.43	-25.66	7	0.37	5.7	bulk	low-grade (diagenetic)	shale	Mercuzot et al. (2021)	https://doi.org/10.3389/feart.2021.705351
Autun Basin	lacustrine	IG-82	0.29991	Paleozoic		96.56	1.04	-22.94	8	0.13	4.08	bulk	low-grade (diagenetic)	shale	Mercuzot et al. (2021)	https://doi.org/10.3389/feart.2021.705351
Autun Basin	lacustrine	IG-109	0.29991	Paleozoic		59.02	1.14	-21.2	8	0.13	3.94	bulk	low-grade (diagenetic)	shale	Mercuzot et al. (2021)	https://doi.org/10.3389/feart.2021.705351
Autun Basin	lacustrine	IG-84	0.29991	Paleozoic		94.93	1.22	-23.75	8	0.16	4.13	bulk	low-grade (diagenetic)	shale	Mercuzot et al. (2021)	https://doi.org/10.3389/feart.2021.705351
Autun Basin	lacustrine	IG-79	0.29991	Paleozoic		100.49	1.25	-22.16	8	0.16	3.84	bulk	low-grade (diagenetic)	shale	Mercuzot et al. (2021)	https://doi.org/10.3389/feart.2021.705351
Autun Basin	lacustrine	IG-61	0.29991	Paleozoic		123.63	1.29	-21.91	8	0.16	4.18	bulk	low-grade (diagenetic)	shale	Mercuzot et al. (2021)	https://doi.org/10.3389/feart.2021.705351
Autun Basin	lacustrine	CHE-100,04	0.29991	Paleozoic		97.19	1.54	-21.87	8	0.2	4.85	bulk	low-grade (diagenetic)	shale	Mercuzot et al. (2021)	https://doi.org/10.3389/feart.2021.705351
Autun Basin	lacustrine	IG-26	0.29991	Paleozoic		173.15	1.6	-25.01	8	0.22	4.47	bulk	low-grade (diagenetic)	shale	Mercuzot et al. (2021)	https://doi.org/10.3389/feart.2021.705351
Autun Basin	lacustrine	IG-36	0.29991	Paleozoic		158.92	1.63	-22.79	8	0.22	4.13	bulk	low-grade (diagenetic)	shale	Mercuzot et al. (2021)	https://doi.org/10.3389/feart.2021.705351
Autun Basin	lacustrine	IG-32	0.29991	Paleozoic		166.15	1.64	-23.34	8	0.21	4.38	bulk	low-grade (diagenetic)	shale	Mercuzot et al. (2021)	https://doi.org/10.3389/feart.2021.705351
Autun Basin	lacustrine	SUR-1-8,90	0.29991	Paleozoic		-14.2	1.67	-21.9	8	0.2	6.31	bulk	low-grade (diagenetic)	shale	Mercuzot et al. (2021)	https://doi.org/10.3389/feart.2021.705351
Autun Basin	lacustrine	IG-02	0.29991	Paleozoic		199.25	1.72	-25.02	8	0.23	3.21	bulk	low-grade (diagenetic)	shale	Mercuzot et al. (2021)	https://doi.org/10.3389/feart.2021.705351
Autun Basin	lacustrine	Ig-76	0.29991	Paleozoic		155.35	1.8	-24.65	8	0.24	4.95	bulk	low-grade (diagenetic)	shale	Mercuzot et al. (2021)	https://doi.org/10.3389/feart.2021.705351
Autun Basin	lacustrine	CHE-13,52	0.29991	Paleozoic		14.13	1.81	-21.43	8	0.22	5.85	bulk	low-grade (diagenetic)	shale	Mercuzot et al. (2021)	https://doi.org/10.3389/feart.2021.705351
Autun Basin	lacustrine	CHE-207,65	0.29991	Paleozoic		204.6	1.88	-21.73	8	0.24	4.64	bulk	low-grade (diagenetic)	shale	Mercuzot et al. (2021)	https://doi.org/10.3389/feart.2021.705351
Autun Basin	lacustrine	Ig-71	0.29991	Paleozoic		154.78	1.91	-25.56	8	0.26	4.97	bulk	low-grade (diagenetic)	shale	Mercuzot et al. (2021)	https://doi.org/10.3389/feart.2021.705351
Autun Basin	lacustrine	Ig-72	0.29991	Paleozoic		154.87	1.92	-23.95	8	0.23	4.85	bulk	low-grade (diagenetic)	shale	Mercuzot et al. (2021)	https://doi.org/10.3389/feart.2021.705351
Autun Basin	lacustrine	Ig-73	0.29991	Paleozoic		154.99	1.94	-24.01	8	0.23	4.68	bulk	low-grade (diagenetic)	shale	Mercuzot et al. (2021)	https://doi.org/10.3389/feart.2021.705351
Autun Basin	lacustrine	IG-39	0.29991	Paleozoic		154.7	2.11	-25.09	8	0.27	4.81	bulk	low-grade (diagenetic)	shale	Mercuzot et al. (2021)	https://doi.org/10.3389/feart.2021.705351
Autun Basin	lacustrine	CHE-43,13	0.29991	Paleozoic		41.99	2.22	-21.61	8	0.27	4.67	bulk	low-grade (diagenetic)	shale	Mercuzot et al. (2021)	https://doi.org/10.3389/feart.2021.705351
Autun Basin	lacustrine	CHE-32,03	0.29991	Paleozoic		30.64	2.27	-21.81	8	0.27	4.94	bulk	low-grade (diagenetic)	shale	Mercuzot et al. (2021)	https://doi.org/10.3389/feart.2021.705351
Autun Basin	lacustrine	CHE-268,75	0.29991	Paleozoic		268.14	2.31	-21.47	8	0.28	4.49	bulk	low-grade (diagenetic)	shale	Mercuzot et al. (2021)	https://doi.org/10.3389/feart.2021.705351
Autun Basin	lacustrine	CHE-334,50	0.29991	Paleozoic		334.5	2.73	-22.82	8	0.35	7.31	bulk	low-grade (diagenetic)	shale	Mercuzot et al. (2021)	https://doi.org/10.3389/feart.2021.705351
Autun Basin	lacustrine	CHE-156,70	0.29991	Paleozoic		153.5	3.13	-22.09	8	0.39	6.86	bulk	low-grade (diagenetic)	shale	Mercuzot et al. (2021)	https://doi.org/10.3389/feart.2021.705351
Autun Basin	lacustrine	IG-111	0.29991	Paleozoic		56.75	1.08	-21.82	9	0.12	3.62	bulk	low-grade (diagenetic)	shale	Mercuzot et al. (2021)	https://doi.org/10.3389/feart.2021.705351
Autun Basin	lacustrine	IG-132	0.29991	Paleozoic		33.2	1.23	-21.42	9	0.14	4.23	bulk	low-grade (diagenetic)	shale	Mercuzot et al. (2021)	https://doi.org/10.3389/feart.2021.705351
Autun Basin	lacustrine	IG-70	0.29991	Paleozoic		110.72	1.34	-21.77	9	0.15	3.65	bulk	low-grade (diagenetic)	shale	Mercuzot et al. (2021)	https://doi.org/10.3389/feart.2021.705351
Autun Basin	lacustrine	CHE-5,70	0.29991	Paleozoic		4.95	1.4	-22.66	9	0.16	6.33	bulk	low-grade (diagenetic)	shale	Mercuzot et al. (2021)	https://doi.org/10.3389/feart.2021.705351
Autun Basin	lacustrine	IG-59	0.29991	Paleozoic		128.21	1.48	-22.14	9	0.15	4.14	bulk	low-grade (diagenetic)	shale	Mercuzot et al. (2021)	https://doi.org/10.3389/feart.2021.705351
Autun Basin	lacustrine	IG-23	0.29991	Paleozoic		175.8	1.91	-21.93	9	0.21	4.16	bulk	low-grade (diagenetic)	shale	Mercuzot et al. (2021)	https://doi.org/10.3389/feart.2021.705351
Autun Basin	lacustrine	IG-22	0.29991	Paleozoic		177.23	1.94	-22.4	9	0.22	4.19	bulk	low-grade (diagenetic)	shale	Mercuzot et al. (2021)	https://doi.org/10.3389/feart.2021.705351
Autun Basin	lacustrine	IG-21	0.29991	Paleozoic		178.22	1.97	-21.81	9	0.24	3.28	bulk	low-grade (diagenetic)	shale	Mercuzot et al. (2021)	https://doi.org/10.3389/feart.2021.705351
Autun Basin	lacustrine	IG-35	0.29991	Paleozoic		159.85	2.02	-21.78	9	0.22	3.58	bulk	low-grade (diagenetic)	shale	Mercuzot et al. (2021)	https://doi.org/10.3389/feart.2021.705351
Autun Basin	lacustrine	CHE-226,50	0.29991	Paleozoic		224.18	2.17	-21.8	9	0.24	4.39	bulk	low-grade (diagenetic)	shale	Mercuzot et al. (2021)	https://doi.org/10.3389/feart.2021.705351
Autun Basin	lacustrine	CHE-28,35	0.29991	Paleozoic		27.95	2.28	-21.47	9	0.26	4.62	bulk	low-grade (diagenetic)	shale	Mercuzot et al. (2021)	https://doi.org/10.3389/feart.2021.705351
Autun Basin	lacustrine	IG-01	0.29991	Paleozoic		200.15	2.34	-24.61	9	0.27	3.51	bulk	low-grade (diagenetic)	shale	Mercuzot et al. (2021)	https://doi.org/10.3389/feart.2021.705351
Autun Basin	lacustrine	CHE-293,56	0.29991	Paleozoic		292.31	2.77	-22.73	9	0.31	4.79	bulk	low-grade (diagenetic)	shale	Mercuzot et al. (2021)	https://doi.org/10.3389/feart.2021.705351
Autun Basin	lacustrine	Ig-68	0.29991	Paleozoic		154.47	2.81	-26.2	9	0.31	4.76	bulk	low-grade (diagenetic)	shale	Mercuzot et al. (2021)	https://doi.org/10.3389/feart.2021.705351
Autun Basin	lacustrine	CHE-179,80	0.29991	Paleozoic		176.91	2.86	-23.54	9	0.32	6.7	bulk	low-grade (diagenetic)	shale	Mercuzot et al. (2021)	https://doi.org/10.3389/feart.2021.705351
Autun Basin	lacustrine	CHE-351,05	0.29991	Paleozoic		350.93	3.24	-22.65	9	0.36	7.33	bulk	low-grade (diagenetic)	shale	Mercuzot et al. (2021)	https://doi.org/10.3389/feart.2021.705351
Autun Basin	lacustrine	IG-146	0.29991	Paleozoic		14.65	1.28	-20.65	10	0.13	4.4	bulk	low-grade (diagenetic)	shale	Mercuzot et al. (2021)	https://doi.org/10.3389/feart.2021.705351
Autun Basin	lacustrine	IG-143	0.29991	Paleozoic		19.1	1.38	-20.89	10	0.14	3.78	bulk	low-grade (diagenetic)	shale	Mercuzot et al. (2021)	https://doi.org/10.3389/feart.2021.705351
Autun Basin	lacustrine	IG-71	0.29991	Paleozoic		109.2	1.41	-21.78	10	0.15	3.93	bulk	low-grade (diagenetic)	shale	Mercuzot et al. (2021)	https://doi.org/10.3389/feart.2021.705351
Autun Basin	lacustrine	IG-87	0.29991	Paleozoic		92.27	1.44	-22.34	10	0.14	3.81	bulk	low-grade (diagenetic)	shale	Mercuzot et al. (2021)	https://doi.org/10.3389/feart.2021.705351
Autun Basin	lacustrine	IG-63	0.29991	Paleozoic		120.58	1.51	-22.76	10	0.16	4.37	bulk	low-grade (diagenetic)	shale	Mercuzot et al. (2021)	https://doi.org/10.3389/feart.2021.705351
Autun Basin	lacustrine	IG-75	0.29991	Paleozoic		104.81	1.55	-22.21	10	0.15	3.63	bulk	low-grade (diagenetic)	shale	Mercuzot et al. (2021)	https://doi.org/10.3389/feart.2021.705351
Autun Basin	lacustrine	IG-60	0.29991	Paleozoic		126.7	1.68	-22.9	10	0.17	4.23	bulk	low-grade (diagenetic)	shale	Mercuzot et al. (2021)	https://doi.org/10.3389/feart.2021.705351
Autun Basin	lacustrine	IG-57	0.29991	Paleozoic		129.65	1.71	-22.72	10	0.17	4.04	bulk	low-grade (diagenetic)	shale	Mercuzot et al. (2021)	https://doi.org/10.3389/feart.2021.705351
Autun Basin	lacustrine	Ig-74	0.29991	Paleozoic		155.1	2.07	-22.15	10	0.21	4.16	bulk	low-grade (diagenetic)	shale	Mercuzot et al. (2021)	https://doi.org/10.3389/feart.2021.705351
Autun Basin	lacustrine	Ig-75	0.29991	Paleozoic		155.2	2.15	-21.95	10	0.22	4.08	bulk	low-grade (diagenetic)	shale	Mercuzot et al. (2021)	https://doi.org/10.3389/feart.2021.705351
Autun Basin	lacustrine	Ig-59	0.29991	Paleozoic		153.45	2.32	-23.95	10	0.24	4.08	bulk	low-grade (diagenetic)	shale	Mercuzot et al. (2021)	https://doi.org/10.3389/feart.2021.705351
Autun Basin	lacustrine	CHE-200,15	0.29991	Paleozoic		197.2	3.04	-22.1	10	0.29	4.65	bulk	low-grade (diagenetic)	shale	Mercuzot et al. (2021)	https://doi.org/10.3389/feart.2021.705351
Autun Basin	lacustrine	CHE-297,00	0.29991	Paleozoic		295.91	3.58	-22.67	10	0.35	5.47	bulk	low-grade (diagenetic)	shale	Mercuzot et al. (2021)	https://doi.org/10.3389/feart.2021.705351
Autun Basin	lacustrine	IG-144	0.29991	Paleozoic		17	1.25	-20.73	11	0.11	4.18	bulk	low-grade (diagenetic)	shale	Mercuzot et al. (2021)	https://doi.org/10.3389/feart.2021.705351
Autun Basin	lacustrine	IG-110	0.29991	Paleozoic		57.9	1.31	-21.68	11	0.12	3.41	bulk	low-grade (diagenetic)	shale	Mercuzot et al. (2021)	https://doi.org/10.3389/feart.2021.705351
Autun Basin	lacustrine	IG-85	0.29991	Paleozoic		93.63	1.58	-22.33	11	0.15	3.84	bulk	low-grade (diagenetic)	shale	Mercuzot et al. (2021)	https://doi.org/10.3389/feart.2021.705351
Autun Basin	lacustrine	IG-76	0.29991	Paleozoic		103.1	1.62	-22.12	11	0.14	3.72	bulk	low-grade (diagenetic)	shale	Mercuzot et al. (2021)	https://doi.org/10.3389/feart.2021.705351
Autun Basin	lacustrine	IG-72	0.29991	Paleozoic		107.75	1.66	-21.78	11	0.15	3.48	bulk	low-grade (diagenetic)	shale	Mercuzot et al. (2021)	https://doi.org/10.3389/feart.2021.705351
Autun Basin	lacustrine	IG-88	0.29991	Paleozoic		90.69	1.67	-22.12	11	0.15	3.45	bulk	low-grade (diagenetic)	shale	Mercuzot et al. (2021)	https://doi.org/10.3389/feart.2021.705351
Autun Basin	lacustrine	IG-67	0.29991	Paleozoic		113.98	1.71	-21.87	11	0.15	3.66	bulk	low-grade (diagenetic)	shale	Mercuzot et al. (2021)	https://doi.org/10.3389/feart.2021.705351
Autun Basin	lacustrine	IG-69	0.29991	Paleozoic		112	1.77	-21.57	11	0.15	3.68	bulk	low-grade (diagenetic)	shale	Mercuzot et al. (2021)	https://doi.org/10.3389/feart.2021.705351
Autun Basin	lacustrine	IG-103	0.29991	Paleozoic		65.3	1.83	-23.79	11	0.16	4.36	bulk	low-grade (diagenetic)	shale	Mercuzot et al. (2021)	https://doi.org/10.3389/feart.2021.705351
Autun Basin	lacustrine	18SUR-10	0.29991	Paleozoic		5.45	2.07	-25.79	11	0.19	7.88	bulk	low-grade (diagenetic)	shale	Mercuzot et al. (2021)	https://doi.org/10.3389/feart.2021.705351
Autun Basin	lacustrine	IG-34	0.29991	Paleozoic		160.68	2.41	-22.24	11	0.21	4.03	bulk	low-grade (diagenetic)	shale	Mercuzot et al. (2021)	https://doi.org/10.3389/feart.2021.705351
Autun Basin	lacustrine	IG-11	0.29991	Paleozoic		188.62	2.44	-22.63	11	0.21	4.03	bulk	low-grade (diagenetic)	shale	Mercuzot et al. (2021)	https://doi.org/10.3389/feart.2021.705351
Autun Basin	lacustrine	IG-20	0.29991	Paleozoic		179.07	2.49	-22.39	11	0.22	3.96	bulk	low-grade (diagenetic)	shale	Mercuzot et al. (2021)	https://doi.org/10.3389/feart.2021.705351
Autun Basin	lacustrine	Ig-70	0.29991	Paleozoic		154.68	2.52	-24.65	11	0.23	4.42	bulk	low-grade (diagenetic)	shale	Mercuzot et al. (2021)	https://doi.org/10.3389/feart.2021.705351
Autun Basin	lacustrine	IG-30	0.29991	Paleozoic		168.3	2.55	-21.87	11	0.22	4.32	bulk	low-grade (diagenetic)	shale	Mercuzot et al. (2021)	https://doi.org/10.3389/feart.2021.705351
Autun Basin	lacustrine	Ig-12	0.29991	Paleozoic		148.4	2.62	-23.31	11	0.25	4.08	bulk	low-grade (diagenetic)	shale	Mercuzot et al. (2021)	https://doi.org/10.3389/feart.2021.705351
Autun Basin	lacustrine	CHE-16,06	0.29991	Paleozoic		16.53	3.11	-21.57	11	0.27	5.12	bulk	low-grade (diagenetic)	shale	Mercuzot et al. (2021)	https://doi.org/10.3389/feart.2021.705351
Autun Basin	lacustrine	Ig-60	0.29991	Paleozoic		153.55	3.42	-26.58	11	0.29	4.57	bulk	low-grade (diagenetic)	shale	Mercuzot et al. (2021)	https://doi.org/10.3389/feart.2021.705351
Autun Basin	lacustrine	CHE-364,02	0.29991	Paleozoic		364.22	3.97	-22.61	11	0.35	7.42	bulk	low-grade (diagenetic)	shale	Mercuzot et al. (2021)	https://doi.org/10.3389/feart.2021.705351
Autun Basin	lacustrine	CHE-317,40	0.29991	Paleozoic		317.52	4.25	-22.49	11	0.38	5.23	bulk	low-grade (diagenetic)	shale	Mercuzot et al. (2021)	https://doi.org/10.3389/feart.2021.705351
Autun Basin	lacustrine	IG-58	0.29991	Paleozoic		129.01	1.69	-22.19	12	0.15	3.92	bulk	low-grade (diagenetic)	shale	Mercuzot et al. (2021)	https://doi.org/10.3389/feart.2021.705351
Autun Basin	lacustrine	IG-104	0.29991	Paleozoic		64.85	1.71	-23.38	12	0.15	3.95	bulk	low-grade (diagenetic)	shale	Mercuzot et al. (2021)	https://doi.org/10.3389/feart.2021.705351
Autun Basin	lacustrine	IG-65	0.29991	Paleozoic		116.89	1.71	-21.75	12	0.14	3.66	bulk	low-grade (diagenetic)	shale	Mercuzot et al. (2021)	https://doi.org/10.3389/feart.2021.705351
Autun Basin	lacustrine	IG-86	0.29991	Paleozoic		92.67	1.8	-22.09	12	0.15	3.7	bulk	low-grade (diagenetic)	shale	Mercuzot et al. (2021)	https://doi.org/10.3389/feart.2021.705351
Autun Basin	lacustrine	IG-68	0.29991	Paleozoic		112.75	1.85	-21.88	12	0.16	3.87	bulk	low-grade (diagenetic)	shale	Mercuzot et al. (2021)	https://doi.org/10.3389/feart.2021.705351
Autun Basin	lacustrine	IG-77	0.29991	Paleozoic		102.53	1.87	-21.89	12	0.15	3.33	bulk	low-grade (diagenetic)	shale	Mercuzot et al. (2021)	https://doi.org/10.3389/feart.2021.705351
Autun Basin	lacustrine	IG-81	0.29991	Paleozoic		98.46	1.93	-22	12	0.17	3.43	bulk	low-grade (diagenetic)	shale	Mercuzot et al. (2021)	https://doi.org/10.3389/feart.2021.705351
Autun Basin	lacustrine	Ig-5	0.29991	Paleozoic		147.69	2.65	-22.59	12	0.23	4.34	bulk	low-grade (diagenetic)	shale	Mercuzot et al. (2021)	https://doi.org/10.3389/feart.2021.705351
Autun Basin	lacustrine	CHE-61,40	0.29991	Paleozoic		58.98	3.37	-21.36	12	0.27	3.87	bulk	low-grade (diagenetic)	shale	Mercuzot et al. (2021)	https://doi.org/10.3389/feart.2021.705351
Autun Basin	lacustrine	Ig-54	0.29991	Paleozoic		152.88	3.46	-24.7	12	0.29	4.57	bulk	low-grade (diagenetic)	shale	Mercuzot et al. (2021)	https://doi.org/10.3389/feart.2021.705351
Autun Basin	lacustrine	18SUR-27	0.29991	Paleozoic		10.69	3.98	-24.64	12	0.33	7.5	bulk	low-grade (diagenetic)	shale	Mercuzot et al. (2021)	https://doi.org/10.3389/feart.2021.705351
Autun Basin	lacustrine	CHE-147,72	0.29991	Paleozoic		144.08	4.45	-24.66	12	0.36	6.5	bulk	low-grade (diagenetic)	shale	Mercuzot et al. (2021)	https://doi.org/10.3389/feart.2021.705351
Autun Basin	lacustrine	CHE-345,62	0.29991	Paleozoic		344.87	4.91	-21.95	12	0.42	6.66	bulk	low-grade (diagenetic)	shale	Mercuzot et al. (2021)	https://doi.org/10.3389/feart.2021.705351
Autun Basin	lacustrine	IG-92	0.29991	Paleozoic		87.32	1.77	-22.25	13	0.14	3.76	bulk	low-grade (diagenetic)	shale	Mercuzot et al. (2021)	https://doi.org/10.3389/feart.2021.705351
Autun Basin	lacustrine	IG-64	0.29991	Paleozoic		118.3	2	-21.8	13	0.15	3.56	bulk	low-grade (diagenetic)	shale	Mercuzot et al. (2021)	https://doi.org/10.3389/feart.2021.705351
Autun Basin	lacustrine	IG-78	0.29991	Paleozoic		101.51	2.19	-21.86	13	0.17	3.44	bulk	low-grade (diagenetic)	shale	Mercuzot et al. (2021)	https://doi.org/10.3389/feart.2021.705351
Autun Basin	lacustrine	IG-56	0.29991	Paleozoic		131.88	2.77	-23.82	13	0.22	4.46	bulk	low-grade (diagenetic)	shale	Mercuzot et al. (2021)	https://doi.org/10.3389/feart.2021.705351
Autun Basin	lacustrine	Ig-66	0.29991	Paleozoic		154.22	3.67	-26.93	13	0.29	5.18	bulk	low-grade (diagenetic)	shale	Mercuzot et al. (2021)	https://doi.org/10.3389/feart.2021.705351
Autun Basin	lacustrine	IG-07	0.29991	Paleozoic		193.45	3.72	-21.46	13	0.27	4.33	bulk	low-grade (diagenetic)	shale	Mercuzot et al. (2021)	https://doi.org/10.3389/feart.2021.705351
Autun Basin	lacustrine	Ig-58	0.29991	Paleozoic		153.34	3.88	-25.36	13	0.32	5.06	bulk	low-grade (diagenetic)	shale	Mercuzot et al. (2021)	https://doi.org/10.3389/feart.2021.705351
Autun Basin	lacustrine	Ig-67	0.29991	Paleozoic		154.36	3.98	-27.81	13	0.33	5.11	bulk	low-grade (diagenetic)	shale	Mercuzot et al. (2021)	https://doi.org/10.3389/feart.2021.705351
Autun Basin	lacustrine	Ig-15	0.29991	Paleozoic		148.74	4.22	-24.89	13	0.33	4.25	bulk	low-grade (diagenetic)	shale	Mercuzot et al. (2021)	https://doi.org/10.3389/feart.2021.705351
Autun Basin	lacustrine	IG-98	0.29991	Paleozoic		79.16	1.22	-21.24	14	0.09	3.5	bulk	low-grade (diagenetic)	shale	Mercuzot et al. (2021)	https://doi.org/10.3389/feart.2021.705351
Autun Basin	lacustrine	IG-99	0.29991	Paleozoic		78.15	1.51	-21.12	14	0.11	3.48	bulk	low-grade (diagenetic)	shale	Mercuzot et al. (2021)	https://doi.org/10.3389/feart.2021.705351
Autun Basin	lacustrine	IG-80	0.29991	Paleozoic		99.25	2.4	-21.66	14	0.17	3.17	bulk	low-grade (diagenetic)	shale	Mercuzot et al. (2021)	https://doi.org/10.3389/feart.2021.705351
Autun Basin	lacustrine	IG-55	0.29991	Paleozoic		132.83	2.58	-22.83	14	0.2	3.74	bulk	low-grade (diagenetic)	shale	Mercuzot et al. (2021)	https://doi.org/10.3389/feart.2021.705351
Autun Basin	lacustrine	Ig-39	0.29991	Paleozoic		151.33	3.73	-22.21	14	0.27	4.01	bulk	low-grade (diagenetic)	shale	Mercuzot et al. (2021)	https://doi.org/10.3389/feart.2021.705351
Autun Basin	lacustrine	Ig-13	0.29991	Paleozoic		148.51	4.25	-23.61	14	0.29	4.12	bulk	low-grade (diagenetic)	shale	Mercuzot et al. (2021)	https://doi.org/10.3389/feart.2021.705351
Autun Basin	lacustrine	18SUR-22	0.29991	Paleozoic		8.05	4.25	-23.45	14	0.31	6.57	bulk	low-grade (diagenetic)	shale	Mercuzot et al. (2021)	https://doi.org/10.3389/feart.2021.705351
Autun Basin	lacustrine	Ig-69	0.29991	Paleozoic		154.58	4.31	-27.3	14	0.31	4.72	bulk	low-grade (diagenetic)	shale	Mercuzot et al. (2021)	https://doi.org/10.3389/feart.2021.705351
Autun Basin	lacustrine	Ig-14	0.29991	Paleozoic		148.64	4.41	-24.04	14	0.31	4.23	bulk	low-grade (diagenetic)	shale	Mercuzot et al. (2021)	https://doi.org/10.3389/feart.2021.705351
Autun Basin	lacustrine	Ig-56	0.29991	Paleozoic		153.12	4.52	-26.14	14	0.31	4.87	bulk	low-grade (diagenetic)	shale	Mercuzot et al. (2021)	https://doi.org/10.3389/feart.2021.705351
Autun Basin	lacustrine	18SUR-36	0.29991	Paleozoic		16.73	6.25	-27	14	0.46	6.16	bulk	low-grade (diagenetic)	shale	Mercuzot et al. (2021)	https://doi.org/10.3389/feart.2021.705351
Autun Basin	lacustrine	IG-94	0.29991	Paleozoic		83.98	2.09	-21.32	15	0.14	3.3	bulk	low-grade (diagenetic)	shale	Mercuzot et al. (2021)	https://doi.org/10.3389/feart.2021.705351
Autun Basin	lacustrine	CHE-233,70	0.29991	Paleozoic		231.92	3.95	-21.75	15	0.26	3.66	bulk	low-grade (diagenetic)	shale	Mercuzot et al. (2021)	https://doi.org/10.3389/feart.2021.705351
Autun Basin	lacustrine	CHE-356,25	0.29991	Paleozoic		356.38	4.48	-23.25	15	0.3	7.17	bulk	low-grade (diagenetic)	shale	Mercuzot et al. (2021)	https://doi.org/10.3389/feart.2021.705351
Autun Basin	lacustrine	CHE-141,85	0.29991	Paleozoic		137.96	5.08	-26.68	15	0.34	5.61	bulk	low-grade (diagenetic)	shale	Mercuzot et al. (2021)	https://doi.org/10.3389/feart.2021.705351
Autun Basin	lacustrine	CHE-126,10	0.29991	Paleozoic		123.22	2.84	-22.69	16	0.17	4.03	bulk	low-grade (diagenetic)	shale	Mercuzot et al. (2021)	https://doi.org/10.3389/feart.2021.705351
Autun Basin	lacustrine	CHE-240,30	0.29991	Paleozoic		238.31	3.89	-21.49	16	0.24	2.92	bulk	low-grade (diagenetic)	shale	Mercuzot et al. (2021)	https://doi.org/10.3389/feart.2021.705351
Autun Basin	lacustrine	IG-49	0.29991	Paleozoic		143.16	4.64	-23	16	0.28	4.09	bulk	low-grade (diagenetic)	shale	Mercuzot et al. (2021)	https://doi.org/10.3389/feart.2021.705351
Autun Basin	lacustrine	Ig-2	0.29991	Paleozoic		147.4	4.69	-23.61	16	0.28	4.49	bulk	low-grade (diagenetic)	shale	Mercuzot et al. (2021)	https://doi.org/10.3389/feart.2021.705351
Autun Basin	lacustrine	Ig-55	0.29991	Paleozoic		153.02	5.55	-25.32	16	0.33	5.06	bulk	low-grade (diagenetic)	shale	Mercuzot et al. (2021)	https://doi.org/10.3389/feart.2021.705351
Autun Basin	lacustrine	CHE-353,90	0.29991	Paleozoic		353.88	5.97	-22.77	16	0.37	7.14	bulk	low-grade (diagenetic)	shale	Mercuzot et al. (2021)	https://doi.org/10.3389/feart.2021.705351
Autun Basin	lacustrine	CHE-133,90	0.29991	Paleozoic		130.01	6.08	-25.2	16	0.37	4.72	bulk	low-grade (diagenetic)	shale	Mercuzot et al. (2021)	https://doi.org/10.3389/feart.2021.705351
Autun Basin	lacustrine	IG-100	0.29991	Paleozoic		77.35	2.55	-21.2	17	0.16	3.56	bulk	low-grade (diagenetic)	shale	Mercuzot et al. (2021)	https://doi.org/10.3389/feart.2021.705351
Autun Basin	lacustrine	CHE-9,12	0.29991	Paleozoic		9.22	3	-21.35	17	0.18	4.79	bulk	low-grade (diagenetic)	shale	Mercuzot et al. (2021)	https://doi.org/10.3389/feart.2021.705351
Autun Basin	lacustrine	IG-122	0.29991	Paleozoic		41.1	3.29	-22.53	17	0.19	3.37	bulk	low-grade (diagenetic)	shale	Mercuzot et al. (2021)	https://doi.org/10.3389/feart.2021.705351
Autun Basin	lacustrine	CHE-196,75	0.29991	Paleozoic		194.86	5.51	-22.5	17	0.33	4.95	bulk	low-grade (diagenetic)	shale	Mercuzot et al. (2021)	https://doi.org/10.3389/feart.2021.705351
Autun Basin	lacustrine	IG-16	0.29991	Paleozoic		182.4	5.61	-24.87	17	0.34	4.14	bulk	low-grade (diagenetic)	shale	Mercuzot et al. (2021)	https://doi.org/10.3389/feart.2021.705351
Autun Basin	lacustrine	Ig-57	0.29991	Paleozoic		153.23	5.64	-25.46	17	0.32	4.17	bulk	low-grade (diagenetic)	shale	Mercuzot et al. (2021)	https://doi.org/10.3389/feart.2021.705351
Autun Basin	lacustrine	IG-45	0.29991	Paleozoic		148.43	6.02	-24.56	17	0.35	4.09	bulk	low-grade (diagenetic)	shale	Mercuzot et al. (2021)	https://doi.org/10.3389/feart.2021.705351
Autun Basin	lacustrine	CHE-151,65	0.29991	Paleozoic		147.2	6.14	-25.63	17	0.37	7.48	bulk	low-grade (diagenetic)	shale	Mercuzot et al. (2021)	https://doi.org/10.3389/feart.2021.705351
Autun Basin	lacustrine	CHE-361,30	0.29991	Paleozoic		361.36	8.58	-24.49	17	0.5	8.23	bulk	low-grade (diagenetic)	shale	Mercuzot et al. (2021)	https://doi.org/10.3389/feart.2021.705351
Autun Basin	lacustrine	IG-102	0.29991	Paleozoic		66.25	3.22	-21.39	18	0.17	3.29	bulk	low-grade (diagenetic)	shale	Mercuzot et al. (2021)	https://doi.org/10.3389/feart.2021.705351
Autun Basin	lacustrine	IG-142	0.29991	Paleozoic		21.3	3.24	-20.87	18	0.18	3.08	bulk	low-grade (diagenetic)	shale	Mercuzot et al. (2021)	https://doi.org/10.3389/feart.2021.705351
Autun Basin	lacustrine	IG-90	0.29991	Paleozoic		88.85	3.33	-21.48	18	0.19	3.38	bulk	low-grade (diagenetic)	shale	Mercuzot et al. (2021)	https://doi.org/10.3389/feart.2021.705351
Autun Basin	lacustrine	Ig-1	0.29991	Paleozoic		147.29	4.46	-23.25	18	0.24	3.88	bulk	low-grade (diagenetic)	shale	Mercuzot et al. (2021)	https://doi.org/10.3389/feart.2021.705351
Autun Basin	lacustrine	Ig-3	0.29991	Paleozoic		147.48	4.49	-23.27	18	0.25	3.88	bulk	low-grade (diagenetic)	shale	Mercuzot et al. (2021)	https://doi.org/10.3389/feart.2021.705351
Autun Basin	lacustrine	IG-50	0.29991	Paleozoic		141.91	4.55	-23.05	18	0.25	3.83	bulk	low-grade (diagenetic)	shale	Mercuzot et al. (2021)	https://doi.org/10.3389/feart.2021.705351
Autun Basin	lacustrine	Ig-4	0.29991	Paleozoic		147.57	5.62	-22.83	18	0.31	4.31	bulk	low-grade (diagenetic)	shale	Mercuzot et al. (2021)	https://doi.org/10.3389/feart.2021.705351
Autun Basin	lacustrine	IG-03	0.29991	Paleozoic		197.55	5.77	-23.53	18	0.3	3.33	bulk	low-grade (diagenetic)	shale	Mercuzot et al. (2021)	https://doi.org/10.3389/feart.2021.705351
Autun Basin	lacustrine	Ig-38	0.29991	Paleozoic		151.22	6.02	-23.1	18	0.33	4.29	bulk	low-grade (diagenetic)	shale	Mercuzot et al. (2021)	https://doi.org/10.3389/feart.2021.705351
Autun Basin	lacustrine	CHE-327,45	0.29991	Paleozoic		327.72	8.03	-24.34	18	0.45	5.68	bulk	low-grade (diagenetic)	shale	Mercuzot et al. (2021)	https://doi.org/10.3389/feart.2021.705351
Autun Basin	lacustrine	CHE-24,27	0.29991	Paleozoic		23.92	9.64	-21.5	18	0.53	4.53	bulk	low-grade (diagenetic)	shale	Mercuzot et al. (2021)	https://doi.org/10.3389/feart.2021.705351
Autun Basin	lacustrine	CHE-321,09	0.29991	Paleozoic		321.09	5.72	-22.9	19	0.3	4.28	bulk	low-grade (diagenetic)	shale	Mercuzot et al. (2021)	https://doi.org/10.3389/feart.2021.705351
Autun Basin	lacustrine	IG-10	0.29991	Paleozoic		189.86	6.24	-21.99	19	0.3	3.44	bulk	low-grade (diagenetic)	shale	Mercuzot et al. (2021)	https://doi.org/10.3389/feart.2021.705351
Autun Basin	lacustrine	Ig-8	0.29991	Paleozoic		147.98	6.54	-23.66	19	0.33	4.78	bulk	low-grade (diagenetic)	shale	Mercuzot et al. (2021)	https://doi.org/10.3389/feart.2021.705351
Autun Basin	lacustrine	Ig-53	0.29991	Paleozoic		152.74	6.78	-26.89	19	0.37	4.66	bulk	low-grade (diagenetic)	shale	Mercuzot et al. (2021)	https://doi.org/10.3389/feart.2021.705351
Autun Basin	lacustrine	Ig-41	0.29991	Paleozoic		151.53	6.81	-25.52	19	0.35	4.71	bulk	low-grade (diagenetic)	shale	Mercuzot et al. (2021)	https://doi.org/10.3389/feart.2021.705351
Autun Basin	lacustrine	CHE-136,55	0.29991	Paleozoic		132.72	8.12	-25.42	19	0.43	4.4	bulk	low-grade (diagenetic)	shale	Mercuzot et al. (2021)	https://doi.org/10.3389/feart.2021.705351
Autun Basin	lacustrine	CHE-324,45	0.29991	Paleozoic		324.75	8.74	-23.43	19	0.47	5.29	bulk	low-grade (diagenetic)	shale	Mercuzot et al. (2021)	https://doi.org/10.3389/feart.2021.705351
Autun Basin	lacustrine	Ig-10	0.29991	Paleozoic		148.18	8.79	-23.23	19	0.48	3.45	bulk	low-grade (diagenetic)	shale	Mercuzot et al. (2021)	https://doi.org/10.3389/feart.2021.705351
Autun Basin	lacustrine	CHE-358,99	0.29991	Paleozoic		359.08	4.26	-24.34	20	0.21	7.9	bulk	low-grade (diagenetic)	shale	Mercuzot et al. (2021)	https://doi.org/10.3389/feart.2021.705351
Autun Basin	lacustrine	Ig-62	0.29991	Paleozoic		153.79	7.43	-25.82	20	0.38	5.28	bulk	low-grade (diagenetic)	shale	Mercuzot et al. (2021)	https://doi.org/10.3389/feart.2021.705351
Autun Basin	lacustrine	Ig-35	0.29991	Paleozoic		150.74	9.14	-22.69	20	0.46	4.02	bulk	low-grade (diagenetic)	shale	Mercuzot et al. (2021)	https://doi.org/10.3389/feart.2021.705351
Autun Basin	lacustrine	IG-126	0.29991	Paleozoic		37.95	4.95	-25.08	21	0.23	5.23	bulk	low-grade (diagenetic)	shale	Mercuzot et al. (2021)	https://doi.org/10.3389/feart.2021.705351
Autun Basin	lacustrine	CHE-184,50	0.29991	Paleozoic		181.02	6.62	-25.13	21	0.32	7.25	bulk	low-grade (diagenetic)	shale	Mercuzot et al. (2021)	https://doi.org/10.3389/feart.2021.705351
Autun Basin	lacustrine	CHE-139,48	0.29991	Paleozoic		135.49	7.9	-25.74	21	0.37	5.12	bulk	low-grade (diagenetic)	shale	Mercuzot et al. (2021)	https://doi.org/10.3389/feart.2021.705351
Autun Basin	lacustrine	Ig-7	0.29991	Paleozoic		147.88	6.95	-24.35	22	0.33	4	bulk	low-grade (diagenetic)	shale	Mercuzot et al. (2021)	https://doi.org/10.3389/feart.2021.705351
Autun Basin	lacustrine	Ig-50	0.29991	Paleozoic		152.44	7.89	-24.31	22	0.35	3.88	bulk	low-grade (diagenetic)	shale	Mercuzot et al. (2021)	https://doi.org/10.3389/feart.2021.705351
Autun Basin	lacustrine	Ig-18	0.29991	Paleozoic		149.06	8.48	-23.05	22	0.41	3.88	bulk	low-grade (diagenetic)	shale	Mercuzot et al. (2021)	https://doi.org/10.3389/feart.2021.705351
Autun Basin	lacustrine	18SUR-25	0.29991	Paleozoic		9.45	8.6	-26.04	22	0.36	6.38	bulk	low-grade (diagenetic)	shale	Mercuzot et al. (2021)	https://doi.org/10.3389/feart.2021.705351
Autun Basin	lacustrine	Ig-45	0.29991	Paleozoic		151.95	8.87	-24.66	22	0.4	4.77	bulk	low-grade (diagenetic)	shale	Mercuzot et al. (2021)	https://doi.org/10.3389/feart.2021.705351
Autun Basin	lacustrine	Ig-40	0.29991	Paleozoic		151.43	9.46	-24.56	22	0.43	4.41	bulk	low-grade (diagenetic)	shale	Mercuzot et al. (2021)	https://doi.org/10.3389/feart.2021.705351
Autun Basin	lacustrine	Ig-11	0.29991	Paleozoic		148.29	10.16	-23.6	22	0.48	4.43	bulk	low-grade (diagenetic)	shale	Mercuzot et al. (2021)	https://doi.org/10.3389/feart.2021.705351
Autun Basin	lacustrine	Ig-43	0.29991	Paleozoic		151.76	10.62	-25.29	22	0.46	4.2	bulk	low-grade (diagenetic)	shale	Mercuzot et al. (2021)	https://doi.org/10.3389/feart.2021.705351
Autun Basin	lacustrine	IG-95	0.29991	Paleozoic		83.32	4.95	-21.21	23	0.22	3.27	bulk	low-grade (diagenetic)	shale	Mercuzot et al. (2021)	https://doi.org/10.3389/feart.2021.705351
Autun Basin	lacustrine	CHE-97,83	0.29991	Paleozoic		94.98	6.61	-24.31	23	0.28	5.9	bulk	low-grade (diagenetic)	shale	Mercuzot et al. (2021)	https://doi.org/10.3389/feart.2021.705351
Autun Basin	lacustrine	CHE-186,80	0.29991	Paleozoic		183.95	7.42	-26.75	23	0.33	6.55	bulk	low-grade (diagenetic)	shale	Mercuzot et al. (2021)	https://doi.org/10.3389/feart.2021.705351
Autun Basin	lacustrine	Ig-20	0.29991	Paleozoic		149.25	7.8	-23.55	23	0.36	4.89	bulk	low-grade (diagenetic)	shale	Mercuzot et al. (2021)	https://doi.org/10.3389/feart.2021.705351
Autun Basin	lacustrine	Ig-49	0.29991	Paleozoic		152.34	8.79	-23.65	23	0.39	4.77	bulk	low-grade (diagenetic)	shale	Mercuzot et al. (2021)	https://doi.org/10.3389/feart.2021.705351
Autun Basin	lacustrine	IG-124	0.29991	Paleozoic		39.86	5.43	-24.85	24	0.21	5.12	bulk	low-grade (diagenetic)	shale	Mercuzot et al. (2021)	https://doi.org/10.3389/feart.2021.705351
Autun Basin	lacustrine	Ig-61	0.29991	Paleozoic		153.67	9.5	-26.43	24	0.4	4.74	bulk	low-grade (diagenetic)	shale	Mercuzot et al. (2021)	https://doi.org/10.3389/feart.2021.705351
Autun Basin	lacustrine	IG-47	0.29991	Paleozoic		146.62	9.8	-23.92	24	0.37	3.92	bulk	low-grade (diagenetic)	shale	Mercuzot et al. (2021)	https://doi.org/10.3389/feart.2021.705351
Autun Basin	lacustrine	Ig-26	0.29991	Paleozoic		149.85	11.76	-24.1	24	0.49	3.86	bulk	low-grade (diagenetic)	shale	Mercuzot et al. (2021)	https://doi.org/10.3389/feart.2021.705351
Autun Basin	lacustrine	Ig-30	0.29991	Paleozoic		150.25	12.42	-23.16	24	0.53	5.43	bulk	low-grade (diagenetic)	shale	Mercuzot et al. (2021)	https://doi.org/10.3389/feart.2021.705351
Autun Basin	lacustrine	IG-48	0.29991	Paleozoic		145.1	12.51	-22.14	24	0.5	3.38	bulk	low-grade (diagenetic)	shale	Mercuzot et al. (2021)	https://doi.org/10.3389/feart.2021.705351
Autun Basin	lacustrine	IG-97	0.29991	Paleozoic		81.38	4.35	-21.07	25	0.17	3.15	bulk	low-grade (diagenetic)	shale	Mercuzot et al. (2021)	https://doi.org/10.3389/feart.2021.705351
Autun Basin	lacustrine	IG-127	0.29991	Paleozoic		37.68	5.59	-27.32	25	0.21	6.56	bulk	low-grade (diagenetic)	shale	Mercuzot et al. (2021)	https://doi.org/10.3389/feart.2021.705351
Autun Basin	lacustrine	IG-04	0.29991	Paleozoic		196.79	8.71	-23.4	25	0.4	3.41	bulk	low-grade (diagenetic)	shale	Mercuzot et al. (2021)	https://doi.org/10.3389/feart.2021.705351
Autun Basin	lacustrine	Ig-65	0.29991	Paleozoic		154.09	10.12	-25.98	25	0.4	4.73	bulk	low-grade (diagenetic)	shale	Mercuzot et al. (2021)	https://doi.org/10.3389/feart.2021.705351
Autun Basin	lacustrine	Ig-28	0.29991	Paleozoic		150.04	11.85	-23.54	25	0.47	6.21	bulk	low-grade (diagenetic)	shale	Mercuzot et al. (2021)	https://doi.org/10.3389/feart.2021.705351
Autun Basin	lacustrine	Ig-16	0.29991	Paleozoic		148.85	12.03	-23.26	25	0.51	4.59	bulk	low-grade (diagenetic)	shale	Mercuzot et al. (2021)	https://doi.org/10.3389/feart.2021.705351
Autun Basin	lacustrine	Ig-24	0.29991	Paleozoic		149.64	12.71	-24.09	25	0.53	3.93	bulk	low-grade (diagenetic)	shale	Mercuzot et al. (2021)	https://doi.org/10.3389/feart.2021.705351
Autun Basin	lacustrine	Ig-23	0.29991	Paleozoic		149.55	13.08	-23.7	25	0.53	5	bulk	low-grade (diagenetic)	shale	Mercuzot et al. (2021)	https://doi.org/10.3389/feart.2021.705351
Autun Basin	lacustrine	Ig-27	0.29991	Paleozoic		149.94	16.13	-24.52	25	0.65	4.36	bulk	low-grade (diagenetic)	shale	Mercuzot et al. (2021)	https://doi.org/10.3389/feart.2021.705351
Autun Basin	lacustrine	IG-93	0.29991	Paleozoic		86.75	6.52	-21.11	26	0.26	2.96	bulk	low-grade (diagenetic)	shale	Mercuzot et al. (2021)	https://doi.org/10.3389/feart.2021.705351
Autun Basin	lacustrine	IG-125	0.29991	Paleozoic		39.08	6.67	-24.84	26	0.27	5.26	bulk	low-grade (diagenetic)	shale	Mercuzot et al. (2021)	https://doi.org/10.3389/feart.2021.705351
Autun Basin	lacustrine	Ig-31	0.29991	Paleozoic		150.36	12.15	-24.51	26	0.5	5.42	bulk	low-grade (diagenetic)	shale	Mercuzot et al. (2021)	https://doi.org/10.3389/feart.2021.705351
Autun Basin	lacustrine	SUR-1-2,42	0.29991	Paleozoic		-8.04	12.17	-27.09	26	0.43	6.42	bulk	low-grade (diagenetic)	shale	Mercuzot et al. (2021)	https://doi.org/10.3389/feart.2021.705351
Autun Basin	lacustrine	Ig-9	0.29991	Paleozoic		148.08	13.8	-23.19	26	0.55	4.34	bulk	low-grade (diagenetic)	shale	Mercuzot et al. (2021)	https://doi.org/10.3389/feart.2021.705351
Autun Basin	lacustrine	CHE-145,02	0.29991	Paleozoic		141.19	14.33	-26.98	26	0.55	6.23	bulk	low-grade (diagenetic)	shale	Mercuzot et al. (2021)	https://doi.org/10.3389/feart.2021.705351
Autun Basin	lacustrine	Ig-17	0.29991	Paleozoic		148.95	12.41	-22.43	27	0.44	5.31	bulk	low-grade (diagenetic)	shale	Mercuzot et al. (2021)	https://doi.org/10.3389/feart.2021.705351
Autun Basin	lacustrine	Ig-63	0.29991	Paleozoic		153.9	13.43	-25.54	27	0.51	4.07	bulk	low-grade (diagenetic)	shale	Mercuzot et al. (2021)	https://doi.org/10.3389/feart.2021.705351
Autun Basin	lacustrine	Ig-52	0.29991	Paleozoic		152.64	13.19	-27	28	0.49	4.17	bulk	low-grade (diagenetic)	shale	Mercuzot et al. (2021)	https://doi.org/10.3389/feart.2021.705351
Autun Basin	lacustrine	Ig-33	0.29991	Paleozoic		150.55	13.46	-25.4	28	0.45	5.02	bulk	low-grade (diagenetic)	shale	Mercuzot et al. (2021)	https://doi.org/10.3389/feart.2021.705351
Autun Basin	lacustrine	Ig-37	0.29991	Paleozoic		151.08	13.74	-23.4	28	0.47	4.79	bulk	low-grade (diagenetic)	shale	Mercuzot et al. (2021)	https://doi.org/10.3389/feart.2021.705351
Autun Basin	lacustrine	IG-53	0.29991	Paleozoic		135.82	14.83	-24.34	28	0.51	4.01	bulk	low-grade (diagenetic)	shale	Mercuzot et al. (2021)	https://doi.org/10.3389/feart.2021.705351
Autun Basin	lacustrine	Ig-48	0.29991	Paleozoic		152.25	15.12	-23.17	28	0.55	3.71	bulk	low-grade (diagenetic)	shale	Mercuzot et al. (2021)	https://doi.org/10.3389/feart.2021.705351
Autun Basin	lacustrine	Ig-47	0.29991	Paleozoic		152.14	21.57	-24.17	28	0.76	3.68	bulk	low-grade (diagenetic)	shale	Mercuzot et al. (2021)	https://doi.org/10.3389/feart.2021.705351
Autun Basin	lacustrine	Ig-64	0.29991	Paleozoic		153.99	15.12	-25.19	29	0.52	4.15	bulk	low-grade (diagenetic)	shale	Mercuzot et al. (2021)	https://doi.org/10.3389/feart.2021.705351
Autun Basin	lacustrine	IG-05	0.29991	Paleozoic		195.94	16.43	-23.87	29	0.59	3.39	bulk	low-grade (diagenetic)	shale	Mercuzot et al. (2021)	https://doi.org/10.3389/feart.2021.705351
Autun Basin	lacustrine	18SUR-12	0.29991	Paleozoic		4.07	9.1	-27.4	30	0.28	7.77	bulk	low-grade (diagenetic)	shale	Mercuzot et al. (2021)	https://doi.org/10.3389/feart.2021.705351
Autun Basin	lacustrine	IG-96	0.29991	Paleozoic		82.32	11.68	-21.07	30	0.39	3.23	bulk	low-grade (diagenetic)	shale	Mercuzot et al. (2021)	https://doi.org/10.3389/feart.2021.705351
Autun Basin	lacustrine	Ig-29	0.29991	Paleozoic		150.13	17.07	-22.4	30	0.58	5.26	bulk	low-grade (diagenetic)	shale	Mercuzot et al. (2021)	https://doi.org/10.3389/feart.2021.705351
Autun Basin	lacustrine	IG-54	0.29991	Paleozoic		133.6	14.58	-22.72	31	0.44	5.16	bulk	low-grade (diagenetic)	shale	Mercuzot et al. (2021)	https://doi.org/10.3389/feart.2021.705351
Autun Basin	lacustrine	18SUR-37'	0.29991	Paleozoic		2.15	9.92	-27.26	32	0.29	8.12	bulk	low-grade (diagenetic)	shale	Mercuzot et al. (2021)	https://doi.org/10.3389/feart.2021.705351
Autun Basin	lacustrine	IG-141	0.29991	Paleozoic		22.09	15.78	-24.47	32	0.47	4.34	bulk	low-grade (diagenetic)	shale	Mercuzot et al. (2021)	https://doi.org/10.3389/feart.2021.705351
Autun Basin	lacustrine	IG-123	0.29991	Paleozoic		40.6	20.39	-24.19	33	0.61	3.71	bulk	low-grade (diagenetic)	shale	Mercuzot et al. (2021)	https://doi.org/10.3389/feart.2021.705351
Autun Basin	lacustrine	18SUR-37	0.29991	Paleozoic		2.15	8.91	-27.52	34	0.27	7.53	bulk	low-grade (diagenetic)	shale	Mercuzot et al. (2021)	https://doi.org/10.3389/feart.2021.705351
Autun Basin	lacustrine	IG-91	0.29991	Paleozoic		87.52	15.55	-21.74	36	0.41	5.96	bulk	low-grade (diagenetic)	shale	Mercuzot et al. (2021)	https://doi.org/10.3389/feart.2021.705351
Autun Basin	lacustrine	18SUR-01	0.29991	Paleozoic		0.22	25.58	-25.95	38	0.68	7.26	bulk	low-grade (diagenetic)	shale	Mercuzot et al. (2021)	https://doi.org/10.3389/feart.2021.705351
Autun Basin	lacustrine	18SUR-38'	0.29991	Paleozoic		6.8	15.91	-26.87	42	0.37	9.8	bulk	low-grade (diagenetic)	shale	Mercuzot et al. (2021)	https://doi.org/10.3389/feart.2021.705351
Autun Basin	lacustrine	18SUR-38	0.29991	Paleozoic		6.8	16.42	-26.79	42	0.38	9.84	bulk	low-grade (diagenetic)	shale	Mercuzot et al. (2021)	https://doi.org/10.3389/feart.2021.705351
Autun Basin	lacustrine	IG-135	0.29991	Paleozoic		29.65	1.32	-21.31		0.19	3.71	bulk	low-grade (diagenetic)	shale	Mercuzot et al. (2021)	https://doi.org/10.3389/feart.2021.705351
Autun Basin	lacustrine	IG-145	0.29991	Paleozoic		16.5	3.99	-20.84		0.27	3.2	bulk	low-grade (diagenetic)	shale	Mercuzot et al. (2021)	https://doi.org/10.3389/feart.2021.705351
Autun Basin	lacustrine	IG-101	0.29991	Paleozoic		68.65	10.85	-21.59		0.39	3.7	bulk	low-grade (diagenetic)	shale	Mercuzot et al. (2021)	https://doi.org/10.3389/feart.2021.705351
Autun Basin	lacustrine	IG-105	0.29991	Paleozoic		63.67	0.49	-21.9		0.09	4.14	bulk	low-grade (diagenetic)	shale	Mercuzot et al. (2021)	https://doi.org/10.3389/feart.2021.705351
Autun Basin	lacustrine	IG-105	0.29991	Paleozoic		63.67	0.5	-22.09				bulk	low-grade (diagenetic)	shale	Mercuzot et al. (2021)	https://doi.org/10.3389/feart.2021.705351
Autun Basin	lacustrine	IG-139	0.29991	Paleozoic		26	0.7	-20.68		0.12	4.07	bulk	low-grade (diagenetic)	shale	Mercuzot et al. (2021)	https://doi.org/10.3389/feart.2021.705351
Autun Basin	lacustrine	IG-37	0.29991	Paleozoic		157.05	1.44	-22.73		0.19	4.95	bulk	low-grade (diagenetic)	shale	Mercuzot et al. (2021)	https://doi.org/10.3389/feart.2021.705351
Autun Basin	lacustrine	IG-129	0.29991	Paleozoic		36.05	1.73	-22.35				bulk	low-grade (diagenetic)	shale	Mercuzot et al. (2021)	https://doi.org/10.3389/feart.2021.705351
Autun Basin	lacustrine	IG-15	0.29991	Paleozoic		184.58	1.83	-22.16				bulk	low-grade (diagenetic)	shale	Mercuzot et al. (2021)	https://doi.org/10.3389/feart.2021.705351
Autun Basin	lacustrine	IG-38-2	0.29991	Paleozoic		155.4	2.58	-26.37		0.27	4.89	bulk	low-grade (diagenetic)	shale	Mercuzot et al. (2021)	https://doi.org/10.3389/feart.2021.705351
Autun Basin	lacustrine	IG-51	0.29991	Paleozoic		140.36	3.45	-21.96				bulk	low-grade (diagenetic)	shale	Mercuzot et al. (2021)	https://doi.org/10.3389/feart.2021.705351
Autun Basin	lacustrine	IG-13	0.29991	Paleozoic		186.05	4.18	-22.15				bulk	low-grade (diagenetic)	shale	Mercuzot et al. (2021)	https://doi.org/10.3389/feart.2021.705351
Autun Basin	lacustrine	IG-09	0.29991	Paleozoic		190.7	4.58	-21.95				bulk	low-grade (diagenetic)	shale	Mercuzot et al. (2021)	https://doi.org/10.3389/feart.2021.705351
Autun Basin	lacustrine	IG-52	0.29991	Paleozoic		139.33	6.52	-23.97				bulk	low-grade (diagenetic)	shale	Mercuzot et al. (2021)	https://doi.org/10.3389/feart.2021.705351
Autun Basin	lacustrine	Ig-42	0.29991	Paleozoic		151.63	7.61	-25.24				bulk	low-grade (diagenetic)	shale	Mercuzot et al. (2021)	https://doi.org/10.3389/feart.2021.705351
Autun Basin	lacustrine	Ig-36	0.29991	Paleozoic		150.84	8.13	-23.85				bulk	low-grade (diagenetic)	shale	Mercuzot et al. (2021)	https://doi.org/10.3389/feart.2021.705351
Autun Basin	lacustrine	IG-08	0.29991	Paleozoic		192.3	8.41	-21.34				bulk	low-grade (diagenetic)	shale	Mercuzot et al. (2021)	https://doi.org/10.3389/feart.2021.705351
Autun Basin	lacustrine	IG-06	0.29991	Paleozoic		194.73	8.78	-21.89				bulk	low-grade (diagenetic)	shale	Mercuzot et al. (2021)	https://doi.org/10.3389/feart.2021.705351
Autun Basin	lacustrine	IG-128	0.29991	Paleozoic		37	10.12	-29				bulk	low-grade (diagenetic)	shale	Mercuzot et al. (2021)	https://doi.org/10.3389/feart.2021.705351
Autun Basin	lacustrine	Ig-25	0.29991	Paleozoic		149.74	11.31	-24.11				bulk	low-grade (diagenetic)	shale	Mercuzot et al. (2021)	https://doi.org/10.3389/feart.2021.705351
Autun Basin	lacustrine	Ig-22	0.29991	Paleozoic		149.46	12.6	-23.62		0.51	4.39	bulk	low-grade (diagenetic)	shale	Mercuzot et al. (2021)	https://doi.org/10.3389/feart.2021.705351
Autun Basin	lacustrine	Ig-44	0.29991	Paleozoic		151.84	12.87	-25.33				bulk	low-grade (diagenetic)	shale	Mercuzot et al. (2021)	https://doi.org/10.3389/feart.2021.705351
Autun Basin	lacustrine	Ig-32	0.29991	Paleozoic		150.47	14.06	-24.93				bulk	low-grade (diagenetic)	shale	Mercuzot et al. (2021)	https://doi.org/10.3389/feart.2021.705351
Autun Basin	lacustrine	Ig-34	0.29991	Paleozoic		150.64	15.51	-24.1				bulk	low-grade (diagenetic)	shale	Mercuzot et al. (2021)	https://doi.org/10.3389/feart.2021.705351
Autun Basin	lacustrine	IG-14	0.29991	Paleozoic		186.05	18.87	-22.61		0.73	4.58	bulk	low-grade (diagenetic)	shale	Mercuzot et al. (2021)	https://doi.org/10.3389/feart.2021.705351
Autun Basin	lacustrine	IG-25	0.29991	Paleozoic		175.25				0.25	3.57	bulk	low-grade (diagenetic)	shale	Mercuzot et al. (2021)	https://doi.org/10.3389/feart.2021.705351
Autun Basin	lacustrine	IG-31	0.29991	Paleozoic		167.12				0.23	4.24	bulk	low-grade (diagenetic)	shale	Mercuzot et al. (2021)	https://doi.org/10.3389/feart.2021.705351
Autun Basin	lacustrine	IG-134	0.29991	Paleozoic		30.65				0.11	4.99	bulk	low-grade (diagenetic)	shale	Mercuzot et al. (2021)	https://doi.org/10.3389/feart.2021.705351
Autun Basin	lacustrine	IG-46	0.29991	Paleozoic		147.83						bulk	low-grade (diagenetic)	shale	Mercuzot et al. (2021)	https://doi.org/10.3389/feart.2021.705351
Decize-La Machine Basin	lacustrine	LYF-398,00	0.299	Paleozoic		398	0	-21.21	0	0.17	3.12	bulk	low-grade (diagenetic)	shale	Mercuzot et al. (2021)	https://doi.org/10.3389/feart.2021.705351
Decize-La Machine Basin	lacustrine	LYF-275,40	0.299	Paleozoic		275.4	0.05	-22.04	1	0.04	4.09	bulk	low-grade (diagenetic)	shale	Mercuzot et al. (2021)	https://doi.org/10.3389/feart.2021.705351
Decize-La Machine Basin	lacustrine	LYF-265,30	0.299	Paleozoic		265.3	0.12	-18.63	2	0.05	4.44	bulk	low-grade (diagenetic)	shale	Mercuzot et al. (2021)	https://doi.org/10.3389/feart.2021.705351
Decize-La Machine Basin	lacustrine	LYF-278,35	0.299	Paleozoic		278.35	0.09	-19.42	3	0.04	3.6	bulk	low-grade (diagenetic)	shale	Mercuzot et al. (2021)	https://doi.org/10.3389/feart.2021.705351
Decize-La Machine Basin	lacustrine	LYF-290,70	0.299	Paleozoic		290.7	0.18	-21	3	0.05	3.82	bulk	low-grade (diagenetic)	shale	Mercuzot et al. (2021)	https://doi.org/10.3389/feart.2021.705351
Decize-La Machine Basin	lacustrine	LYF-318,55	0.299	Paleozoic		318.55	0.19	-15.51	3	0.06	3.55	bulk	low-grade (diagenetic)	shale	Mercuzot et al. (2021)	https://doi.org/10.3389/feart.2021.705351
Decize-La Machine Basin	lacustrine	LYF-322,34	0.299	Paleozoic		322.34	0.12	-22.52	4	0.03	3.85	bulk	low-grade (diagenetic)	shale	Mercuzot et al. (2021)	https://doi.org/10.3389/feart.2021.705351
Decize-La Machine Basin	lacustrine	LYF-287,60	0.299	Paleozoic		287.6	0.17	-20.92	4	0.05	3.73	bulk	low-grade (diagenetic)	shale	Mercuzot et al. (2021)	https://doi.org/10.3389/feart.2021.705351
Decize-La Machine Basin	lacustrine	LYF-269,95	0.299	Paleozoic		269.95	0.2	-20.62	4	0.05	3.73	bulk	low-grade (diagenetic)	shale	Mercuzot et al. (2021)	https://doi.org/10.3389/feart.2021.705351
Decize-La Machine Basin	lacustrine	LYF-299,50	0.299	Paleozoic		299.5	0.23	-21.06	4	0.05	3.99	bulk	low-grade (diagenetic)	shale	Mercuzot et al. (2021)	https://doi.org/10.3389/feart.2021.705351
Decize-La Machine Basin	lacustrine	LYF-281,10	0.299	Paleozoic		281.1	0.27	-20.93	4	0.07	4.36	bulk	low-grade (diagenetic)	shale	Mercuzot et al. (2021)	https://doi.org/10.3389/feart.2021.705351
Decize-La Machine Basin	lacustrine	LYF-284,35	0.299	Paleozoic		284.35	0.27	-20.91	5	0.06	3.82	bulk	low-grade (diagenetic)	shale	Mercuzot et al. (2021)	https://doi.org/10.3389/feart.2021.705351
Decize-La Machine Basin	lacustrine	LYF-296,92	0.299	Paleozoic		296.92	0.34	-21.09	5	0.07	4.15	bulk	low-grade (diagenetic)	shale	Mercuzot et al. (2021)	https://doi.org/10.3389/feart.2021.705351
Decize-La Machine Basin	lacustrine	LYF-272,95	0.299	Paleozoic		272.95	0.4	-21.15	5	0.08	4.14	bulk	low-grade (diagenetic)	shale	Mercuzot et al. (2021)	https://doi.org/10.3389/feart.2021.705351
Decize-La Machine Basin	lacustrine	LYF-293,10	0.299	Paleozoic		293.1	0.31	-21.22	6	0.05	3.68	bulk	low-grade (diagenetic)	shale	Mercuzot et al. (2021)	https://doi.org/10.3389/feart.2021.705351
Decize-La Machine Basin	lacustrine	LYF-302,60	0.299	Paleozoic		302.6	0.31	-20.87	6	0.05	3.57	bulk	low-grade (diagenetic)	shale	Mercuzot et al. (2021)	https://doi.org/10.3389/feart.2021.705351
Decize-La Machine Basin	lacustrine	LYF-308,00	0.299	Paleozoic		308	0.33	-20.28	6	0.05	3.82	bulk	low-grade (diagenetic)	shale	Mercuzot et al. (2021)	https://doi.org/10.3389/feart.2021.705351
Decize-La Machine Basin	lacustrine	LYF-314,35	0.299	Paleozoic		314.35	0.41	-20.93	6	0.07	3.38	bulk	low-grade (diagenetic)	shale	Mercuzot et al. (2021)	https://doi.org/10.3389/feart.2021.705351
Decize-La Machine Basin	lacustrine	LYF-419,75	0.299	Paleozoic		419.75	1.38	-20.57	6	0.24	2.77	bulk	low-grade (diagenetic)	shale	Mercuzot et al. (2021)	https://doi.org/10.3389/feart.2021.705351
Decize-La Machine Basin	lacustrine	LYF-444,73	0.299	Paleozoic		444.73	0.26	-21.48	7	0.04	3.03	bulk	low-grade (diagenetic)	shale	Mercuzot et al. (2021)	https://doi.org/10.3389/feart.2021.705351
Decize-La Machine Basin	lacustrine	LYF-401,00	0.299	Paleozoic		401	0.28	-20.2	7	0.04	1.55	bulk	low-grade (diagenetic)	shale	Mercuzot et al. (2021)	https://doi.org/10.3389/feart.2021.705351
Decize-La Machine Basin	lacustrine	LYF-305,55	0.299	Paleozoic		305.55	0.62	-21.5	7	0.09	3.82	bulk	low-grade (diagenetic)	shale	Mercuzot et al. (2021)	https://doi.org/10.3389/feart.2021.705351
Decize-La Machine Basin	lacustrine	LYF-435,10	0.299	Paleozoic		435.1	0.51	-20.52	10	0.05	3.09	bulk	low-grade (diagenetic)	shale	Mercuzot et al. (2021)	https://doi.org/10.3389/feart.2021.705351
Decize-La Machine Basin	lacustrine	LYF-393,70	0.299	Paleozoic		393.7	0.54	-21.18	10	0.05	2.87	bulk	low-grade (diagenetic)	shale	Mercuzot et al. (2021)	https://doi.org/10.3389/feart.2021.705351
Decize-La Machine Basin	lacustrine	LYF-538,30	0.299	Paleozoic		538.3	0.67	-22.12	10	0.06	2.44	bulk	low-grade (diagenetic)	shale	Mercuzot et al. (2021)	https://doi.org/10.3389/feart.2021.705351
Decize-La Machine Basin	lacustrine	LYF-551,62	0.299	Paleozoic		551.62	1.29	-23.27	11	0.12	1.71	bulk	low-grade (diagenetic)	shale	Mercuzot et al. (2021)	https://doi.org/10.3389/feart.2021.705351
Decize-La Machine Basin	lacustrine	LYF-311,05	0.299	Paleozoic		311.05	0.25	-17.2	12	0.02	3.74	bulk	low-grade (diagenetic)	shale	Mercuzot et al. (2021)	https://doi.org/10.3389/feart.2021.705351
Decize-La Machine Basin	lacustrine	LYF-359,25	0.299	Paleozoic		359.25	0.96	-20.65	12	0.08	3.09	bulk	low-grade (diagenetic)	shale	Mercuzot et al. (2021)	https://doi.org/10.3389/feart.2021.705351
Decize-La Machine Basin	lacustrine	LYF-533,00	0.299	Paleozoic		533	1.47	-23.21	13	0.11	2.47	bulk	low-grade (diagenetic)	shale	Mercuzot et al. (2021)	https://doi.org/10.3389/feart.2021.705351
Decize-La Machine Basin	lacustrine	LYF-543,70	0.299	Paleozoic		543.7	1.87	-22.88	15	0.12	2.37	bulk	low-grade (diagenetic)	shale	Mercuzot et al. (2021)	https://doi.org/10.3389/feart.2021.705351
Decize-La Machine Basin	lacustrine	LYF-544,41	0.299	Paleozoic		544.41	1.82	-22.45	16	0.11	2.48	bulk	low-grade (diagenetic)	shale	Mercuzot et al. (2021)	https://doi.org/10.3389/feart.2021.705351
Decize-La Machine Basin	lacustrine	LYF-337,20	0.299	Paleozoic		337.2	1.29	-21.16	18	0.07	3.31	bulk	low-grade (diagenetic)	shale	Mercuzot et al. (2021)	https://doi.org/10.3389/feart.2021.705351
Decize-La Machine Basin	lacustrine	LYF-409,95	0.299	Paleozoic		409.95	1.35	-20.56	18	0.08	2.85	bulk	low-grade (diagenetic)	shale	Mercuzot et al. (2021)	https://doi.org/10.3389/feart.2021.705351
Decize-La Machine Basin	lacustrine	LYF-548,80	0.299	Paleozoic		548.8	2.1	-21.8	18	0.12	2.3	bulk	low-grade (diagenetic)	shale	Mercuzot et al. (2021)	https://doi.org/10.3389/feart.2021.705351
Decize-La Machine Basin	lacustrine	LYF-413,60	0.299	Paleozoic		413.6	1.83	-21.47	19	0.1	2.84	bulk	low-grade (diagenetic)	shale	Mercuzot et al. (2021)	https://doi.org/10.3389/feart.2021.705351
Decize-La Machine Basin	lacustrine	LYF-367,00	0.299	Paleozoic		367	2.52	-20.94	19	0.13	2.72	bulk	low-grade (diagenetic)	shale	Mercuzot et al. (2021)	https://doi.org/10.3389/feart.2021.705351
Decize-La Machine Basin	lacustrine	LYF-383,40	0.299	Paleozoic		383.4	2.86	-20.62	20	0.14	2.8	bulk	low-grade (diagenetic)	shale	Mercuzot et al. (2021)	https://doi.org/10.3389/feart.2021.705351
Decize-La Machine Basin	lacustrine	LYF-552,47	0.299	Paleozoic		552.47	3.33	-26.39	20	0.17	2.57	bulk	low-grade (diagenetic)	shale	Mercuzot et al. (2021)	https://doi.org/10.3389/feart.2021.705351
Decize-La Machine Basin	lacustrine	LYF-426,05	0.299	Paleozoic		426.05	2.2	-20.78	21	0.11	2.53	bulk	low-grade (diagenetic)	shale	Mercuzot et al. (2021)	https://doi.org/10.3389/feart.2021.705351
Decize-La Machine Basin	lacustrine	LYF-378,00	0.299	Paleozoic		378	2.4	-20.93	21	0.11	2.78	bulk	low-grade (diagenetic)	shale	Mercuzot et al. (2021)	https://doi.org/10.3389/feart.2021.705351
Decize-La Machine Basin	lacustrine	LYF-511,50	0.299	Paleozoic		511.5	1.12	-21.54	22	0.05	2.52	bulk	low-grade (diagenetic)	shale	Mercuzot et al. (2021)	https://doi.org/10.3389/feart.2021.705351
Decize-La Machine Basin	lacustrine	LYF-525,00	0.299	Paleozoic		525	1.85	-22.86	22	0.09	2.56	bulk	low-grade (diagenetic)	shale	Mercuzot et al. (2021)	https://doi.org/10.3389/feart.2021.705351
Decize-La Machine Basin	lacustrine	LYF-455,20	0.299	Paleozoic		455.2	2.17	-21.25	22	0.1	2.52	bulk	low-grade (diagenetic)	shale	Mercuzot et al. (2021)	https://doi.org/10.3389/feart.2021.705351
Decize-La Machine Basin	lacustrine	LYF-423,10	0.299	Paleozoic		423.1	3.94	-21.62	23	0.17	2.44	bulk	low-grade (diagenetic)	shale	Mercuzot et al. (2021)	https://doi.org/10.3389/feart.2021.705351
Decize-La Machine Basin	lacustrine	LYF-388,10	0.299	Paleozoic		388.11	4.3	-20.62	24	0.18	2.42	bulk	low-grade (diagenetic)	shale	Mercuzot et al. (2021)	https://doi.org/10.3389/feart.2021.705351
Decize-La Machine Basin	lacustrine	LYF-341,10	0.299	Paleozoic		341.1	1.54	-21.74	25	0.06	2.75	bulk	low-grade (diagenetic)	shale	Mercuzot et al. (2021)	https://doi.org/10.3389/feart.2021.705351
Decize-La Machine Basin	lacustrine	LYF-332,25	0.299	Paleozoic		332.25	3.01	-21.67	25	0.12	3.02	bulk	low-grade (diagenetic)	shale	Mercuzot et al. (2021)	https://doi.org/10.3389/feart.2021.705351
Decize-La Machine Basin	lacustrine	LYF-475,00	0.299	Paleozoic		475	5	-21.45	25	0.2	3.74	bulk	low-grade (diagenetic)	shale	Mercuzot et al. (2021)	https://doi.org/10.3389/feart.2021.705351
Decize-La Machine Basin	lacustrine	LYF-325,85	0.299	Paleozoic		325.85	3.37	-20.89	26	0.13	3.41	bulk	low-grade (diagenetic)	shale	Mercuzot et al. (2021)	https://doi.org/10.3389/feart.2021.705351
Decize-La Machine Basin	lacustrine	LYF-441,20	0.299	Paleozoic		441.2	4.14	-21.39	28	0.15	2.87	bulk	low-grade (diagenetic)	shale	Mercuzot et al. (2021)	https://doi.org/10.3389/feart.2021.705351
Decize-La Machine Basin	lacustrine	LYF-372,90	0.299	Paleozoic		372.9	4.7	-21.42	29	0.16	3.14	bulk	low-grade (diagenetic)	shale	Mercuzot et al. (2021)	https://doi.org/10.3389/feart.2021.705351
Decize-La Machine Basin	lacustrine	LYF-591,15	0.299	Paleozoic		591.15	6.12	-21.2	29	0.21	1.63	bulk	low-grade (diagenetic)	shale	Mercuzot et al. (2021)	https://doi.org/10.3389/feart.2021.705351
Decize-La Machine Basin	lacustrine	LYF-529,50	0.299	Paleozoic		529.5	7.1	-25.09	29	0.25	2.56	bulk	low-grade (diagenetic)	shale	Mercuzot et al. (2021)	https://doi.org/10.3389/feart.2021.705351
Decize-La Machine Basin	lacustrine	LYF-411,80	0.299	Paleozoic		411.8	4.21	-20.87	30	0.14	1.77	bulk	low-grade (diagenetic)	shale	Mercuzot et al. (2021)	https://doi.org/10.3389/feart.2021.705351
Decize-La Machine Basin	lacustrine	LYF-473,34	0.299	Paleozoic		473.34	5.58	-22.64	31	0.18	2.81	bulk	low-grade (diagenetic)	shale	Mercuzot et al. (2021)	https://doi.org/10.3389/feart.2021.705351
Decize-La Machine Basin	lacustrine	LYF-346,34	0.299	Paleozoic		346.34	6.42	-23.37	31	0.21	3.03	bulk	low-grade (diagenetic)	shale	Mercuzot et al. (2021)	https://doi.org/10.3389/feart.2021.705351
Decize-La Machine Basin	lacustrine	LYF-389,25	0.299	Paleozoic		389.25	7	-22.27	31	0.22	2.9	bulk	low-grade (diagenetic)	shale	Mercuzot et al. (2021)	https://doi.org/10.3389/feart.2021.705351
Decize-La Machine Basin	lacustrine	LYF-363,11	0.299	Paleozoic		363.11	8.8	-22.79	31	0.29	2.75	bulk	low-grade (diagenetic)	shale	Mercuzot et al. (2021)	https://doi.org/10.3389/feart.2021.705351
Decize-La Machine Basin	lacustrine	LYF-460,00	0.299	Paleozoic		460	6.11	-22.5	32	0.19	2.84	bulk	low-grade (diagenetic)	shale	Mercuzot et al. (2021)	https://doi.org/10.3389/feart.2021.705351
Decize-La Machine Basin	lacustrine	LYF-404,70	0.299	Paleozoic		404.7	4.69	-19.91	33	0.14	1.71	bulk	low-grade (diagenetic)	shale	Mercuzot et al. (2021)	https://doi.org/10.3389/feart.2021.705351
Decize-La Machine Basin	lacustrine	LYF-417,10	0.299	Paleozoic		417.1	7.05	-22.35	33	0.21	2.58	bulk	low-grade (diagenetic)	shale	Mercuzot et al. (2021)	https://doi.org/10.3389/feart.2021.705351
Decize-La Machine Basin	lacustrine	LYF-500,00	0.299	Paleozoic		500	14.06	-22.63	33	0.43	3.14	bulk	low-grade (diagenetic)	shale	Mercuzot et al. (2021)	https://doi.org/10.3389/feart.2021.705351
Decize-La Machine Basin	lacustrine	LYF-343,66	0.299	Paleozoic		343.66	9.58	-22.5	34	0.29	4.03	bulk	low-grade (diagenetic)	shale	Mercuzot et al. (2021)	https://doi.org/10.3389/feart.2021.705351
Decize-La Machine Basin	lacustrine	LYF-355,50	0.299	Paleozoic		355.5	21.25	-23.22	34	0.63	3.88	bulk	low-grade (diagenetic)	shale	Mercuzot et al. (2021)	https://doi.org/10.3389/feart.2021.705351
Decize-La Machine Basin	lacustrine	LYF-591,50	0.299	Paleozoic		591.5	7.21	-21.74	35	0.21	1.58	bulk	low-grade (diagenetic)	shale	Mercuzot et al. (2021)	https://doi.org/10.3389/feart.2021.705351
Decize-La Machine Basin	lacustrine	LYF-587,35	0.299	Paleozoic		587.35	8.21	-21.72	38	0.21	2.1	bulk	low-grade (diagenetic)	shale	Mercuzot et al. (2021)	https://doi.org/10.3389/feart.2021.705351
Decize-La Machine Basin	lacustrine	LYF-582,78	0.299	Paleozoic		582.78	8.71	-20.83	38	0.23	1.94	bulk	low-grade (diagenetic)	shale	Mercuzot et al. (2021)	https://doi.org/10.3389/feart.2021.705351
Decize-La Machine Basin	lacustrine	LYF-567,75	0.299	Paleozoic		567.75	29.63	-23.52	39	0.76	2.35	bulk	low-grade (diagenetic)	shale	Mercuzot et al. (2021)	https://doi.org/10.3389/feart.2021.705351
Decize-La Machine Basin	lacustrine	LYF-489,90	0.299	Paleozoic		489.9	21.71	-23.63	41	0.53	2.82	bulk	low-grade (diagenetic)	shale	Mercuzot et al. (2021)	https://doi.org/10.3389/feart.2021.705351
Decize-La Machine Basin	lacustrine	LYF-560,00	0.299	Paleozoic		560	61.97	-24.47	41	1.51	2.95	bulk	low-grade (diagenetic)	shale	Mercuzot et al. (2021)	https://doi.org/10.3389/feart.2021.705351
Decize-La Machine Basin	lacustrine	LYF-588,70	0.299	Paleozoic		588.7	14.97	-23.27	42	0.36	2.04	bulk	low-grade (diagenetic)	shale	Mercuzot et al. (2021)	https://doi.org/10.3389/feart.2021.705351
Decize-La Machine Basin	lacustrine	LYF-574,00	0.299	Paleozoic		574	28.23	-22.97	42	0.67	2.39	bulk	low-grade (diagenetic)	shale	Mercuzot et al. (2021)	https://doi.org/10.3389/feart.2021.705351
Decize-La Machine Basin	lacustrine	LYF-349,75	0.299	Paleozoic		349.75	44.83	-23.23	42	1.07	2.17	bulk	low-grade (diagenetic)	shale	Mercuzot et al. (2021)	https://doi.org/10.3389/feart.2021.705351
Decize-La Machine Basin	lacustrine	LYF-477,00	0.299	Paleozoic		477	53.57	-22.98	42	1.27	3.01	bulk	low-grade (diagenetic)	shale	Mercuzot et al. (2021)	https://doi.org/10.3389/feart.2021.705351
Decize-La Machine Basin	lacustrine	LYF-564,50	0.299	Paleozoic		564.5	57.5	-23.26	42	1.37	2.34	bulk	low-grade (diagenetic)	shale	Mercuzot et al. (2021)	https://doi.org/10.3389/feart.2021.705351
Decize-La Machine Basin	lacustrine	LYF-451,00	0.299	Paleozoic		451	62.37	-24.31	42	1.49	2.54	bulk	low-grade (diagenetic)	shale	Mercuzot et al. (2021)	https://doi.org/10.3389/feart.2021.705351
Decize-La Machine Basin	lacustrine	LYF-561,60	0.299	Paleozoic		561.6	58.98	-23.96	43	1.37	2.57	bulk	low-grade (diagenetic)	shale	Mercuzot et al. (2021)	https://doi.org/10.3389/feart.2021.705351
Decize-La Machine Basin	lacustrine	LYF-485,15	0.299	Paleozoic		485.15	66.77	-25.34	43	1.54	3.13	bulk	low-grade (diagenetic)	shale	Mercuzot et al. (2021)	https://doi.org/10.3389/feart.2021.705351
Decize-La Machine Basin	lacustrine	LYF-483,00	0.299	Paleozoic		483	70.91	-23.81	43	1.64	2.18	bulk	low-grade (diagenetic)	shale	Mercuzot et al. (2021)	https://doi.org/10.3389/feart.2021.705351
Decize-La Machine Basin	lacustrine	LYF-465,85	0.299	Paleozoic		465.85	36.76	-23.58	44	0.84	3.09	bulk	low-grade (diagenetic)	shale	Mercuzot et al. (2021)	https://doi.org/10.3389/feart.2021.705351
Decize-La Machine Basin	lacustrine	LYF-452,50	0.299	Paleozoic		452.5	38.38	-23.51	45	0.86	2.35	bulk	low-grade (diagenetic)	shale	Mercuzot et al. (2021)	https://doi.org/10.3389/feart.2021.705351
Decize-La Machine Basin	lacustrine	LYF-575,73	0.299	Paleozoic		575.73	52.34	-23.83	45	1.17	2.38	bulk	low-grade (diagenetic)	shale	Mercuzot et al. (2021)	https://doi.org/10.3389/feart.2021.705351
Decize-La Machine Basin	lacustrine	LYF-571,00	0.299	Paleozoic		571	56.1	-23.47	45	1.25	2.36	bulk	low-grade (diagenetic)	shale	Mercuzot et al. (2021)	https://doi.org/10.3389/feart.2021.705351
Decize-La Machine Basin	lacustrine	LYF-449,50	0.299	Paleozoic		449.5	64.93	-23.71	46	1.4	2.89	bulk	low-grade (diagenetic)	shale	Mercuzot et al. (2021)	https://doi.org/10.3389/feart.2021.705351
Decize-La Machine Basin	lacustrine	LYF-481,00	0.299	Paleozoic		481	70.18	-24.71	46	1.53	2.22	bulk	low-grade (diagenetic)	shale	Mercuzot et al. (2021)	https://doi.org/10.3389/feart.2021.705351
Decize-La Machine Basin	lacustrine	LYF-493,83	0.299	Paleozoic		493.83	45.62	-23.81	47	0.97	2.64	bulk	low-grade (diagenetic)	shale	Mercuzot et al. (2021)	https://doi.org/10.3389/feart.2021.705351
Decize-La Machine Basin	lacustrine	LYF-482,15	0.299	Paleozoic		482.15	47.22	-24.02	47	1.01	2.03	bulk	low-grade (diagenetic)	shale	Mercuzot et al. (2021)	https://doi.org/10.3389/feart.2021.705351
Decize-La Machine Basin	lacustrine	LYF-574,85	0.299	Paleozoic		574.85	65.14	-23.16	47	1.4	1.53	bulk	low-grade (diagenetic)	shale	Mercuzot et al. (2021)	https://doi.org/10.3389/feart.2021.705351
Decize-La Machine Basin	lacustrine	LYF-567,30	0.299	Paleozoic		567.3	66.93	-23.83	48	1.38	2.41	bulk	low-grade (diagenetic)	shale	Mercuzot et al. (2021)	https://doi.org/10.3389/feart.2021.705351
Decize-La Machine Basin	lacustrine	LYF-578,15	0.299	Paleozoic		578.15	62.86	-24.32	49	1.28	0.98	bulk	low-grade (diagenetic)	shale	Mercuzot et al. (2021)	https://doi.org/10.3389/feart.2021.705351
Decize-La Machine Basin	lacustrine	LYF-569,00	0.299	Paleozoic		569	67.49	-23.31	49	1.38	1.67	bulk	low-grade (diagenetic)	shale	Mercuzot et al. (2021)	https://doi.org/10.3389/feart.2021.705351
Decize-La Machine Basin	lacustrine	LYF-570,00	0.299	Paleozoic		570	69.07	-23.44	50	1.37	2.27	bulk	low-grade (diagenetic)	shale	Mercuzot et al. (2021)	https://doi.org/10.3389/feart.2021.705351
Decize-La Machine Basin	lacustrine	LYF-572,00	0.299	Paleozoic		572	70.01	-24.28	53	1.31	2.01	bulk	low-grade (diagenetic)	shale	Mercuzot et al. (2021)	https://doi.org/10.3389/feart.2021.705351
Decize-La Machine Basin	lacustrine	LYF-578,55	0.299	Paleozoic		578.55	70.93	-23.35	54	1.31	2.07	bulk	low-grade (diagenetic)	shale	Mercuzot et al. (2021)	https://doi.org/10.3389/feart.2021.705351
Decize-La Machine Basin	lacustrine	LYF-590,18	0.299	Paleozoic		590.18	59.5	-23.52	76	0.78	1.89	bulk	low-grade (diagenetic)	shale	Mercuzot et al. (2021)	https://doi.org/10.3389/feart.2021.705351
Decize-La Machine Basin	lacustrine	LYF-573,00	0.299	Paleozoic		573	63.96	-24.39	86	0.74	2.21	bulk	low-grade (diagenetic)	shale	Mercuzot et al. (2021)	https://doi.org/10.3389/feart.2021.705351
Decize-La Machine Basin	lacustrine	LYF-562,82	0.299	Paleozoic		562.82	59.91	-24.26				bulk	low-grade (diagenetic)	shale	Mercuzot et al. (2021)	https://doi.org/10.3389/feart.2021.705351
Decize-La Machine Basin	lacustrine	LYF-479,00	0.299	Paleozoic		479				1.54	3.04	bulk	low-grade (diagenetic)	shale	Mercuzot et al. (2021)	https://doi.org/10.3389/feart.2021.705351
Autun Basin	lacustrine	MU 32	0.29805	Paleozoic		4.09	0.1	-20.84	1	0.07	4.73	bulk	low-grade (diagenetic)	shale	Mercuzot et al. (2021)	https://doi.org/10.3389/feart.2021.705351
Autun Basin	lacustrine	MU 33	0.29805	Paleozoic		4.44	0.17	-20.2	2	0.08	5	bulk	low-grade (diagenetic)	shale	Mercuzot et al. (2021)	https://doi.org/10.3389/feart.2021.705351
Autun Basin	lacustrine	MU 31	0.29805	Paleozoic		4.03	0.26	-20.71	3	0.08	5.08	bulk	low-grade (diagenetic)	shale	Mercuzot et al. (2021)	https://doi.org/10.3389/feart.2021.705351
Autun Basin	lacustrine	MU 30	0.29805	Paleozoic		3.94	0.49	-20.74	5	0.1	4.96	bulk	low-grade (diagenetic)	shale	Mercuzot et al. (2021)	https://doi.org/10.3389/feart.2021.705351
Autun Basin	lacustrine	MU 18	0.29805	Paleozoic		2.61	9.56	-25.74	27	0.33	4.62	bulk	low-grade (diagenetic)	shale	Mercuzot et al. (2021)	https://doi.org/10.3389/feart.2021.705351
Autun Basin	lacustrine	MU 27	0.29805	Paleozoic		3.62	9.32	-26.85	29	0.32	4.59	bulk	low-grade (diagenetic)	shale	Mercuzot et al. (2021)	https://doi.org/10.3389/feart.2021.705351
Autun Basin	lacustrine	MU 25	0.29805	Paleozoic		3.38	10.84	-27.67	30	0.37	4.31	bulk	low-grade (diagenetic)	shale	Mercuzot et al. (2021)	https://doi.org/10.3389/feart.2021.705351
Autun Basin	lacustrine	MU 17	0.29805	Paleozoic		2.5	12.08	-26.34	32	0.38	4.5	bulk	low-grade (diagenetic)	shale	Mercuzot et al. (2021)	https://doi.org/10.3389/feart.2021.705351
Autun Basin	lacustrine	MU 21	0.29805	Paleozoic		2.94	14.64	-25.91	32	0.45	5.49	bulk	low-grade (diagenetic)	shale	Mercuzot et al. (2021)	https://doi.org/10.3389/feart.2021.705351
Autun Basin	lacustrine	MU 6	0.29805	Paleozoic		1.33	14.86	-27.09	32	0.48	4.87	bulk	low-grade (diagenetic)	shale	Mercuzot et al. (2021)	https://doi.org/10.3389/feart.2021.705351
Autun Basin	lacustrine	MU 22	0.29805	Paleozoic		3.04	12.93	-25.59	33	0.39	4.48	bulk	low-grade (diagenetic)	shale	Mercuzot et al. (2021)	https://doi.org/10.3389/feart.2021.705351
Autun Basin	lacustrine	MU 19	0.29805	Paleozoic		2.72	13.63	-25.73	33	0.41	4.37	bulk	low-grade (diagenetic)	shale	Mercuzot et al. (2021)	https://doi.org/10.3389/feart.2021.705351
Autun Basin	lacustrine	MU 16	0.29805	Paleozoic		2.34	14.33	-25.12	34	0.45	4.01	bulk	low-grade (diagenetic)	shale	Mercuzot et al. (2021)	https://doi.org/10.3389/feart.2021.705351
Autun Basin	lacustrine	MU 23	0.29805	Paleozoic		3.16	17.37	-27.35	34	0.52	3.75	bulk	low-grade (diagenetic)	shale	Mercuzot et al. (2021)	https://doi.org/10.3389/feart.2021.705351
Autun Basin	lacustrine	MU 29	0.29805	Paleozoic		3.85	8.92	-27.29	35	0.26	6.21	bulk	low-grade (diagenetic)	shale	Mercuzot et al. (2021)	https://doi.org/10.3389/feart.2021.705351
Autun Basin	lacustrine	MU 26	0.29805	Paleozoic		3.52	10.9	-27.35	35	0.31	4.32	bulk	low-grade (diagenetic)	shale	Mercuzot et al. (2021)	https://doi.org/10.3389/feart.2021.705351
Autun Basin	lacustrine	MU 15	0.29805	Paleozoic		2.21	16.46	-25.43	35	0.47	4.87	bulk	low-grade (diagenetic)	shale	Mercuzot et al. (2021)	https://doi.org/10.3389/feart.2021.705351
Autun Basin	lacustrine	MU 14	0.29805	Paleozoic		2.1	20.02	-25.55	35	0.57	3.35	bulk	low-grade (diagenetic)	shale	Mercuzot et al. (2021)	https://doi.org/10.3389/feart.2021.705351
Autun Basin	lacustrine	MU 28	0.29805	Paleozoic		3.73	12.95	-26.89	36	0.36	5.15	bulk	low-grade (diagenetic)	shale	Mercuzot et al. (2021)	https://doi.org/10.3389/feart.2021.705351
Autun Basin	lacustrine	MU 5	0.29805	Paleozoic		1.23	15.59	-26.5	36	0.44	3.64	bulk	low-grade (diagenetic)	shale	Mercuzot et al. (2021)	https://doi.org/10.3389/feart.2021.705351
Autun Basin	lacustrine	MU 11	0.29805	Paleozoic		1.82	24.27	-26.22	36	0.67	4.66	bulk	low-grade (diagenetic)	shale	Mercuzot et al. (2021)	https://doi.org/10.3389/feart.2021.705351
Autun Basin	lacustrine	MU 20	0.29805	Paleozoic		2.83	14.72	-25.9	37	0.4	4.47	bulk	low-grade (diagenetic)	shale	Mercuzot et al. (2021)	https://doi.org/10.3389/feart.2021.705351
Autun Basin	lacustrine	MU 7	0.29805	Paleozoic		1.43	17.42	-27.58	37	0.47	4.13	bulk	low-grade (diagenetic)	shale	Mercuzot et al. (2021)	https://doi.org/10.3389/feart.2021.705351
Autun Basin	lacustrine	MU 12	0.29805	Paleozoic		1.91	21.85	-26.34	37	0.59	4.71	bulk	low-grade (diagenetic)	shale	Mercuzot et al. (2021)	https://doi.org/10.3389/feart.2021.705351
Autun Basin	lacustrine	MU 10	0.29805	Paleozoic		1.72	24.47	-26.42	37	0.66	4.52	bulk	low-grade (diagenetic)	shale	Mercuzot et al. (2021)	https://doi.org/10.3389/feart.2021.705351
Autun Basin	lacustrine	MU 8	0.29805	Paleozoic		1.52	29.31	-27.09	39	0.75	4.66	bulk	low-grade (diagenetic)	shale	Mercuzot et al. (2021)	https://doi.org/10.3389/feart.2021.705351
Autun Basin	lacustrine	MU 24	0.29805	Paleozoic		3.27	22.2	-25.79	40	0.55	4.47	bulk	low-grade (diagenetic)	shale	Mercuzot et al. (2021)	https://doi.org/10.3389/feart.2021.705351
Autun Basin	lacustrine	MU 3	0.29805	Paleozoic		1.03	11.25	-27.36	41	0.27	3.35	bulk	low-grade (diagenetic)	shale	Mercuzot et al. (2021)	https://doi.org/10.3389/feart.2021.705351
Autun Basin	lacustrine	MU 9	0.29805	Paleozoic		1.62	22.67	-25.91	41	0.56	4.47	bulk	low-grade (diagenetic)	shale	Mercuzot et al. (2021)	https://doi.org/10.3389/feart.2021.705351
Autun Basin	lacustrine	MU 4	0.29805	Paleozoic		1.14	22.73	-27.57	41	0.54	3.71	bulk	low-grade (diagenetic)	shale	Mercuzot et al. (2021)	https://doi.org/10.3389/feart.2021.705351
Autun Basin	lacustrine	MU 13	0.29805	Paleozoic		2	28.74	-27.31	43	0.67	3.66	bulk	low-grade (diagenetic)	shale	Mercuzot et al. (2021)	https://doi.org/10.3389/feart.2021.705351
Autun Basin	lacustrine	MU 2	0.29805	Paleozoic		0.98	20.49	-27.24	47	0.42	4.14	bulk	low-grade (diagenetic)	shale	Mercuzot et al. (2021)	https://doi.org/10.3389/feart.2021.705351
Middle Permian lower-Wuerhe Formation, Junggar Basin	lacustrine	China-75	0.27	Paleozoic		4574.2	0.458313	-21.8813		0.0432548	3.82752	bulk (decarbonated)	low-grade (diagenetic)	mudstone; siltstone	Xia et al. (2022)	https://doi.org/10.1130/B36290.1
Middle Permian lower-Wuerhe Formation, Junggar Basin	lacustrine	China-76	0.27	Paleozoic		4629.8	0.933871	-22.574		0.0567366	4.18494	bulk (decarbonated)	low-grade (diagenetic)	mudstone; siltstone	Xia et al. (2022)	https://doi.org/10.1130/B36290.1
Middle Permian lower-Wuerhe Formation, Junggar Basin	lacustrine	China-66	0.27	Paleozoic		3478.96	0.964436	-22.8957		0.0455604	2.75336	bulk (decarbonated)	low-grade (diagenetic)	mudstone; siltstone	Xia et al. (2022)	https://doi.org/10.1130/B36290.1
Middle Permian lower-Wuerhe Formation, Junggar Basin	lacustrine	China-72	0.27	Paleozoic		3603.6	0.9663	-21.7438		0.0590653	4.303	bulk (decarbonated)	low-grade (diagenetic)	mudstone; siltstone	Xia et al. (2022)	https://doi.org/10.1130/B36290.1
Middle Permian lower-Wuerhe Formation, Junggar Basin	lacustrine	China-71	0.27	Paleozoic		3596.81	1.07358	-22.3629		0.0590285	3.71588	bulk (decarbonated)	low-grade (diagenetic)	mudstone; siltstone	Xia et al. (2022)	https://doi.org/10.1130/B36290.1
Middle Permian lower-Wuerhe Formation, Junggar Basin	lacustrine	China-77	0.27	Paleozoic		5048.93	1.09535	-21.6287		0.0670184	4.10673	bulk (decarbonated)	low-grade (diagenetic)	mudstone; siltstone	Xia et al. (2022)	https://doi.org/10.1130/B36290.1
Middle Permian lower-Wuerhe Formation, Junggar Basin	lacustrine	China-70	0.27	Paleozoic		3590.57	1.34382	-21.9604		0.0818896	3.29028	bulk (decarbonated)	low-grade (diagenetic)	mudstone; siltstone	Xia et al. (2022)	https://doi.org/10.1130/B36290.1
Middle Permian lower-Wuerhe Formation, Junggar Basin	lacustrine	China-74	0.27	Paleozoic		4358.4	1.68937	-20.7703		0.0531755	3.06715	bulk (decarbonated)	low-grade (diagenetic)	mudstone; siltstone	Xia et al. (2022)	https://doi.org/10.1130/B36290.1
Middle Permian lower-Wuerhe Formation, Junggar Basin	lacustrine	China-65	0.27	Paleozoic		3066.1	2.06898	-23.3511		0.0623028	2.9996	bulk (decarbonated)	low-grade (diagenetic)	mudstone; siltstone	Xia et al. (2022)	https://doi.org/10.1130/B36290.1
Middle Permian lower-Wuerhe Formation, Junggar Basin	lacustrine	China-69	0.27	Paleozoic		2965.8	2.22269	-25.5338		0.0792874	4.29285	bulk (decarbonated)	low-grade (diagenetic)	mudstone; siltstone	Xia et al. (2022)	https://doi.org/10.1130/B36290.1
Middle Permian lower-Wuerhe Formation, Junggar Basin	lacustrine	China-68	0.27	Paleozoic		2967.3	2.26915	-26.6934		0.0839343	3.93704	bulk (decarbonated)	low-grade (diagenetic)	mudstone; siltstone	Xia et al. (2022)	https://doi.org/10.1130/B36290.1
Middle Permian lower-Wuerhe Formation, Junggar Basin	lacustrine	China-64	0.27	Paleozoic		1152.9	2.65103	-22.0904		0.137302	1.18049	bulk (decarbonated)	low-grade (diagenetic)	mudstone; siltstone	Xia et al. (2022)	https://doi.org/10.1130/B36290.1
Middle Permian lower-Wuerhe Formation, Junggar Basin	lacustrine	China-63	0.27	Paleozoic		1151.2	5.88316	-20.2869		0.187004	1.85802	bulk (decarbonated)	low-grade (diagenetic)	mudstone; siltstone	Xia et al. (2022)	https://doi.org/10.1130/B36290.1
Middle Permian lower-Wuerhe Formation, Junggar Basin	lacustrine	China-73	0.27	Paleozoic		3637.54	13.0239	-22.4816		0.302785	1.5376	bulk (decarbonated)	low-grade (diagenetic)	mudstone; siltstone	Xia et al. (2022)	https://doi.org/10.1130/B36290.1
Middle Permian lower-Wuerhe Formation, Junggar Basin	lacustrine	China-67	0.27	Paleozoic		3479.7	15.6493	-22.5401		0.321265	2.74011	bulk (decarbonated)	low-grade (diagenetic)	mudstone; siltstone	Xia et al. (2022)	https://doi.org/10.1130/B36290.1
Middle Permian Lucaogou Formation, SE Junggar Basin	lacustrine	China-80	0.27	Paleozoic	alkaline (pH > 9)	3213.5	2.15874	-25.1669		0.193277	14.4133	bulk (decarbonated)	low-grade (diagenetic)	shale; sandstone; siltstone	Xia et al. (2022)	https://doi.org/10.1130/B36290.1
Middle Permian Lucaogou Formation, SE Junggar Basin	lacustrine	China-79	0.27	Paleozoic	alkaline (pH > 9)	3194.5	2.97543	-28.3799		0.233956	13.0546	bulk (decarbonated)	low-grade (diagenetic)	shale; sandstone; siltstone	Xia et al. (2022)	https://doi.org/10.1130/B36290.1
Middle Permian Lucaogou Formation, SE Junggar Basin	lacustrine	China-81	0.27	Paleozoic	alkaline (pH > 9)	3276.4	4.20922	-29.5085		0.328636	16.7938	bulk (decarbonated)	low-grade (diagenetic)	shale; sandstone; siltstone	Xia et al. (2022)	https://doi.org/10.1130/B36290.1
Middle Permian Lucaogou Formation, SE Junggar Basin	lacustrine	China-78	0.27	Paleozoic	alkaline (pH > 9)	3133	4.94886	-26.4538		0.414559	10.5606	bulk (decarbonated)	low-grade (diagenetic)	shale; sandstone; siltstone	Xia et al. (2022)	https://doi.org/10.1130/B36290.1
Middle Permian Lucaogou Formation, SE Junggar Basin	lacustrine	China-82	0.27	Paleozoic	alkaline (pH > 9)	4213.5	11.3028	-28.8601		0.427388	14.9481	bulk (decarbonated)	low-grade (diagenetic)	shale; sandstone; siltstone	Xia et al. (2022)	https://doi.org/10.1130/B36290.1
Middle Permian Pingdiquan Formation, Junggar Basin	lacustrine	China-84	0.27	Paleozoic		2317	0.650388	-23.2862		0.158601	6.89655	bulk (decarbonated)	low-grade (diagenetic)	shale	Xia et al. (2022)	https://doi.org/10.1130/B36290.1
Middle Permian Pingdiquan Formation, Junggar Basin	lacustrine	China-86	0.27	Paleozoic		2400.9	1.38502	-31.825		0.124512	8.83955	bulk (decarbonated)	low-grade (diagenetic)	shale	Xia et al. (2022)	https://doi.org/10.1130/B36290.1
Middle Permian Pingdiquan Formation, Junggar Basin	lacustrine	China-85	0.27	Paleozoic		2375	2.34882	-22.784		0.189422	6.24383	bulk (decarbonated)	low-grade (diagenetic)	shale	Xia et al. (2022)	https://doi.org/10.1130/B36290.1
Middle Permian Pingdiquan Formation, Junggar Basin	lacustrine	China-83	0.27	Paleozoic		2276.5	2.90299	-24.0753		0.50078	7.38473	bulk (decarbonated)	low-grade (diagenetic)	shale	Xia et al. (2022)	https://doi.org/10.1130/B36290.1
Middle Permian Pingdiquan Formation, Junggar Basin	lacustrine	China-87	0.27	Paleozoic		2406.34	10.5893	-27.6246		0.345677	6.44807	bulk (decarbonated)	low-grade (diagenetic)	shale	Xia et al. (2022)	https://doi.org/10.1130/B36290.1
Yanchang Formation, Ordos Basin	lacustrine		0.23	Mesozoic		3047	1.7	-28.6			2.7	bulk	unmetamorphosed	mudstone	Chen et al. (2023)	https://doi.org/10.1016/j.gsf.2022.101501
Yanchang Formation, Ordos Basin	lacustrine		0.23	Mesozoic		3023.5	3.1	-29.8			4.2	bulk	unmetamorphosed	mudstone	Chen et al. (2023)	https://doi.org/10.1016/j.gsf.2022.101501
Yanchang Formation, Ordos Basin	lacustrine		0.23	Mesozoic		3013.2	3.4	-28.7			2.9	bulk	unmetamorphosed	mudstone	Chen et al. (2023)	https://doi.org/10.1016/j.gsf.2022.101501
Yanchang Formation, Ordos Basin	lacustrine		0.23	Mesozoic		3003.9	3.4	-28.2			3.4	bulk	unmetamorphosed	mudstone	Chen et al. (2023)	https://doi.org/10.1016/j.gsf.2022.101501
Yanchang Formation, Ordos Basin	lacustrine		0.23	Mesozoic		3004.8	3.4	-27.9		0.6	1.6	bulk	unmetamorphosed	mudstone	Chen et al. (2023)	https://doi.org/10.1016/j.gsf.2022.101501
Yanchang Formation, Ordos Basin	lacustrine		0.23	Mesozoic		2958.4	3.6	-29.1			4.2	bulk	unmetamorphosed	mudstone	Chen et al. (2023)	https://doi.org/10.1016/j.gsf.2022.101501
Yanchang Formation, Ordos Basin	lacustrine		0.23	Mesozoic		2992.5	3.8	-29.6			2.5	bulk	unmetamorphosed	mudstone	Chen et al. (2023)	https://doi.org/10.1016/j.gsf.2022.101501
Yanchang Formation, Ordos Basin	lacustrine		0.23	Mesozoic		3033.3	3.9	-28.6		0.5	3.3	bulk	unmetamorphosed	mudstone	Chen et al. (2023)	https://doi.org/10.1016/j.gsf.2022.101501
Yanchang Formation, Ordos Basin	lacustrine		0.23	Mesozoic		2970.7	4.1	-29.5			3.4	bulk	unmetamorphosed	mudstone	Chen et al. (2023)	https://doi.org/10.1016/j.gsf.2022.101501
Yanchang Formation, Ordos Basin	lacustrine		0.23	Mesozoic		2482.5	4.1	-29			3.9	bulk	unmetamorphosed	mudstone	Chen et al. (2023)	https://doi.org/10.1016/j.gsf.2022.101501
Yanchang Formation, Ordos Basin	lacustrine		0.23	Mesozoic		3002.8	4.1	-28.2			3.5	bulk	unmetamorphosed	mudstone	Chen et al. (2023)	https://doi.org/10.1016/j.gsf.2022.101501
Yanchang Formation, Ordos Basin	lacustrine		0.23	Mesozoic		3000.5	4.2	-29.6			3.2	bulk	unmetamorphosed	mudstone	Chen et al. (2023)	https://doi.org/10.1016/j.gsf.2022.101501
Yanchang Formation, Ordos Basin	lacustrine		0.23	Mesozoic		3001.8	4.2	-28.3			3.4	bulk	unmetamorphosed	mudstone	Chen et al. (2023)	https://doi.org/10.1016/j.gsf.2022.101501
Yanchang Formation, Ordos Basin	lacustrine		0.23	Mesozoic		3028.3	4.5	-29.7		0.5	3.4	bulk	unmetamorphosed	mudstone	Chen et al. (2023)	https://doi.org/10.1016/j.gsf.2022.101501
Yanchang Formation, Ordos Basin	lacustrine		0.23	Mesozoic		2999.2	4.5	-29.4			2	bulk	unmetamorphosed	mudstone	Chen et al. (2023)	https://doi.org/10.1016/j.gsf.2022.101501
Yanchang Formation, Ordos Basin	lacustrine		0.23	Mesozoic		3066.3	4.7	-29.4			3.9	bulk	unmetamorphosed	mudstone	Chen et al. (2023)	https://doi.org/10.1016/j.gsf.2022.101501
Yanchang Formation, Ordos Basin	lacustrine		0.23	Mesozoic		3060.4	4.9	-29.9		0.3	4.9	bulk	unmetamorphosed	mudstone	Chen et al. (2023)	https://doi.org/10.1016/j.gsf.2022.101501
Yanchang Formation, Ordos Basin	lacustrine		0.23	Mesozoic		3053.6	5.2	-29.9		0.4	5	bulk	unmetamorphosed	mudstone	Chen et al. (2023)	https://doi.org/10.1016/j.gsf.2022.101501
Yanchang Formation, Ordos Basin	lacustrine		0.23	Mesozoic		3063.4	5.2	29.4			4.3	bulk	unmetamorphosed	mudstone	Chen et al. (2023)	https://doi.org/10.1016/j.gsf.2022.101501
Yanchang Formation, Ordos Basin	lacustrine		0.23	Mesozoic		3058.4	5.5	-29.9			5	bulk	unmetamorphosed	mudstone	Chen et al. (2023)	https://doi.org/10.1016/j.gsf.2022.101501
Yanchang Formation, Ordos Basin	lacustrine		0.23	Mesozoic		3064.4	5.5	-29.8			4.4	bulk	unmetamorphosed	mudstone	Chen et al. (2023)	https://doi.org/10.1016/j.gsf.2022.101501
Yanchang Formation, Ordos Basin	lacustrine		0.23	Mesozoic		3006.5	5.5	-27.8		0.8	3.1	bulk	unmetamorphosed	mudstone	Chen et al. (2023)	https://doi.org/10.1016/j.gsf.2022.101501
Yanchang Formation, Ordos Basin	lacustrine		0.23	Mesozoic		3038.6	5.6	-29.6			3.4	bulk	unmetamorphosed	mudstone	Chen et al. (2023)	https://doi.org/10.1016/j.gsf.2022.101501
Yanchang Formation, Ordos Basin	lacustrine		0.23	Mesozoic		3067.2	5.7	-28.6			4.3	bulk	unmetamorphosed	mudstone	Chen et al. (2023)	https://doi.org/10.1016/j.gsf.2022.101501
Yanchang Formation, Ordos Basin	lacustrine		0.23	Mesozoic		3056.6	5.9	-30		0.4	5.1	bulk	unmetamorphosed	mudstone	Chen et al. (2023)	https://doi.org/10.1016/j.gsf.2022.101501
Yanchang Formation, Ordos Basin	lacustrine		0.23	Mesozoic		2997.4	5.9	-29.3			3.3	bulk	unmetamorphosed	mudstone	Chen et al. (2023)	https://doi.org/10.1016/j.gsf.2022.101501
Yanchang Formation, Ordos Basin	lacustrine		0.23	Mesozoic		2963.1	6.1	-29.9			3.9	bulk	unmetamorphosed	mudstone	Chen et al. (2023)	https://doi.org/10.1016/j.gsf.2022.101501
Yanchang Formation, Ordos Basin	lacustrine		0.23	Mesozoic		3008.4	6.1	-29.2			3.6	bulk	unmetamorphosed	mudstone	Chen et al. (2023)	https://doi.org/10.1016/j.gsf.2022.101501
Yanchang Formation, Ordos Basin	lacustrine		0.23	Mesozoic		2473.3	6.2	-29.6			3.1	bulk	unmetamorphosed	mudstone	Chen et al. (2023)	https://doi.org/10.1016/j.gsf.2022.101501
Yanchang Formation, Ordos Basin	lacustrine		0.23	Mesozoic		3018.9	6.2	-29.5		0.6	3.8	bulk	unmetamorphosed	mudstone	Chen et al. (2023)	https://doi.org/10.1016/j.gsf.2022.101501
Yanchang Formation, Ordos Basin	lacustrine		0.23	Mesozoic		2996.5	6.3	-29.4			3.2	bulk	unmetamorphosed	mudstone	Chen et al. (2023)	https://doi.org/10.1016/j.gsf.2022.101501
Yanchang Formation, Ordos Basin	lacustrine		0.23	Mesozoic		3065.3	6.4	-29.7			4.3	bulk	unmetamorphosed	mudstone	Chen et al. (2023)	https://doi.org/10.1016/j.gsf.2022.101501
Yanchang Formation, Ordos Basin	lacustrine		0.23	Mesozoic		3049.6	6.5	-29.7			4.5	bulk	unmetamorphosed	mudstone	Chen et al. (2023)	https://doi.org/10.1016/j.gsf.2022.101501
Yanchang Formation, Ordos Basin	lacustrine		0.23	Mesozoic		3057.4	6.7	-29.7			5.3	bulk	unmetamorphosed	mudstone	Chen et al. (2023)	https://doi.org/10.1016/j.gsf.2022.101501
Yanchang Formation, Ordos Basin	lacustrine		0.23	Mesozoic		3007.5	6.7	-28.6			2.8	bulk	unmetamorphosed	mudstone	Chen et al. (2023)	https://doi.org/10.1016/j.gsf.2022.101501
Yanchang Formation, Ordos Basin	lacustrine		0.23	Mesozoic		2974.5	6.8	-29.7		0.9	2.9	bulk	unmetamorphosed	mudstone	Chen et al. (2023)	https://doi.org/10.1016/j.gsf.2022.101501
Yanchang Formation, Ordos Basin	lacustrine		0.23	Mesozoic		3055.6	7	-30.3			5.2	bulk	unmetamorphosed	mudstone	Chen et al. (2023)	https://doi.org/10.1016/j.gsf.2022.101501
Yanchang Formation, Ordos Basin	lacustrine		0.23	Mesozoic		2993.5	7	-28.8			2.6	bulk	unmetamorphosed	mudstone	Chen et al. (2023)	https://doi.org/10.1016/j.gsf.2022.101501
Yanchang Formation, Ordos Basin	lacustrine		0.23	Mesozoic		3052.6	7.3	-29.5			5	bulk	unmetamorphosed	mudstone	Chen et al. (2023)	https://doi.org/10.1016/j.gsf.2022.101501
Yanchang Formation, Ordos Basin	lacustrine		0.23	Mesozoic		3040.8	7.3	-29.1			2.9	bulk	unmetamorphosed	mudstone	Chen et al. (2023)	https://doi.org/10.1016/j.gsf.2022.101501
Yanchang Formation, Ordos Basin	lacustrine		0.23	Mesozoic		3061.4	7.3	-29.1			4.2	bulk	unmetamorphosed	mudstone	Chen et al. (2023)	https://doi.org/10.1016/j.gsf.2022.101501
Yanchang Formation, Ordos Basin	lacustrine		0.23	Mesozoic		3067.9	7.4	-28.9		0.4	4.4	bulk	unmetamorphosed	mudstone	Chen et al. (2023)	https://doi.org/10.1016/j.gsf.2022.101501
Yanchang Formation, Ordos Basin	lacustrine		0.23	Mesozoic		2979.4	7.7	-29.4			3.3	bulk	unmetamorphosed	mudstone	Chen et al. (2023)	https://doi.org/10.1016/j.gsf.2022.101501
Yanchang Formation, Ordos Basin	lacustrine		0.23	Mesozoic		3048	7.9	-29.5			4	bulk	unmetamorphosed	mudstone	Chen et al. (2023)	https://doi.org/10.1016/j.gsf.2022.101501
Yanchang Formation, Ordos Basin	lacustrine		0.23	Mesozoic		2474.3	8	-29.7			3	bulk	unmetamorphosed	mudstone	Chen et al. (2023)	https://doi.org/10.1016/j.gsf.2022.101501
Yanchang Formation, Ordos Basin	lacustrine		0.23	Mesozoic		3059.4	8.2	-30			5.6	bulk	unmetamorphosed	mudstone	Chen et al. (2023)	https://doi.org/10.1016/j.gsf.2022.101501
Yanchang Formation, Ordos Basin	lacustrine		0.23	Mesozoic		2483.5	8.2	-29.1			3.3	bulk	unmetamorphosed	mudstone	Chen et al. (2023)	https://doi.org/10.1016/j.gsf.2022.101501
Yanchang Formation, Ordos Basin	lacustrine		0.23	Mesozoic		2987	8.3	-29.1			3.3	bulk	unmetamorphosed	mudstone	Chen et al. (2023)	https://doi.org/10.1016/j.gsf.2022.101501
Yanchang Formation, Ordos Basin	lacustrine		0.23	Mesozoic		3045.1	8.8	-30.2		0.5	4.5	bulk	unmetamorphosed	mudstone	Chen et al. (2023)	https://doi.org/10.1016/j.gsf.2022.101501
Yanchang Formation, Ordos Basin	lacustrine		0.23	Mesozoic		2998.4	8.8	-28.9			3.1	bulk	unmetamorphosed	mudstone	Chen et al. (2023)	https://doi.org/10.1016/j.gsf.2022.101501
Yanchang Formation, Ordos Basin	lacustrine		0.23	Mesozoic		3046	8.9	-30.4			4.2	bulk	unmetamorphosed	mudstone	Chen et al. (2023)	https://doi.org/10.1016/j.gsf.2022.101501
Yanchang Formation, Ordos Basin	lacustrine		0.23	Mesozoic		2470.4	8.9	-29.5			2.8	bulk	unmetamorphosed	mudstone	Chen et al. (2023)	https://doi.org/10.1016/j.gsf.2022.101501
Yanchang Formation, Ordos Basin	lacustrine		0.23	Mesozoic		2991.9	8.9	-29.5		0.6	3.6	bulk	unmetamorphosed	mudstone	Chen et al. (2023)	https://doi.org/10.1016/j.gsf.2022.101501
Yanchang Formation, Ordos Basin	lacustrine		0.23	Mesozoic		3062.4	9.3	-30.1			4.5	bulk	unmetamorphosed	mudstone	Chen et al. (2023)	https://doi.org/10.1016/j.gsf.2022.101501
Yanchang Formation, Ordos Basin	lacustrine		0.23	Mesozoic		3051.6	9.3	-29.8			5	bulk	unmetamorphosed	mudstone	Chen et al. (2023)	https://doi.org/10.1016/j.gsf.2022.101501
Yanchang Formation, Ordos Basin	lacustrine		0.23	Mesozoic		2994.5	9.4	-29.4		0.8	3.3	bulk	unmetamorphosed	mudstone	Chen et al. (2023)	https://doi.org/10.1016/j.gsf.2022.101501
Yanchang Formation, Ordos Basin	lacustrine		0.23	Mesozoic		2475.3	9.4	-29.2			2.9	bulk	unmetamorphosed	mudstone	Chen et al. (2023)	https://doi.org/10.1016/j.gsf.2022.101501
Yanchang Formation, Ordos Basin	lacustrine		0.23	Mesozoic		2995.5	9.6	-29.5			3.3	bulk	unmetamorphosed	mudstone	Chen et al. (2023)	https://doi.org/10.1016/j.gsf.2022.101501
Yanchang Formation, Ordos Basin	lacustrine		0.23	Mesozoic		3042.9	9.8	-29.7			3.6	bulk	unmetamorphosed	mudstone	Chen et al. (2023)	https://doi.org/10.1016/j.gsf.2022.101501
Yanchang Formation, Ordos Basin	lacustrine		0.23	Mesozoic		3050.6	9.9	-29.4			4.4	bulk	unmetamorphosed	mudstone	Chen et al. (2023)	https://doi.org/10.1016/j.gsf.2022.101501
Yanchang Formation, Ordos Basin	lacustrine		0.23	Mesozoic		3048.8	10.1	-30.3		0.6	4.5	bulk	unmetamorphosed	mudstone	Chen et al. (2023)	https://doi.org/10.1016/j.gsf.2022.101501
Yanchang Formation, Ordos Basin	lacustrine		0.23	Mesozoic		3054.6	10.6	-29.7			5.3	bulk	unmetamorphosed	mudstone	Chen et al. (2023)	https://doi.org/10.1016/j.gsf.2022.101501
Yanchang Formation, Ordos Basin	lacustrine		0.23	Mesozoic		2471.3	10.6	-29.4			2.5	bulk	unmetamorphosed	mudstone	Chen et al. (2023)	https://doi.org/10.1016/j.gsf.2022.101501
Yanchang Formation, Ordos Basin	lacustrine		0.23	Mesozoic		2479.3	11.7	-29.3			3.2	bulk	unmetamorphosed	mudstone	Chen et al. (2023)	https://doi.org/10.1016/j.gsf.2022.101501
Yanchang Formation, Ordos Basin	lacustrine		0.23	Mesozoic		2472.3	12.1	-29.7		1	2.9	bulk	unmetamorphosed	mudstone	Chen et al. (2023)	https://doi.org/10.1016/j.gsf.2022.101501
Yanchang Formation, Ordos Basin	lacustrine		0.23	Mesozoic		2484.3	12.1	-29			3.2	bulk	unmetamorphosed	mudstone	Chen et al. (2023)	https://doi.org/10.1016/j.gsf.2022.101501
Yanchang Formation, Ordos Basin	lacustrine		0.23	Mesozoic		2476.3	12.3	-29.2		0.8	3.5	bulk	unmetamorphosed	mudstone	Chen et al. (2023)	https://doi.org/10.1016/j.gsf.2022.101501
Yanchang Formation, Ordos Basin	lacustrine		0.23	Mesozoic		2481.3	12.6	-29.5			3.2	bulk	unmetamorphosed	mudstone	Chen et al. (2023)	https://doi.org/10.1016/j.gsf.2022.101501
Yanchang Formation, Ordos Basin	lacustrine		0.23	Mesozoic		2478.3	13	-29.2			3	bulk	unmetamorphosed	mudstone	Chen et al. (2023)	https://doi.org/10.1016/j.gsf.2022.101501
Yanchang Formation, Ordos Basin	lacustrine		0.23	Mesozoic		2477.3	13.8	-29.5				bulk	unmetamorphosed	mudstone	Chen et al. (2023)	https://doi.org/10.1016/j.gsf.2022.101501
Yanchang Formation, Ordos Basin	lacustrine		0.23	Mesozoic		2480.3	17	-29.3			3.2	bulk	unmetamorphosed	mudstone	Chen et al. (2023)	https://doi.org/10.1016/j.gsf.2022.101501
Yanchang Formation, Ordos Basin	lacustrine		0.23	Mesozoic		2468.3	18.1	-29.2			2.8	bulk	unmetamorphosed	mudstone	Chen et al. (2023)	https://doi.org/10.1016/j.gsf.2022.101501
Yanchang Formation, Ordos Basin	lacustrine		0.23	Mesozoic		2469.2	19	-29.2		1.1	3.4	bulk	unmetamorphosed	mudstone	Chen et al. (2023)	https://doi.org/10.1016/j.gsf.2022.101501
Towaco Formation, Newark basin	lacustrine	PT14_297'5''	0.201	Mesozoic	alkaline (pH > 9)	90.6526	0.0905582	-25.5542	2.23679	0.0472819	5.61356	bulk (decarbonated)	low-grade (diagenetic)	siltstone; shale; mudstone	Stüeken et al. (2019)	https://doi.org/10.1016/j.gca.2019.03.014	Age obtained from Kent and Olsen (2008): https://doi.org/10.1029/2007JB005432
Towaco Formation, Newark basin	lacustrine	C128_146.0	0.201	Mesozoic	alkaline (pH > 9)	44.5008	0.0682388	-25.4226	2.53763	0.0313688	4.59574	bulk (decarbonated)	low-grade (diagenetic)	siltstone; shale; mudstone	Stüeken et al. (2019)	https://doi.org/10.1016/j.gca.2019.03.014	Age obtained from Kent and Olsen (2008): https://doi.org/10.1029/2007JB005417
Towaco Formation, Newark basin	lacustrine	C128_145.4	0.201	Mesozoic	alkaline (pH > 9)	44.3179	0.0519142	-24.2605	2.84308	0.0213006	4.57778	bulk (decarbonated)	low-grade (diagenetic)	siltstone; shale; mudstone	Stüeken et al. (2019)	https://doi.org/10.1016/j.gca.2019.03.014	Age obtained from Kent and Olsen (2008): https://doi.org/10.1029/2007JB005415
Towaco Formation, Newark basin	lacustrine	PT14_296'1''	0.201	Mesozoic	alkaline (pH > 9)	90.2462	0.0582909	-24.6399	2.99655	0.0229607	5.27489	bulk (decarbonated)	low-grade (diagenetic)	siltstone; shale; mudstone	Stüeken et al. (2019)	https://doi.org/10.1016/j.gca.2019.03.014	Age obtained from Kent and Olsen (2008): https://doi.org/10.1029/2007JB005429
Towaco Formation, Newark basin	lacustrine	C128_143.3	0.201	Mesozoic	alkaline (pH > 9)	43.6778	0.015654	-24.247	3.62724	0.00503438	3.03189	bulk (decarbonated)	low-grade (diagenetic)	siltstone; shale; mudstone	Stüeken et al. (2019)	https://doi.org/10.1016/j.gca.2019.03.014	Age obtained from Kent and Olsen (2008): https://doi.org/10.1029/2007JB005408
Towaco Formation, Newark basin	lacustrine	PT14_335'7''	0.201	Mesozoic	alkaline (pH > 9)	102.286	0.164142	-26.9417	3.79205	0.0504941	3.76201	bulk (decarbonated)	low-grade (diagenetic)	siltstone; shale; mudstone	Stüeken et al. (2019)	https://doi.org/10.1016/j.gca.2019.03.014	Age obtained from Kent and Olsen (2008): https://doi.org/10.1029/2007JB005410
Towaco Formation, Newark basin	lacustrine	PT14_337'10''	0.201	Mesozoic	alkaline (pH > 9)	102.972	0.137745	-26.6482	3.9385	0.0407983	4.04796	bulk (decarbonated)	low-grade (diagenetic)	siltstone; shale; mudstone	Stüeken et al. (2019)	https://doi.org/10.1016/j.gca.2019.03.014	Age obtained from Kent and Olsen (2008): https://doi.org/10.1029/2007JB005412
Towaco Formation, Newark basin	lacustrine	PT14_338'8''	0.201	Mesozoic	alkaline (pH > 9)	103.226	0.0903968	-26.5154	4.41573	0.0238806	3.32745	bulk (decarbonated)	low-grade (diagenetic)	siltstone; shale; mudstone	Stüeken et al. (2019)	https://doi.org/10.1016/j.gca.2019.03.014	Age obtained from Kent and Olsen (2008): https://doi.org/10.1029/2007JB005409
Towaco Formation, Newark basin	lacustrine	C128_154.4	0.201	Mesozoic	alkaline (pH > 9)	47.0611	0.186314	-26.1855	5.52624	0.0393288	4.3858	bulk (decarbonated)	low-grade (diagenetic)	siltstone; shale; mudstone	Stüeken et al. (2019)	https://doi.org/10.1016/j.gca.2019.03.014	Age obtained from Kent and Olsen (2008): https://doi.org/10.1029/2007JB005414
Towaco Formation, Newark basin	lacustrine	C128_153.3	0.201	Mesozoic	alkaline (pH > 9)	46.7258	0.180652	-26.0096	5.8635	0.0359403	4.11631	bulk (decarbonated)	low-grade (diagenetic)	siltstone; shale; mudstone	Stüeken et al. (2019)	https://doi.org/10.1016/j.gca.2019.03.014	Age obtained from Kent and Olsen (2008): https://doi.org/10.1029/2007JB005413
Towaco Formation, Newark basin	lacustrine	PT14_311'5''	0.201	Mesozoic	alkaline (pH > 9)	94.9198	0.198819	-26.1087	6.24001	0.0371679	4.58845	bulk (decarbonated)	low-grade (diagenetic)	siltstone; shale; mudstone	Stüeken et al. (2019)	https://doi.org/10.1016/j.gca.2019.03.014	Age obtained from Kent and Olsen (2008): https://doi.org/10.1029/2007JB005416
Towaco Formation, Newark basin	lacustrine	PT14_332'8''	0.201	Mesozoic	alkaline (pH > 9)	101.397	0.22981	-27.4817	6.68026	0.0401302	4.72818	bulk (decarbonated)	low-grade (diagenetic)	siltstone; shale; mudstone	Stüeken et al. (2019)	https://doi.org/10.1016/j.gca.2019.03.014	Age obtained from Kent and Olsen (2008): https://doi.org/10.1029/2007JB005418
Towaco Formation, Newark basin	lacustrine	C128_150.6	0.201	Mesozoic	alkaline (pH > 9)	45.9029	0.31506	-26.6212	7.0571	0.0520929	5.02262	bulk (decarbonated)	low-grade (diagenetic)	siltstone; shale; mudstone	Stüeken et al. (2019)	https://doi.org/10.1016/j.gca.2019.03.014	Age obtained from Kent and Olsen (2008): https://doi.org/10.1029/2007JB005425
Towaco Formation, Newark basin	lacustrine	C128_156.4	0.201	Mesozoic	alkaline (pH > 9)	47.6707	0.202007	-26.5391	7.31023	0.0322353	3.90785	bulk (decarbonated)	low-grade (diagenetic)	siltstone; shale; mudstone	Stüeken et al. (2019)	https://doi.org/10.1016/j.gca.2019.03.014	Age obtained from Kent and Olsen (2008): https://doi.org/10.1029/2007JB005411
Towaco Formation, Newark basin	lacustrine	PT14_311'1''	0.201	Mesozoic	alkaline (pH > 9)	94.8182	0.28567	-26.1836	7.3116	0.0455772	6.15035	bulk (decarbonated)	low-grade (diagenetic)	siltstone; shale; mudstone	Stüeken et al. (2019)	https://doi.org/10.1016/j.gca.2019.03.014	Age obtained from Kent and Olsen (2008): https://doi.org/10.1029/2007JB005439
Towaco Formation, Newark basin	lacustrine	PT14_318'5''	0.201	Mesozoic	alkaline (pH > 9)	97.0534	0.315848	-26.8884	7.54629	0.0488247	4.91968	bulk (decarbonated)	low-grade (diagenetic)	siltstone; shale; mudstone	Stüeken et al. (2019)	https://doi.org/10.1016/j.gca.2019.03.014	Age obtained from Kent and Olsen (2008): https://doi.org/10.1029/2007JB005420
Towaco Formation, Newark basin	lacustrine	C128_175.6	0.201	Mesozoic	alkaline (pH > 9)	53.5229	0.299207	-28.8293	7.62428	0.0457783	4.84111	bulk (decarbonated)	low-grade (diagenetic)	siltstone; shale; mudstone	Stüeken et al. (2019)	https://doi.org/10.1016/j.gca.2019.03.014	Age obtained from Kent and Olsen (2008): https://doi.org/10.1029/2007JB005419
Towaco Formation, Newark basin	lacustrine	C128_160.3	0.201	Mesozoic	alkaline (pH > 9)	48.8594	0.324959	-27.2521	7.71305	0.049147	4.99399	bulk (decarbonated)	low-grade (diagenetic)	siltstone; shale; mudstone	Stüeken et al. (2019)	https://doi.org/10.1016/j.gca.2019.03.014	Age obtained from Kent and Olsen (2008): https://doi.org/10.1029/2007JB005422
Towaco Formation, Newark basin	lacustrine	C128_161.5	0.201	Mesozoic	alkaline (pH > 9)	49.2252	0.307306	-27.2885	8.00973	0.0447557	5.00156	bulk (decarbonated)	low-grade (diagenetic)	siltstone; shale; mudstone	Stüeken et al. (2019)	https://doi.org/10.1016/j.gca.2019.03.014	Age obtained from Kent and Olsen (2008): https://doi.org/10.1029/2007JB005423
Towaco Formation, Newark basin	lacustrine	PT14_316'10''	0.201	Mesozoic	alkaline (pH > 9)	96.5708	0.349584	-26.8688	8.03965	0.0507235	5.65679	bulk (decarbonated)	low-grade (diagenetic)	siltstone; shale; mudstone	Stüeken et al. (2019)	https://doi.org/10.1016/j.gca.2019.03.014	Age obtained from Kent and Olsen (2008): https://doi.org/10.1029/2007JB005433
Towaco Formation, Newark basin	lacustrine	C128_157.9	0.201	Mesozoic	alkaline (pH > 9)	48.1279	0.350332	-26.3754	8.40596	0.0486169	5.53375	bulk (decarbonated)	low-grade (diagenetic)	siltstone; shale; mudstone	Stüeken et al. (2019)	https://doi.org/10.1016/j.gca.2019.03.014	Age obtained from Kent and Olsen (2008): https://doi.org/10.1029/2007JB005431
Towaco Formation, Newark basin	lacustrine	C128_162.4	0.201	Mesozoic	alkaline (pH > 9)	49.4995	0.362974	-27.3931	9.18611	0.0460935	4.93814	bulk (decarbonated)	low-grade (diagenetic)	siltstone; shale; mudstone	Stüeken et al. (2019)	https://doi.org/10.1016/j.gca.2019.03.014	Age obtained from Kent and Olsen (2008): https://doi.org/10.1029/2007JB005421
Towaco Formation, Newark basin	lacustrine	PT14_313'7''	0.201	Mesozoic	alkaline (pH > 9)	95.5802	0.461288	-26.0337	10.2194	0.0526555	7.019	bulk (decarbonated)	low-grade (diagenetic)	siltstone; shale; mudstone	Stüeken et al. (2019)	https://doi.org/10.1016/j.gca.2019.03.014	Age obtained from Kent and Olsen (2008): https://doi.org/10.1029/2007JB005448
Towaco Formation, Newark basin	lacustrine	C128_149.2	0.201	Mesozoic	alkaline (pH > 9)	45.4762	0.402114	-26.4976	10.6788	0.0439631	5.82007	bulk (decarbonated)	low-grade (diagenetic)	siltstone; shale; mudstone	Stüeken et al. (2019)	https://doi.org/10.1016/j.gca.2019.03.014	Age obtained from Kent and Olsen (2008): https://doi.org/10.1029/2007JB005435
Towaco Formation, Newark basin	lacustrine	PT14_323'1''	0.201	Mesozoic	alkaline (pH > 9)	98.4758	0.461781	-27.6281	10.9419	0.0492311	5.09172	bulk (decarbonated)	low-grade (diagenetic)	siltstone; shale; mudstone	Stüeken et al. (2019)	https://doi.org/10.1016/j.gca.2019.03.014	Age obtained from Kent and Olsen (2008): https://doi.org/10.1029/2007JB005426
Towaco Formation, Newark basin	lacustrine	PT14_307'5''	0.201	Mesozoic	alkaline (pH > 9)	93.8022	0.22539	-25.9018	11.1343	0.0236138	5.10664	bulk (decarbonated)	low-grade (diagenetic)	siltstone; shale; mudstone	Stüeken et al. (2019)	https://doi.org/10.1016/j.gca.2019.03.014	Age obtained from Kent and Olsen (2008): https://doi.org/10.1029/2007JB005427
Towaco Formation, Newark basin	lacustrine	PT14_314'5''	0.201	Mesozoic	alkaline (pH > 9)	95.8342	0.345538	-26.8889	11.3635	0.0354716	5.0069	bulk (decarbonated)	low-grade (diagenetic)	siltstone; shale; mudstone	Stüeken et al. (2019)	https://doi.org/10.1016/j.gca.2019.03.014	Age obtained from Kent and Olsen (2008): https://doi.org/10.1029/2007JB005424
Towaco Formation, Newark basin	lacustrine	C128_180.8	0.201	Mesozoic	alkaline (pH > 9)	55.1078	0.0981433	-26.4847	11.5075	0.00994887	2.56289	bulk (decarbonated)	low-grade (diagenetic)	siltstone; shale; mudstone	Stüeken et al. (2019)	https://doi.org/10.1016/j.gca.2019.03.014	Age obtained from Kent and Olsen (2008): https://doi.org/10.1029/2007JB005407
Towaco Formation, Newark basin	lacustrine	PT14_321'2''	0.201	Mesozoic	alkaline (pH > 9)	97.8916	0.613327	-29.1528	13.6299	0.0524922	5.51525	bulk (decarbonated)	low-grade (diagenetic)	siltstone; shale; mudstone	Stüeken et al. (2019)	https://doi.org/10.1016/j.gca.2019.03.014	Age obtained from Kent and Olsen (2008): https://doi.org/10.1029/2007JB005430
Towaco Formation, Newark basin	lacustrine	PT14_329'4''	0.201	Mesozoic	alkaline (pH > 9)	100.381	0.925395	-30.3322	19.2213	0.0561617	6.73638	bulk (decarbonated)	low-grade (diagenetic)	siltstone; shale; mudstone	Stüeken et al. (2019)	https://doi.org/10.1016/j.gca.2019.03.014	Age obtained from Kent and Olsen (2008): https://doi.org/10.1029/2007JB005444
Towaco Formation, Newark basin	lacustrine	C128TUFF-4	0.201	Mesozoic	alkaline (pH > 9)	51.6636	0.978353	-31.7576	20.7104	0.0418135	5.13209	bulk (decarbonated)	low-grade (diagenetic)	siltstone; shale; mudstone	Stüeken et al. (2019)	https://doi.org/10.1016/j.gca.2019.03.014	Age obtained from Kent and Olsen (2008): https://doi.org/10.1029/2007JB005428
Towaco Formation, Newark basin	lacustrine	C128_172.6	0.201	Mesozoic	alkaline (pH > 9)	52.6085	1.04432	-30.209	22.7013	0.0536634	5.90275	bulk (decarbonated)	low-grade (diagenetic)	siltstone; shale; mudstone	Stüeken et al. (2019)	https://doi.org/10.1016/j.gca.2019.03.014	Age obtained from Kent and Olsen (2008): https://doi.org/10.1029/2007JB005436
Towaco Formation, Newark basin	lacustrine	C128_164.3	0.201	Mesozoic	alkaline (pH > 9)	50.0786	0.915498	-30.2187	24.2683	0.0440062	5.93734	bulk (decarbonated)	low-grade (diagenetic)	siltstone; shale; mudstone	Stüeken et al. (2019)	https://doi.org/10.1016/j.gca.2019.03.014	Age obtained from Kent and Olsen (2008): https://doi.org/10.1029/2007JB005437
Towaco Formation, Newark basin	lacustrine	C128_163.5	0.201	Mesozoic	alkaline (pH > 9)	49.8348	1.06352	-30.1017	24.3349	0.0509815	6.56743	bulk (decarbonated)	low-grade (diagenetic)	siltstone; shale; mudstone	Stüeken et al. (2019)	https://doi.org/10.1016/j.gca.2019.03.014	Age obtained from Kent and Olsen (2008): https://doi.org/10.1029/2007JB005443
Towaco Formation, Newark basin	lacustrine	C128_177.5	0.201	Mesozoic	alkaline (pH > 9)	54.102	1.86454	-30.4424	29.7436	0.0732114	7.28994	bulk (decarbonated)	low-grade (diagenetic)	siltstone; shale; mudstone	Stüeken et al. (2019)	https://doi.org/10.1016/j.gca.2019.03.014	Age obtained from Kent and Olsen (2008): https://doi.org/10.1029/2007JB005450
Towaco Formation, Newark basin	lacustrine	PT14_331'5''	0.201	Mesozoic	alkaline (pH > 9)	101.016	1.28507	-30.4041	31.2882	0.0479118	6.11707	bulk (decarbonated)	low-grade (diagenetic)	siltstone; shale; mudstone	Stüeken et al. (2019)	https://doi.org/10.1016/j.gca.2019.03.014	Age obtained from Kent and Olsen (2008): https://doi.org/10.1029/2007JB005438
Towaco Formation, Newark basin	lacustrine	PT14_323'6''	0.201	Mesozoic	alkaline (pH > 9)	98.6028	1.31473	-29.909	33.5098	0.0457676	6.87935	bulk (decarbonated)	low-grade (diagenetic)	siltstone; shale; mudstone	Stüeken et al. (2019)	https://doi.org/10.1016/j.gca.2019.03.014	Age obtained from Kent and Olsen (2008): https://doi.org/10.1029/2007JB005446
Towaco Formation, Newark basin	lacustrine	PT14_321'8''	0.201	Mesozoic	alkaline (pH > 9)	98.044	1.34668	-29.8292	34.0798	0.0460958	5.76216	bulk (decarbonated)	low-grade (diagenetic)	siltstone; shale; mudstone	Stüeken et al. (2019)	https://doi.org/10.1016/j.gca.2019.03.014	Age obtained from Kent and Olsen (2008): https://doi.org/10.1029/2007JB005434
Towaco Formation, Newark basin	lacustrine	C128_168.2	0.201	Mesozoic	alkaline (pH > 9)	51.2674	2.08338	-29.6522	36.0354	0.0674425	6.19659	bulk (decarbonated)	low-grade (diagenetic)	siltstone; shale; mudstone	Stüeken et al. (2019)	https://doi.org/10.1016/j.gca.2019.03.014	Age obtained from Kent and Olsen (2008): https://doi.org/10.1029/2007JB005440
Towaco Formation, Newark basin	lacustrine	C128_169.8	0.201	Mesozoic	alkaline (pH > 9)	51.755	2.44654	-30.0473	39.4097	0.0724176	6.83502	bulk (decarbonated)	low-grade (diagenetic)	siltstone; shale; mudstone	Stüeken et al. (2019)	https://doi.org/10.1016/j.gca.2019.03.014	Age obtained from Kent and Olsen (2008): https://doi.org/10.1029/2007JB005445
Towaco Formation, Newark basin	lacustrine	C128_167.7	0.201	Mesozoic	alkaline (pH > 9)	51.115	3.98189	-29.249	39.8874	0.116452	9.18264	bulk (decarbonated)	low-grade (diagenetic)	siltstone; shale; mudstone	Stüeken et al. (2019)	https://doi.org/10.1016/j.gca.2019.03.014	Age obtained from Kent and Olsen (2008): https://doi.org/10.1029/2007JB005458
Towaco Formation, Newark basin	lacustrine	C128TUFF-5	0.201	Mesozoic	alkaline (pH > 9)	51.6561	2.64133	-31.1333	39.9305	0.0743617	8.18085	bulk (decarbonated)	low-grade (diagenetic)	siltstone; shale; mudstone	Stüeken et al. (2019)	https://doi.org/10.1016/j.gca.2019.03.014	Age obtained from Kent and Olsen (2008): https://doi.org/10.1029/2007JB005453
Towaco Formation, Newark basin	lacustrine	C128_165.2	0.201	Mesozoic	alkaline (pH > 9)	50.353	2.56683	-29.6706	40.1802	0.0745212	10.533	bulk (decarbonated)	low-grade (diagenetic)	siltstone; shale; mudstone	Stüeken et al. (2019)	https://doi.org/10.1016/j.gca.2019.03.014	Age obtained from Kent and Olsen (2008): https://doi.org/10.1029/2007JB005459
Towaco Formation, Newark basin	lacustrine	C128_168.5	0.201	Mesozoic	alkaline (pH > 9)	51.3588	3.817	-28.9886	40.9149	0.108827	7.38207	bulk (decarbonated)	low-grade (diagenetic)	siltstone; shale; mudstone	Stüeken et al. (2019)	https://doi.org/10.1016/j.gca.2019.03.014	Age obtained from Kent and Olsen (2008): https://doi.org/10.1029/2007JB005451
Towaco Formation, Newark basin	lacustrine	C128_166.2	0.201	Mesozoic	alkaline (pH > 9)	50.6578	2.83496	-29.8773	41.6139	0.07947	11.5396	bulk (decarbonated)	low-grade (diagenetic)	siltstone; shale; mudstone	Stüeken et al. (2019)	https://doi.org/10.1016/j.gca.2019.03.014	Age obtained from Kent and Olsen (2008): https://doi.org/10.1029/2007JB005460
Towaco Formation, Newark basin	lacustrine	PT14_328'4''	0.201	Mesozoic	alkaline (pH > 9)	100.076	2.73215	-29.4403	41.7885	0.0762682	6.35003	bulk (decarbonated)	low-grade (diagenetic)	siltstone; shale; mudstone	Stüeken et al. (2019)	https://doi.org/10.1016/j.gca.2019.03.014	Age obtained from Kent and Olsen (2008): https://doi.org/10.1029/2007JB005442
Towaco Formation, Newark basin	lacustrine	C128TUFF-3	0.201	Mesozoic	alkaline (pH > 9)	51.6701	2.67996	-31.1287	42.3658	0.0685096	8.07488	bulk (decarbonated)	low-grade (diagenetic)	siltstone; shale; mudstone	Stüeken et al. (2019)	https://doi.org/10.1016/j.gca.2019.03.014	Age obtained from Kent and Olsen (2008): https://doi.org/10.1029/2007JB005452
Towaco Formation, Newark basin	lacustrine	PT14_327'7''	0.201	Mesozoic	alkaline (pH > 9)	99.8474	2.828	-29.5253	42.3843	0.0778341	6.23621	bulk (decarbonated)	low-grade (diagenetic)	siltstone; shale; mudstone	Stüeken et al. (2019)	https://doi.org/10.1016/j.gca.2019.03.014	Age obtained from Kent and Olsen (2008): https://doi.org/10.1029/2007JB005441
Towaco Formation, Newark basin	lacustrine	C128TUFF-1	0.201	Mesozoic	alkaline (pH > 9)	51.6851	3.01945	-30.9167	43.5797	0.0808239	8.62236	bulk (decarbonated)	low-grade (diagenetic)	siltstone; shale; mudstone	Stüeken et al. (2019)	https://doi.org/10.1016/j.gca.2019.03.014	Age obtained from Kent and Olsen (2008): https://doi.org/10.1029/2007JB005455
Towaco Formation, Newark basin	lacustrine	PT14_326'8''	0.201	Mesozoic	alkaline (pH > 9)	99.568	4.87145	-29.8403	43.8479	0.1296	12.3146	bulk (decarbonated)	low-grade (diagenetic)	siltstone; shale; mudstone	Stüeken et al. (2019)	https://doi.org/10.1016/j.gca.2019.03.014	Age obtained from Kent and Olsen (2008): https://doi.org/10.1029/2007JB005461
Towaco Formation, Newark basin	lacustrine	C128TUFF-2	0.201	Mesozoic	alkaline (pH > 9)	51.6776	2.88431	-31.1057	44.4446	0.0722777	8.87741	bulk (decarbonated)	low-grade (diagenetic)	siltstone; shale; mudstone	Stüeken et al. (2019)	https://doi.org/10.1016/j.gca.2019.03.014	Age obtained from Kent and Olsen (2008): https://doi.org/10.1029/2007JB005456
Towaco Formation, Newark basin	lacustrine	PT14_327'4''	0.201	Mesozoic	alkaline (pH > 9)	99.7712	4.19706	-29.3434	45.1223	0.108505	7.28406	bulk (decarbonated)	low-grade (diagenetic)	siltstone; shale; mudstone	Stüeken et al. (2019)	https://doi.org/10.1016/j.gca.2019.03.014	Age obtained from Kent and Olsen (2008): https://doi.org/10.1029/2007JB005449
Towaco Formation, Newark basin	lacustrine	PT14_323'4''	0.201	Mesozoic	alkaline (pH > 9)	98.552	2.83147	-30.2447	45.1292	0.0731896	9.18058	bulk (decarbonated)	low-grade (diagenetic)	siltstone; shale; mudstone	Stüeken et al. (2019)	https://doi.org/10.1016/j.gca.2019.03.014	Age obtained from Kent and Olsen (2008): https://doi.org/10.1029/2007JB005457
Towaco Formation, Newark basin	lacustrine	C128TUFF-6	0.201	Mesozoic	alkaline (pH > 9)	51.6416	2.9839	-30.9975	45.2553	0.0764491	8.33617	bulk (decarbonated)	low-grade (diagenetic)	siltstone; shale; mudstone	Stüeken et al. (2019)	https://doi.org/10.1016/j.gca.2019.03.014	Age obtained from Kent and Olsen (2008): https://doi.org/10.1029/2007JB005454
Towaco Formation, Newark basin	lacustrine	C128_166.8	0.201	Mesozoic	alkaline (pH > 9)	50.8406	6.63978	-29.7069	45.3096	0.170946	14.4655	bulk (decarbonated)	low-grade (diagenetic)	siltstone; shale; mudstone	Stüeken et al. (2019)	https://doi.org/10.1016/j.gca.2019.03.014	Age obtained from Kent and Olsen (2008): https://doi.org/10.1029/2007JB005465
Towaco Formation, Newark basin	lacustrine	C128_165.8	0.201	Mesozoic	alkaline (pH > 9)	50.5358	4.74988	-29.7784	45.3552	0.122166	12.6613	bulk (decarbonated)	low-grade (diagenetic)	siltstone; shale; mudstone	Stüeken et al. (2019)	https://doi.org/10.1016/j.gca.2019.03.014	Age obtained from Kent and Olsen (2008): https://doi.org/10.1029/2007JB005464
Towaco Formation, Newark basin	lacustrine	C128_169.1	0.201	Mesozoic	alkaline (pH > 9)	51.5417	3.45936	-29.2937	46.6597	0.0864866	6.92061	bulk (decarbonated)	low-grade (diagenetic)	siltstone; shale; mudstone	Stüeken et al. (2019)	https://doi.org/10.1016/j.gca.2019.03.014	Age obtained from Kent and Olsen (2008): https://doi.org/10.1029/2007JB005447
Towaco Formation, Newark basin	lacustrine	PT14_325'10''	0.201	Mesozoic	alkaline (pH > 9)	99.314	4.95297	-30.0291	47.4931	0.121655	12.5845	bulk (decarbonated)	low-grade (diagenetic)	siltstone; shale; mudstone	Stüeken et al. (2019)	https://doi.org/10.1016/j.gca.2019.03.014	Age obtained from Kent and Olsen (2008): https://doi.org/10.1029/2007JB005463
Towaco Formation, Newark basin	lacustrine	PT14_326'4''	0.201	Mesozoic	alkaline (pH > 9)	99.4664	5.67665	-30.3592	52.0611	0.127196	12.4904	bulk (decarbonated)	low-grade (diagenetic)	siltstone; shale; mudstone	Stüeken et al. (2019)	https://doi.org/10.1016/j.gca.2019.03.014	Age obtained from Kent and Olsen (2008): https://doi.org/10.1029/2007JB005462
Ziliujing Formation, Sichuan Basin	lacustrine	China-141	0.168	Mesozoic		2800.8	1.7592	-28.8769		0.14865	5.73718	bulk (decarbonated)	low-grade (diagenetic)	mudstone	Xia et al. (2022)	https://doi.org/10.1130/B36290.1
Ziliujing Formation, Sichuan Basin	lacustrine	China-142	0.168	Mesozoic		2137.8	1.91256	-26.5059		0.107651	4.13792	bulk (decarbonated)	low-grade (diagenetic)	mudstone	Xia et al. (2022)	https://doi.org/10.1130/B36290.1
Ziliujing Formation, Sichuan Basin	lacustrine	China-140	0.168	Mesozoic		2420.95	2.0475	-27.8246		0.134692	4.66836	bulk (decarbonated)	low-grade (diagenetic)	mudstone	Xia et al. (2022)	https://doi.org/10.1130/B36290.1
Ziliujing Formation, Sichuan Basin	lacustrine	China-138	0.168	Mesozoic		1921	2.32656	-27.9532		0.144031	4.36809	bulk (decarbonated)	low-grade (diagenetic)	mudstone	Xia et al. (2022)	https://doi.org/10.1130/B36290.1
Ziliujing Formation, Sichuan Basin	lacustrine	China-139	0.168	Mesozoic		2251.3	2.44778	-28.0752		0.0960132	2.98209	bulk (decarbonated)	low-grade (diagenetic)	mudstone	Xia et al. (2022)	https://doi.org/10.1130/B36290.1
Ziliujing Formation, Sichuan Basin	lacustrine	China-137	0.168	Mesozoic		1814.4	2.77496	-27.209		0.13236	5.35837	bulk (decarbonated)	low-grade (diagenetic)	mudstone	Xia et al. (2022)	https://doi.org/10.1130/B36290.1
Ziliujing Formation, Sichuan Basin	lacustrine	China-134	0.168	Mesozoic		2276.35	3.05504	-28.4047		0.150437	5.07637	bulk (decarbonated)	low-grade (diagenetic)	mudstone	Xia et al. (2022)	https://doi.org/10.1130/B36290.1
Ziliujing Formation, Sichuan Basin	lacustrine	China-135	0.168	Mesozoic		1837	3.53549	-28.8082		0.216572	5.423	bulk (decarbonated)	low-grade (diagenetic)	mudstone	Xia et al. (2022)	https://doi.org/10.1130/B36290.1
Ziliujing Formation, Sichuan Basin	lacustrine	China-136	0.168	Mesozoic		2027.72	4.20986	-27.9691		0.146661	4.44962	bulk (decarbonated)	low-grade (diagenetic)	mudstone	Xia et al. (2022)	https://doi.org/10.1130/B36290.1
Qingshankou Formation, Songliao Basin	lacustrine		0.092	Mesozoic		2457.3	0.8	-27			12.1	bulk	unmetamorphosed	mudstone	Chen et al. (2023)	https://doi.org/10.1016/j.gsf.2022.101501
Qingshankou Formation, Songliao Basin	lacustrine		0.092	Mesozoic		1954.9	1.1	-28			10.2	bulk	unmetamorphosed	mudstone	Chen et al. (2023)	https://doi.org/10.1016/j.gsf.2022.101501
Qingshankou Formation, Songliao Basin	lacustrine		0.092	Mesozoic		2125.3	1.2	-26.8			11.5	bulk	unmetamorphosed	mudstone	Chen et al. (2023)	https://doi.org/10.1016/j.gsf.2022.101501
Qingshankou Formation, Songliao Basin	lacustrine		0.092	Mesozoic		2456.6	1.2	-26.5			12.2	bulk	unmetamorphosed	mudstone	Chen et al. (2023)	https://doi.org/10.1016/j.gsf.2022.101501
Qingshankou Formation, Songliao Basin	lacustrine		0.092	Mesozoic		2340.5	1.3	-28.7		0.2	12.4	bulk	unmetamorphosed	mudstone	Chen et al. (2023)	https://doi.org/10.1016/j.gsf.2022.101501
Qingshankou Formation, Songliao Basin	lacustrine		0.092	Mesozoic		2038	1.3	-28.2			11.9	bulk	unmetamorphosed	mudstone	Chen et al. (2023)	https://doi.org/10.1016/j.gsf.2022.101501
Qingshankou Formation, Songliao Basin	lacustrine		0.092	Mesozoic		2373.4	1.4	-29.1			13.6	bulk	unmetamorphosed	mudstone	Chen et al. (2023)	https://doi.org/10.1016/j.gsf.2022.101501
Qingshankou Formation, Songliao Basin	lacustrine		0.092	Mesozoic		2331	1.5	-28.6			12.3	bulk	unmetamorphosed	mudstone	Chen et al. (2023)	https://doi.org/10.1016/j.gsf.2022.101501
Qingshankou Formation, Songliao Basin	lacustrine		0.092	Mesozoic		2368.7	1.5	-27.5			12.2	bulk	unmetamorphosed	mudstone	Chen et al. (2023)	https://doi.org/10.1016/j.gsf.2022.101501
Qingshankou Formation, Songliao Basin	lacustrine		0.092	Mesozoic		2455.6	1.5	-27			12.3	bulk	unmetamorphosed	mudstone	Chen et al. (2023)	https://doi.org/10.1016/j.gsf.2022.101501
Qingshankou Formation, Songliao Basin	lacustrine		0.092	Mesozoic		1979	1.6	-28.2		0.1	10.7	bulk	unmetamorphosed	mudstone	Chen et al. (2023)	https://doi.org/10.1016/j.gsf.2022.101501
Qingshankou Formation, Songliao Basin	lacustrine		0.092	Mesozoic		2343	1.6	-27.5			12.4	bulk	unmetamorphosed	mudstone	Chen et al. (2023)	https://doi.org/10.1016/j.gsf.2022.101501
Qingshankou Formation, Songliao Basin	lacustrine		0.092	Mesozoic		1641.7	1.6	-27			13.5	bulk	unmetamorphosed	mudstone	Chen et al. (2023)	https://doi.org/10.1016/j.gsf.2022.101501
Qingshankou Formation, Songliao Basin	lacustrine		0.092	Mesozoic		1966.7	1.6	-26			10.6	bulk	unmetamorphosed	mudstone	Chen et al. (2023)	https://doi.org/10.1016/j.gsf.2022.101501
Qingshankou Formation, Songliao Basin	lacustrine		0.092	Mesozoic		2060.3	1.7	-30			13.3	bulk	unmetamorphosed	mudstone	Chen et al. (2023)	https://doi.org/10.1016/j.gsf.2022.101501
Qingshankou Formation, Songliao Basin	lacustrine		0.092	Mesozoic		2337	1.7	-29.3			12.1	bulk	unmetamorphosed	mudstone	Chen et al. (2023)	https://doi.org/10.1016/j.gsf.2022.101501
Qingshankou Formation, Songliao Basin	lacustrine		0.092	Mesozoic		2371.2	1.7	-28.8			13.4	bulk	unmetamorphosed	mudstone	Chen et al. (2023)	https://doi.org/10.1016/j.gsf.2022.101501
Qingshankou Formation, Songliao Basin	lacustrine		0.092	Mesozoic		2453.1	1.7	-28			12.9	bulk	unmetamorphosed	mudstone	Chen et al. (2023)	https://doi.org/10.1016/j.gsf.2022.101501
Qingshankou Formation, Songliao Basin	lacustrine		0.092	Mesozoic		2447.1	1.7	-28			13.6	bulk	unmetamorphosed	mudstone	Chen et al. (2023)	https://doi.org/10.1016/j.gsf.2022.101501
Qingshankou Formation, Songliao Basin	lacustrine		0.092	Mesozoic		1642.7	1.7	-27.2			11.8	bulk	unmetamorphosed	mudstone	Chen et al. (2023)	https://doi.org/10.1016/j.gsf.2022.101501
Qingshankou Formation, Songliao Basin	lacustrine		0.092	Mesozoic		2130.8	1.7	-26.4			13.1	bulk	unmetamorphosed	mudstone	Chen et al. (2023)	https://doi.org/10.1016/j.gsf.2022.101501
Qingshankou Formation, Songliao Basin	lacustrine		0.092	Mesozoic		1999.8	1.7	-26.1			11.1	bulk	unmetamorphosed	mudstone	Chen et al. (2023)	https://doi.org/10.1016/j.gsf.2022.101501
Qingshankou Formation, Songliao Basin	lacustrine		0.092	Mesozoic		2022	1.8	-29.5			12.7	bulk	unmetamorphosed	mudstone	Chen et al. (2023)	https://doi.org/10.1016/j.gsf.2022.101501
Qingshankou Formation, Songliao Basin	lacustrine		0.092	Mesozoic		2378.4	1.8	-28.8			13.5	bulk	unmetamorphosed	mudstone	Chen et al. (2023)	https://doi.org/10.1016/j.gsf.2022.101501
Qingshankou Formation, Songliao Basin	lacustrine		0.092	Mesozoic		2386	1.8	-28.8		0.3	13.7	bulk	unmetamorphosed	mudstone	Chen et al. (2023)	https://doi.org/10.1016/j.gsf.2022.101501
Qingshankou Formation, Songliao Basin	lacustrine		0.092	Mesozoic		2351	1.8	-28.8				bulk	unmetamorphosed	mudstone	Chen et al. (2023)	https://doi.org/10.1016/j.gsf.2022.101501
Qingshankou Formation, Songliao Basin	lacustrine		0.092	Mesozoic		2448.1	1.8	-28.3			13.7	bulk	unmetamorphosed	mudstone	Chen et al. (2023)	https://doi.org/10.1016/j.gsf.2022.101501
Qingshankou Formation, Songliao Basin	lacustrine		0.092	Mesozoic		2449.1	1.8	-28.2			13.6	bulk	unmetamorphosed	mudstone	Chen et al. (2023)	https://doi.org/10.1016/j.gsf.2022.101501
Qingshankou Formation, Songliao Basin	lacustrine		0.092	Mesozoic		2450.3	1.8	-28.1			14.1	bulk	unmetamorphosed	mudstone	Chen et al. (2023)	https://doi.org/10.1016/j.gsf.2022.101501
Qingshankou Formation, Songliao Basin	lacustrine		0.092	Mesozoic		1976.5	1.8	-27			10.7	bulk	unmetamorphosed	mudstone	Chen et al. (2023)	https://doi.org/10.1016/j.gsf.2022.101501
Qingshankou Formation, Songliao Basin	lacustrine		0.092	Mesozoic		2353.8	1.9	-28.4			12.6	bulk	unmetamorphosed	mudstone	Chen et al. (2023)	https://doi.org/10.1016/j.gsf.2022.101501
Qingshankou Formation, Songliao Basin	lacustrine		0.092	Mesozoic		2366.6	1.9	-27.5			13.1	bulk	unmetamorphosed	mudstone	Chen et al. (2023)	https://doi.org/10.1016/j.gsf.2022.101501
Qingshankou Formation, Songliao Basin	lacustrine		0.092	Mesozoic		2364.6	1.9	-27.3		0.3	13.1	bulk	unmetamorphosed	mudstone	Chen et al. (2023)	https://doi.org/10.1016/j.gsf.2022.101501
Qingshankou Formation, Songliao Basin	lacustrine		0.092	Mesozoic		2057.7	2	-31		0.2	13.9	bulk	unmetamorphosed	mudstone	Chen et al. (2023)	https://doi.org/10.1016/j.gsf.2022.101501
Qingshankou Formation, Songliao Basin	lacustrine		0.092	Mesozoic		2382.4	2	-29.1			13.8	bulk	unmetamorphosed	mudstone	Chen et al. (2023)	https://doi.org/10.1016/j.gsf.2022.101501
Qingshankou Formation, Songliao Basin	lacustrine		0.092	Mesozoic		2384.1	2	-29			13.7	bulk	unmetamorphosed	mudstone	Chen et al. (2023)	https://doi.org/10.1016/j.gsf.2022.101501
Qingshankou Formation, Songliao Basin	lacustrine		0.092	Mesozoic		2385.4	2	-29			13.9	bulk	unmetamorphosed	mudstone	Chen et al. (2023)	https://doi.org/10.1016/j.gsf.2022.101501
Qingshankou Formation, Songliao Basin	lacustrine		0.092	Mesozoic		2376.2	2	-27.9		0.3	13.5	bulk	unmetamorphosed	mudstone	Chen et al. (2023)	https://doi.org/10.1016/j.gsf.2022.101501
Qingshankou Formation, Songliao Basin	lacustrine		0.092	Mesozoic		2047.2	2.1	-29.5			14.1	bulk	unmetamorphosed	mudstone	Chen et al. (2023)	https://doi.org/10.1016/j.gsf.2022.101501
Qingshankou Formation, Songliao Basin	lacustrine		0.092	Mesozoic		2333	2.1	-29.1			11.9	bulk	unmetamorphosed	mudstone	Chen et al. (2023)	https://doi.org/10.1016/j.gsf.2022.101501
Qingshankou Formation, Songliao Basin	lacustrine		0.092	Mesozoic		1959	2.1	-28.3			10.3	bulk	unmetamorphosed	mudstone	Chen et al. (2023)	https://doi.org/10.1016/j.gsf.2022.101501
Qingshankou Formation, Songliao Basin	lacustrine		0.092	Mesozoic		2081.2	2.2	-29.3			12.8	bulk	unmetamorphosed	mudstone	Chen et al. (2023)	https://doi.org/10.1016/j.gsf.2022.101501
Qingshankou Formation, Songliao Basin	lacustrine		0.092	Mesozoic		1626.6	2.2	-29.2			14.3	bulk	unmetamorphosed	mudstone	Chen et al. (2023)	https://doi.org/10.1016/j.gsf.2022.101501
Qingshankou Formation, Songliao Basin	lacustrine		0.092	Mesozoic		2041	2.2	-28.8			11.5	bulk	unmetamorphosed	mudstone	Chen et al. (2023)	https://doi.org/10.1016/j.gsf.2022.101501
Qingshankou Formation, Songliao Basin	lacustrine		0.092	Mesozoic		2358.3	2.2	-28.7			13.1	bulk	unmetamorphosed	mudstone	Chen et al. (2023)	https://doi.org/10.1016/j.gsf.2022.101501
Qingshankou Formation, Songliao Basin	lacustrine		0.092	Mesozoic		2451.6	2.2	-28.4		0.2	13.2	bulk	unmetamorphosed	mudstone	Chen et al. (2023)	https://doi.org/10.1016/j.gsf.2022.101501
Qingshankou Formation, Songliao Basin	lacustrine		0.092	Mesozoic		1992.6	2.2	-25.5			10.4	bulk	unmetamorphosed	mudstone	Chen et al. (2023)	https://doi.org/10.1016/j.gsf.2022.101501
Qingshankou Formation, Songliao Basin	lacustrine		0.092	Mesozoic		2062.8	2.3	-30			14	bulk	unmetamorphosed	mudstone	Chen et al. (2023)	https://doi.org/10.1016/j.gsf.2022.101501
Qingshankou Formation, Songliao Basin	lacustrine		0.092	Mesozoic		1625.2	2.3	-30		0.2	14.5	bulk	unmetamorphosed	mudstone	Chen et al. (2023)	https://doi.org/10.1016/j.gsf.2022.101501
Qingshankou Formation, Songliao Basin	lacustrine		0.092	Mesozoic		2054.4	2.3	-29.9			13.4	bulk	unmetamorphosed	mudstone	Chen et al. (2023)	https://doi.org/10.1016/j.gsf.2022.101501
Qingshankou Formation, Songliao Basin	lacustrine		0.092	Mesozoic		2071	2.3	-29.6			13.8	bulk	unmetamorphosed	mudstone	Chen et al. (2023)	https://doi.org/10.1016/j.gsf.2022.101501
Qingshankou Formation, Songliao Basin	lacustrine		0.092	Mesozoic		1640.6	2.3	-27.8			13.2	bulk	unmetamorphosed	mudstone	Chen et al. (2023)	https://doi.org/10.1016/j.gsf.2022.101501
Qingshankou Formation, Songliao Basin	lacustrine		0.092	Mesozoic		2065.5	2.4	-31			14	bulk	unmetamorphosed	mudstone	Chen et al. (2023)	https://doi.org/10.1016/j.gsf.2022.101501
Qingshankou Formation, Songliao Basin	lacustrine		0.092	Mesozoic		2069.4	2.4	-30		0.2	13.8	bulk	unmetamorphosed	mudstone	Chen et al. (2023)	https://doi.org/10.1016/j.gsf.2022.101501
Qingshankou Formation, Songliao Basin	lacustrine		0.092	Mesozoic		2032.2	2.4	-28.9		0.2	12.9	bulk	unmetamorphosed	mudstone	Chen et al. (2023)	https://doi.org/10.1016/j.gsf.2022.101501
Qingshankou Formation, Songliao Basin	lacustrine		0.092	Mesozoic		2346.9	2.4	-28.6			12.7	bulk	unmetamorphosed	mudstone	Chen et al. (2023)	https://doi.org/10.1016/j.gsf.2022.101501
Qingshankou Formation, Songliao Basin	lacustrine		0.092	Mesozoic		2043.1	2.4	-28.4			13.3	bulk	unmetamorphosed	mudstone	Chen et al. (2023)	https://doi.org/10.1016/j.gsf.2022.101501
Qingshankou Formation, Songliao Basin	lacustrine		0.092	Mesozoic		2361	2.4	-28			13.2	bulk	unmetamorphosed	mudstone	Chen et al. (2023)	https://doi.org/10.1016/j.gsf.2022.101501
Qingshankou Formation, Songliao Basin	lacustrine		0.092	Mesozoic		2064.5	2.5	-31.4			13.9	bulk	unmetamorphosed	mudstone	Chen et al. (2023)	https://doi.org/10.1016/j.gsf.2022.101501
Qingshankou Formation, Songliao Basin	lacustrine		0.092	Mesozoic		2051.7	2.5	-30.1			13.5	bulk	unmetamorphosed	mudstone	Chen et al. (2023)	https://doi.org/10.1016/j.gsf.2022.101501
Qingshankou Formation, Songliao Basin	lacustrine		0.092	Mesozoic		2045.8	2.5	-29			13.3	bulk	unmetamorphosed	mudstone	Chen et al. (2023)	https://doi.org/10.1016/j.gsf.2022.101501
Qingshankou Formation, Songliao Basin	lacustrine		0.092	Mesozoic		1989.3	2.5	-24.3			10.8	bulk	unmetamorphosed	mudstone	Chen et al. (2023)	https://doi.org/10.1016/j.gsf.2022.101501
Qingshankou Formation, Songliao Basin	lacustrine		0.092	Mesozoic		2048.9	2.6	-30			13.4	bulk	unmetamorphosed	mudstone	Chen et al. (2023)	https://doi.org/10.1016/j.gsf.2022.101501
Qingshankou Formation, Songliao Basin	lacustrine		0.092	Mesozoic		2061.7	2.6	-29.9			13.6	bulk	unmetamorphosed	mudstone	Chen et al. (2023)	https://doi.org/10.1016/j.gsf.2022.101501
Qingshankou Formation, Songliao Basin	lacustrine		0.092	Mesozoic		2067.5	2.7	-31			13.9	bulk	unmetamorphosed	mudstone	Chen et al. (2023)	https://doi.org/10.1016/j.gsf.2022.101501
Qingshankou Formation, Songliao Basin	lacustrine		0.092	Mesozoic		2079.6	2.7	-29.6			13.3	bulk	unmetamorphosed	mudstone	Chen et al. (2023)	https://doi.org/10.1016/j.gsf.2022.101501
Qingshankou Formation, Songliao Basin	lacustrine		0.092	Mesozoic		1634.9	2.7	-28.8		0.2	13.2	bulk	unmetamorphosed	mudstone	Chen et al. (2023)	https://doi.org/10.1016/j.gsf.2022.101501
Qingshankou Formation, Songliao Basin	lacustrine		0.092	Mesozoic		2454.1	2.9	-27.6			12.5	bulk	unmetamorphosed	mudstone	Chen et al. (2023)	https://doi.org/10.1016/j.gsf.2022.101501
Qingshankou Formation, Songliao Basin	lacustrine		0.092	Mesozoic		2006.5	2.9	-24.5		0.2	11.3	bulk	unmetamorphosed	mudstone	Chen et al. (2023)	https://doi.org/10.1016/j.gsf.2022.101501
Qingshankou Formation, Songliao Basin	lacustrine		0.092	Mesozoic		2012.4	3	-29.2				bulk	unmetamorphosed	mudstone	Chen et al. (2023)	https://doi.org/10.1016/j.gsf.2022.101501
Qingshankou Formation, Songliao Basin	lacustrine		0.092	Mesozoic		2016.4	3.1	-29.5			11.9	bulk	unmetamorphosed	mudstone	Chen et al. (2023)	https://doi.org/10.1016/j.gsf.2022.101501
Qingshankou Formation, Songliao Basin	lacustrine		0.092	Mesozoic		1636.4	3.3	-28.9			13.9	bulk	unmetamorphosed	mudstone	Chen et al. (2023)	https://doi.org/10.1016/j.gsf.2022.101501
Qingshankou Formation, Songliao Basin	lacustrine		0.092	Mesozoic		1633.5	3.5	-29.8			13.9	bulk	unmetamorphosed	mudstone	Chen et al. (2023)	https://doi.org/10.1016/j.gsf.2022.101501
Qingshankou Formation, Songliao Basin	lacustrine		0.092	Mesozoic		2027.8	3.5	-29.2			12.6	bulk	unmetamorphosed	mudstone	Chen et al. (2023)	https://doi.org/10.1016/j.gsf.2022.101501
Qingshankou Formation, Songliao Basin	lacustrine		0.092	Mesozoic		1630.3	3.8	-29.6			13.9	bulk	unmetamorphosed	mudstone	Chen et al. (2023)	https://doi.org/10.1016/j.gsf.2022.101501
Qingshankou Formation, Songliao Basin	lacustrine		0.092	Mesozoic		1624.2	3.9	-29.9			15.1	bulk	unmetamorphosed	mudstone	Chen et al. (2023)	https://doi.org/10.1016/j.gsf.2022.101501
Qingshankou Formation, Songliao Basin	lacustrine		0.092	Mesozoic		1631.7	3.9	-29.4			14.1	bulk	unmetamorphosed	mudstone	Chen et al. (2023)	https://doi.org/10.1016/j.gsf.2022.101501
Qingshankou Formation, Songliao Basin	lacustrine		0.092	Mesozoic		1639.5	3.9	-28.4		0.2	13.6	bulk	unmetamorphosed	mudstone	Chen et al. (2023)	https://doi.org/10.1016/j.gsf.2022.101501
Qingshankou Formation, Songliao Basin	lacustrine		0.092	Mesozoic		1620.2	4.1	-30.5				bulk	unmetamorphosed	mudstone	Chen et al. (2023)	https://doi.org/10.1016/j.gsf.2022.101501
Qingshankou Formation, Songliao Basin	lacustrine		0.092	Mesozoic		1623.2	4.1	-29.7			15.3	bulk	unmetamorphosed	mudstone	Chen et al. (2023)	https://doi.org/10.1016/j.gsf.2022.101501
Qingshankou Formation, Songliao Basin	lacustrine		0.092	Mesozoic		2075.3	4.2	-30.7			13.8	bulk	unmetamorphosed	mudstone	Chen et al. (2023)	https://doi.org/10.1016/j.gsf.2022.101501
Qingshankou Formation, Songliao Basin	lacustrine		0.092	Mesozoic		1622.2	4.3	-30.4			15	bulk	unmetamorphosed	mudstone	Chen et al. (2023)	https://doi.org/10.1016/j.gsf.2022.101501
Qingshankou Formation, Songliao Basin	lacustrine		0.092	Mesozoic		2077.1	4.5	-30.6			13.6	bulk	unmetamorphosed	mudstone	Chen et al. (2023)	https://doi.org/10.1016/j.gsf.2022.101501
Qingshankou Formation, Songliao Basin	lacustrine		0.092	Mesozoic		1621.3	4.7	-30.7			14.8	bulk	unmetamorphosed	mudstone	Chen et al. (2023)	https://doi.org/10.1016/j.gsf.2022.101501
Qingshankou Formation, Songliao Basin	lacustrine		0.092	Mesozoic		1637.5	4.7	-28.4			13.7	bulk	unmetamorphosed	mudstone	Chen et al. (2023)	https://doi.org/10.1016/j.gsf.2022.101501
Qingshankou Formation, Songliao Basin	lacustrine		0.092	Mesozoic		1629.2	5.1	-30.7			14.2	bulk	unmetamorphosed	mudstone	Chen et al. (2023)	https://doi.org/10.1016/j.gsf.2022.101501
Qingshankou Formation, Songliao Basin	lacustrine		0.092	Mesozoic		1638.3	5.7	-29.8			14.3	bulk	unmetamorphosed	mudstone	Chen et al. (2023)	https://doi.org/10.1016/j.gsf.2022.101501
Qingshankou Formation, Songliao Basin	lacustrine		0.092	Mesozoic		1627.7	8.8	-28.9			14.4	bulk	unmetamorphosed	mudstone	Chen et al. (2023)	https://doi.org/10.1016/j.gsf.2022.101501
Nenjiang Formation, Songliao Basin	lacustrine		0.0837	Mesozoic		493.46	0.07	-26.71		0.08	6.15	bulk	low-grade (diagenetic)	mudstone	Cao et al. (2019)	https://doi.org/10.1016/j.chemgeo.2018.11.006
Nenjiang Formation, Songliao Basin	lacustrine		0.0837	Mesozoic		500.5	0.08	-27.61		0.14	6.15	bulk	low-grade (diagenetic)	mudstone	Cao et al. (2019)	https://doi.org/10.1016/j.chemgeo.2018.11.006
Nenjiang Formation, Songliao Basin	lacustrine		0.0837	Mesozoic		498.43	0.08	-27.22		0.11	6.65	bulk	low-grade (diagenetic)	mudstone	Cao et al. (2019)	https://doi.org/10.1016/j.chemgeo.2018.11.006
Nenjiang Formation, Songliao Basin	lacustrine		0.0837	Mesozoic		197.63	0.1	-25.5				bulk	low-grade (diagenetic)	mudstone	Cao et al. (2019)	https://doi.org/10.1016/j.chemgeo.2018.11.006
Nenjiang Formation, Songliao Basin	lacustrine		0.0837	Mesozoic		201.63	0.11	-25.55				bulk	low-grade (diagenetic)	mudstone	Cao et al. (2019)	https://doi.org/10.1016/j.chemgeo.2018.11.006
Nenjiang Formation, Songliao Basin	lacustrine		0.0837	Mesozoic		195.98	0.11	-25.52				bulk	low-grade (diagenetic)	mudstone	Cao et al. (2019)	https://doi.org/10.1016/j.chemgeo.2018.11.006
Nenjiang Formation, Songliao Basin	lacustrine		0.0837	Mesozoic		216.1	0.12	-27.27		0.05	5.27	bulk	low-grade (diagenetic)	mudstone	Cao et al. (2019)	https://doi.org/10.1016/j.chemgeo.2018.11.006
Nenjiang Formation, Songliao Basin	lacustrine		0.0837	Mesozoic		199.15	0.13	-25.38				bulk	low-grade (diagenetic)	mudstone	Cao et al. (2019)	https://doi.org/10.1016/j.chemgeo.2018.11.006
Nenjiang Formation, Songliao Basin	lacustrine		0.0837	Mesozoic		210.55	0.14	-26.22		0.12	6.52	bulk	low-grade (diagenetic)	mudstone	Cao et al. (2019)	https://doi.org/10.1016/j.chemgeo.2018.11.006
Nenjiang Formation, Songliao Basin	lacustrine		0.0837	Mesozoic		485.42	0.14	-25.63		0.17	5.15	bulk	low-grade (diagenetic)	mudstone	Cao et al. (2019)	https://doi.org/10.1016/j.chemgeo.2018.11.006
Nenjiang Formation, Songliao Basin	lacustrine		0.0837	Mesozoic		212.55	0.21	-26.7		0.12	6.3	bulk	low-grade (diagenetic)	mudstone	Cao et al. (2019)	https://doi.org/10.1016/j.chemgeo.2018.11.006
Nenjiang Formation, Songliao Basin	lacustrine		0.0837	Mesozoic		216.8	0.22	-27.67		0.05	6.16	bulk	low-grade (diagenetic)	mudstone	Cao et al. (2019)	https://doi.org/10.1016/j.chemgeo.2018.11.006
Nenjiang Formation, Songliao Basin	lacustrine		0.0837	Mesozoic		215.15	0.22	-27.2		0.1	6.37	bulk	low-grade (diagenetic)	mudstone	Cao et al. (2019)	https://doi.org/10.1016/j.chemgeo.2018.11.006
Nenjiang Formation, Songliao Basin	lacustrine		0.0837	Mesozoic		207.36	0.22	-26.24				bulk	low-grade (diagenetic)	mudstone	Cao et al. (2019)	https://doi.org/10.1016/j.chemgeo.2018.11.006
Nenjiang Formation, Songliao Basin	lacustrine		0.0837	Mesozoic		236.55	0.24	-27.04		0.06	4.41	bulk	low-grade (diagenetic)	mudstone	Cao et al. (2019)	https://doi.org/10.1016/j.chemgeo.2018.11.006
Nenjiang Formation, Songliao Basin	lacustrine		0.0837	Mesozoic		241.35	0.3	-25.9		0.06	4.53	bulk	low-grade (diagenetic)	mudstone	Cao et al. (2019)	https://doi.org/10.1016/j.chemgeo.2018.11.006
Nenjiang Formation, Songliao Basin	lacustrine		0.0837	Mesozoic		266.87	0.31	-26.62				bulk	low-grade (diagenetic)	mudstone	Cao et al. (2019)	https://doi.org/10.1016/j.chemgeo.2018.11.006
Nenjiang Formation, Songliao Basin	lacustrine		0.0837	Mesozoic		260.92	0.33	-26.93		0.06	3.49	bulk	low-grade (diagenetic)	mudstone	Cao et al. (2019)	https://doi.org/10.1016/j.chemgeo.2018.11.006
Nenjiang Formation, Songliao Basin	lacustrine		0.0837	Mesozoic		241.75	0.34	-26.6		0.06	4.06	bulk	low-grade (diagenetic)	mudstone	Cao et al. (2019)	https://doi.org/10.1016/j.chemgeo.2018.11.006
Nenjiang Formation, Songliao Basin	lacustrine		0.0837	Mesozoic		233.9	0.35	-25.48		0.06	4.74	bulk	low-grade (diagenetic)	mudstone	Cao et al. (2019)	https://doi.org/10.1016/j.chemgeo.2018.11.006
Nenjiang Formation, Songliao Basin	lacustrine		0.0837	Mesozoic		228.85	0.39	-26.62		0.1	5.83	bulk	low-grade (diagenetic)	mudstone	Cao et al. (2019)	https://doi.org/10.1016/j.chemgeo.2018.11.006
Nenjiang Formation, Songliao Basin	lacustrine		0.0837	Mesozoic		237.95	0.39	-26.49		0.07	5.05	bulk	low-grade (diagenetic)	mudstone	Cao et al. (2019)	https://doi.org/10.1016/j.chemgeo.2018.11.006
Nenjiang Formation, Songliao Basin	lacustrine		0.0837	Mesozoic		225.55	0.4	-27.46		0.13	6.03	bulk	low-grade (diagenetic)	mudstone	Cao et al. (2019)	https://doi.org/10.1016/j.chemgeo.2018.11.006
Nenjiang Formation, Songliao Basin	lacustrine		0.0837	Mesozoic		263.18	0.4	-25.72		0.07	3.58	bulk	low-grade (diagenetic)	mudstone	Cao et al. (2019)	https://doi.org/10.1016/j.chemgeo.2018.11.006
Nenjiang Formation, Songliao Basin	lacustrine		0.0837	Mesozoic		272.35	0.49	-27.17		0.11	4.13	bulk	low-grade (diagenetic)	mudstone	Cao et al. (2019)	https://doi.org/10.1016/j.chemgeo.2018.11.006
Nenjiang Formation, Songliao Basin	lacustrine		0.0837	Mesozoic		1690	0.51	-26.56		0.11	4.92	bulk	low-grade (diagenetic)	mudstone	Cao et al. (2019)	https://doi.org/10.1016/j.chemgeo.2018.11.006
Nenjiang Formation, Songliao Basin	lacustrine		0.0837	Mesozoic		203.75	0.51	-25.73				bulk	low-grade (diagenetic)	mudstone	Cao et al. (2019)	https://doi.org/10.1016/j.chemgeo.2018.11.006
Nenjiang Formation, Songliao Basin	lacustrine		0.0837	Mesozoic		240.15	0.55	-27.77		0.1	5.51	bulk	low-grade (diagenetic)	mudstone	Cao et al. (2019)	https://doi.org/10.1016/j.chemgeo.2018.11.006
Nenjiang Formation, Songliao Basin	lacustrine		0.0837	Mesozoic		447.15	0.56	-29.86		0.17	4.09	bulk	low-grade (diagenetic)	mudstone	Cao et al. (2019)	https://doi.org/10.1016/j.chemgeo.2018.11.006
Nenjiang Formation, Songliao Basin	lacustrine		0.0837	Mesozoic		264.13	0.58	-25.33		0.1	4.14	bulk	low-grade (diagenetic)	mudstone	Cao et al. (2019)	https://doi.org/10.1016/j.chemgeo.2018.11.006
Nenjiang Formation, Songliao Basin	lacustrine		0.0837	Mesozoic		1806	0.66	-29.34		0.16	6.64	bulk	low-grade (diagenetic)	mudstone	Cao et al. (2019)	https://doi.org/10.1016/j.chemgeo.2018.11.006
Nenjiang Formation, Songliao Basin	lacustrine		0.0837	Mesozoic		1696	0.67	-27.62		0.18	5.55	bulk	low-grade (diagenetic)	mudstone	Cao et al. (2019)	https://doi.org/10.1016/j.chemgeo.2018.11.006
Nenjiang Formation, Songliao Basin	lacustrine		0.0837	Mesozoic		1836	0.74	-29.47		0.17	6.98	bulk	low-grade (diagenetic)	mudstone	Cao et al. (2019)	https://doi.org/10.1016/j.chemgeo.2018.11.006
Nenjiang Formation, Songliao Basin	lacustrine		0.0837	Mesozoic		276.13	0.74	-27.31		0.12	4.28	bulk	low-grade (diagenetic)	mudstone	Cao et al. (2019)	https://doi.org/10.1016/j.chemgeo.2018.11.006
Nenjiang Formation, Songliao Basin	lacustrine		0.0837	Mesozoic		1832	0.77	-29.38		0.2	6.71	bulk	low-grade (diagenetic)	mudstone	Cao et al. (2019)	https://doi.org/10.1016/j.chemgeo.2018.11.006
Nenjiang Formation, Songliao Basin	lacustrine		0.0837	Mesozoic		242.15	0.77	-27.62		0.04	3.47	bulk	low-grade (diagenetic)	mudstone	Cao et al. (2019)	https://doi.org/10.1016/j.chemgeo.2018.11.006
Nenjiang Formation, Songliao Basin	lacustrine		0.0837	Mesozoic		436.1	0.78	-26.16		0.09	2.82	bulk	low-grade (diagenetic)	mudstone	Cao et al. (2019)	https://doi.org/10.1016/j.chemgeo.2018.11.006
Nenjiang Formation, Songliao Basin	lacustrine		0.0837	Mesozoic		1762	0.8	-29.4		0.21	4.22	bulk	low-grade (diagenetic)	mudstone	Cao et al. (2019)	https://doi.org/10.1016/j.chemgeo.2018.11.006
Nenjiang Formation, Songliao Basin	lacustrine		0.0837	Mesozoic		1830	0.81	-28.92		0.17	6.75	bulk	low-grade (diagenetic)	mudstone	Cao et al. (2019)	https://doi.org/10.1016/j.chemgeo.2018.11.006
Nenjiang Formation, Songliao Basin	lacustrine		0.0837	Mesozoic		284.7	0.82	-27.25		0.14	4.64	bulk	low-grade (diagenetic)	mudstone	Cao et al. (2019)	https://doi.org/10.1016/j.chemgeo.2018.11.006
Nenjiang Formation, Songliao Basin	lacustrine		0.0837	Mesozoic		1850	0.86	-28.73		0.15	5.61	bulk	low-grade (diagenetic)	mudstone	Cao et al. (2019)	https://doi.org/10.1016/j.chemgeo.2018.11.006
Nenjiang Formation, Songliao Basin	lacustrine		0.0837	Mesozoic		315.4	0.86	-27.57		0.11	4.12	bulk	low-grade (diagenetic)	mudstone	Cao et al. (2019)	https://doi.org/10.1016/j.chemgeo.2018.11.006
Nenjiang Formation, Songliao Basin	lacustrine		0.0837	Mesozoic		1704	0.87	-26.68		0.19	5.11	bulk	low-grade (diagenetic)	mudstone	Cao et al. (2019)	https://doi.org/10.1016/j.chemgeo.2018.11.006
Nenjiang Formation, Songliao Basin	lacustrine		0.0837	Mesozoic		1736	0.89	-27.68		0.12	4.04	bulk	low-grade (diagenetic)	mudstone	Cao et al. (2019)	https://doi.org/10.1016/j.chemgeo.2018.11.006
Nenjiang Formation, Songliao Basin	lacustrine		0.0837	Mesozoic		1716	0.91	-27.06		0.17	4.19	bulk	low-grade (diagenetic)	mudstone	Cao et al. (2019)	https://doi.org/10.1016/j.chemgeo.2018.11.006
Nenjiang Formation, Songliao Basin	lacustrine		0.0837	Mesozoic		1688	0.91	-26.74		0.15	6.27	bulk	low-grade (diagenetic)	mudstone	Cao et al. (2019)	https://doi.org/10.1016/j.chemgeo.2018.11.006
Nenjiang Formation, Songliao Basin	lacustrine		0.0837	Mesozoic		1706	0.94	-26.9		0.18	4.97	bulk	low-grade (diagenetic)	mudstone	Cao et al. (2019)	https://doi.org/10.1016/j.chemgeo.2018.11.006
Nenjiang Formation, Songliao Basin	lacustrine		0.0837	Mesozoic		1708	0.95	-27.03		0.15	4.81	bulk	low-grade (diagenetic)	mudstone	Cao et al. (2019)	https://doi.org/10.1016/j.chemgeo.2018.11.006
Nenjiang Formation, Songliao Basin	lacustrine		0.0837	Mesozoic		265.12	0.97	-27.55		0.08	3.57	bulk	low-grade (diagenetic)	mudstone	Cao et al. (2019)	https://doi.org/10.1016/j.chemgeo.2018.11.006
Nenjiang Formation, Songliao Basin	lacustrine		0.0837	Mesozoic		1694	0.98	-26.59		0.14	4.56	bulk	low-grade (diagenetic)	mudstone	Cao et al. (2019)	https://doi.org/10.1016/j.chemgeo.2018.11.006
Nenjiang Formation, Songliao Basin	lacustrine		0.0837	Mesozoic		1840	1	-29.42		0.18	5.85	bulk	low-grade (diagenetic)	mudstone	Cao et al. (2019)	https://doi.org/10.1016/j.chemgeo.2018.11.006
Nenjiang Formation, Songliao Basin	lacustrine		0.0837	Mesozoic		1714	1.01	-27.27		0.17	4.84	bulk	low-grade (diagenetic)	mudstone	Cao et al. (2019)	https://doi.org/10.1016/j.chemgeo.2018.11.006
Nenjiang Formation, Songliao Basin	lacustrine		0.0837	Mesozoic		322.9	1.04	-27.35		0.16	4.45	bulk	low-grade (diagenetic)	mudstone	Cao et al. (2019)	https://doi.org/10.1016/j.chemgeo.2018.11.006
Nenjiang Formation, Songliao Basin	lacustrine		0.0837	Mesozoic		256.13	1.04	-25.87		0.08	3.96	bulk	low-grade (diagenetic)	mudstone	Cao et al. (2019)	https://doi.org/10.1016/j.chemgeo.2018.11.006
Nenjiang Formation, Songliao Basin	lacustrine		0.0837	Mesozoic		1702	1.05	-26.5		0.16	4.34	bulk	low-grade (diagenetic)	mudstone	Cao et al. (2019)	https://doi.org/10.1016/j.chemgeo.2018.11.006
Nenjiang Formation, Songliao Basin	lacustrine		0.0837	Mesozoic		278.03	1.07	-28.04		0.16	5.43	bulk	low-grade (diagenetic)	mudstone	Cao et al. (2019)	https://doi.org/10.1016/j.chemgeo.2018.11.006
Nenjiang Formation, Songliao Basin	lacustrine		0.0837	Mesozoic		343.37	1.07	-26.94		0.15	4.51	bulk	low-grade (diagenetic)	mudstone	Cao et al. (2019)	https://doi.org/10.1016/j.chemgeo.2018.11.006
Nenjiang Formation, Songliao Basin	lacustrine		0.0837	Mesozoic		1710	1.08	-27.02		0.18	5.29	bulk	low-grade (diagenetic)	mudstone	Cao et al. (2019)	https://doi.org/10.1016/j.chemgeo.2018.11.006
Nenjiang Formation, Songliao Basin	lacustrine		0.0837	Mesozoic		1718	1.08	-26.8		0.21	4.87	bulk	low-grade (diagenetic)	mudstone	Cao et al. (2019)	https://doi.org/10.1016/j.chemgeo.2018.11.006
Nenjiang Formation, Songliao Basin	lacustrine		0.0837	Mesozoic		1808	1.09	-30.31		0.24	7.54	bulk	low-grade (diagenetic)	mudstone	Cao et al. (2019)	https://doi.org/10.1016/j.chemgeo.2018.11.006
Nenjiang Formation, Songliao Basin	lacustrine		0.0837	Mesozoic		413.6	1.1	-28.13		0.2	4.85	bulk	low-grade (diagenetic)	mudstone	Cao et al. (2019)	https://doi.org/10.1016/j.chemgeo.2018.11.006
Nenjiang Formation, Songliao Basin	lacustrine		0.0837	Mesozoic		1712	1.14	-27.26		0.2	4.71	bulk	low-grade (diagenetic)	mudstone	Cao et al. (2019)	https://doi.org/10.1016/j.chemgeo.2018.11.006
Nenjiang Formation, Songliao Basin	lacustrine		0.0837	Mesozoic		1698	1.15	-26.97		0.17	4.07	bulk	low-grade (diagenetic)	mudstone	Cao et al. (2019)	https://doi.org/10.1016/j.chemgeo.2018.11.006
Nenjiang Formation, Songliao Basin	lacustrine		0.0837	Mesozoic		379.65	1.19	-27.64		0.2	4.84	bulk	low-grade (diagenetic)	mudstone	Cao et al. (2019)	https://doi.org/10.1016/j.chemgeo.2018.11.006
Nenjiang Formation, Songliao Basin	lacustrine		0.0837	Mesozoic		323.93	1.19	-27.32		0.13	4.26	bulk	low-grade (diagenetic)	mudstone	Cao et al. (2019)	https://doi.org/10.1016/j.chemgeo.2018.11.006
Nenjiang Formation, Songliao Basin	lacustrine		0.0837	Mesozoic		319.68	1.24	-26.59		0.15	4.53	bulk	low-grade (diagenetic)	mudstone	Cao et al. (2019)	https://doi.org/10.1016/j.chemgeo.2018.11.006
Nenjiang Formation, Songliao Basin	lacustrine		0.0837	Mesozoic		1828	1.25	-29.5		0.22	6.88	bulk	low-grade (diagenetic)	mudstone	Cao et al. (2019)	https://doi.org/10.1016/j.chemgeo.2018.11.006
Nenjiang Formation, Songliao Basin	lacustrine		0.0837	Mesozoic		1848	1.25	-29.36		0.17	6.17	bulk	low-grade (diagenetic)	mudstone	Cao et al. (2019)	https://doi.org/10.1016/j.chemgeo.2018.11.006
Nenjiang Formation, Songliao Basin	lacustrine		0.0837	Mesozoic		1692	1.35	-25.81		0.14	4.71	bulk	low-grade (diagenetic)	mudstone	Cao et al. (2019)	https://doi.org/10.1016/j.chemgeo.2018.11.006
Nenjiang Formation, Songliao Basin	lacustrine		0.0837	Mesozoic		1768	1.38	-28.96		0.2	4.3	bulk	low-grade (diagenetic)	mudstone	Cao et al. (2019)	https://doi.org/10.1016/j.chemgeo.2018.11.006
Nenjiang Formation, Songliao Basin	lacustrine		0.0837	Mesozoic		1738	1.38	-27.75		0.19	5.25	bulk	low-grade (diagenetic)	mudstone	Cao et al. (2019)	https://doi.org/10.1016/j.chemgeo.2018.11.006
Nenjiang Formation, Songliao Basin	lacustrine		0.0837	Mesozoic		316.47	1.38	-27.35		0.15	4.75	bulk	low-grade (diagenetic)	mudstone	Cao et al. (2019)	https://doi.org/10.1016/j.chemgeo.2018.11.006
Nenjiang Formation, Songliao Basin	lacustrine		0.0837	Mesozoic		330.38	1.39	-26.91		0.17	4.64	bulk	low-grade (diagenetic)	mudstone	Cao et al. (2019)	https://doi.org/10.1016/j.chemgeo.2018.11.006
Nenjiang Formation, Songliao Basin	lacustrine		0.0837	Mesozoic		320.75	1.39	-26.38		0.17	4.49	bulk	low-grade (diagenetic)	mudstone	Cao et al. (2019)	https://doi.org/10.1016/j.chemgeo.2018.11.006
Nenjiang Formation, Songliao Basin	lacustrine		0.0837	Mesozoic		1740	1.41	-27.83		0.16	5.18	bulk	low-grade (diagenetic)	mudstone	Cao et al. (2019)	https://doi.org/10.1016/j.chemgeo.2018.11.006
Nenjiang Formation, Songliao Basin	lacustrine		0.0837	Mesozoic		1734	1.42	-28.4		0.18	4.81	bulk	low-grade (diagenetic)	mudstone	Cao et al. (2019)	https://doi.org/10.1016/j.chemgeo.2018.11.006
Nenjiang Formation, Songliao Basin	lacustrine		0.0837	Mesozoic		1744	1.45	-28.73				bulk	low-grade (diagenetic)	mudstone	Cao et al. (2019)	https://doi.org/10.1016/j.chemgeo.2018.11.006
Nenjiang Formation, Songliao Basin	lacustrine		0.0837	Mesozoic		391.1	1.45	-27.56		0.18	3.86	bulk	low-grade (diagenetic)	mudstone	Cao et al. (2019)	https://doi.org/10.1016/j.chemgeo.2018.11.006
Nenjiang Formation, Songliao Basin	lacustrine		0.0837	Mesozoic		1748	1.46	-28.55		0.26	4.53	bulk	low-grade (diagenetic)	mudstone	Cao et al. (2019)	https://doi.org/10.1016/j.chemgeo.2018.11.006
Nenjiang Formation, Songliao Basin	lacustrine		0.0837	Mesozoic		300.8	1.47	-27.31		0.17	4.23	bulk	low-grade (diagenetic)	mudstone	Cao et al. (2019)	https://doi.org/10.1016/j.chemgeo.2018.11.006
Nenjiang Formation, Songliao Basin	lacustrine		0.0837	Mesozoic		1826	1.49	-29.91		0.19	6.64	bulk	low-grade (diagenetic)	mudstone	Cao et al. (2019)	https://doi.org/10.1016/j.chemgeo.2018.11.006
Nenjiang Formation, Songliao Basin	lacustrine		0.0837	Mesozoic		1720	1.49	-26.96		0.21	3.6	bulk	low-grade (diagenetic)	mudstone	Cao et al. (2019)	https://doi.org/10.1016/j.chemgeo.2018.11.006
Nenjiang Formation, Songliao Basin	lacustrine		0.0837	Mesozoic		312.4	1.5	-27.38		0.16	5.08	bulk	low-grade (diagenetic)	mudstone	Cao et al. (2019)	https://doi.org/10.1016/j.chemgeo.2018.11.006
Nenjiang Formation, Songliao Basin	lacustrine		0.0837	Mesozoic		1842	1.52	-28.62		0.2	5.66	bulk	low-grade (diagenetic)	mudstone	Cao et al. (2019)	https://doi.org/10.1016/j.chemgeo.2018.11.006
Nenjiang Formation, Songliao Basin	lacustrine		0.0837	Mesozoic		1742	1.52	-27.71		0.21	4.9	bulk	low-grade (diagenetic)	mudstone	Cao et al. (2019)	https://doi.org/10.1016/j.chemgeo.2018.11.006
Nenjiang Formation, Songliao Basin	lacustrine		0.0837	Mesozoic		317.54	1.54	-27.21		0.16	4.7	bulk	low-grade (diagenetic)	mudstone	Cao et al. (2019)	https://doi.org/10.1016/j.chemgeo.2018.11.006
Nenjiang Formation, Songliao Basin	lacustrine		0.0837	Mesozoic		1834	1.57	-29.39		0.15	5.66	bulk	low-grade (diagenetic)	mudstone	Cao et al. (2019)	https://doi.org/10.1016/j.chemgeo.2018.11.006
Nenjiang Formation, Songliao Basin	lacustrine		0.0837	Mesozoic		318.61	1.58	-27		0.16	4.6	bulk	low-grade (diagenetic)	mudstone	Cao et al. (2019)	https://doi.org/10.1016/j.chemgeo.2018.11.006
Nenjiang Formation, Songliao Basin	lacustrine		0.0837	Mesozoic		1700	1.6	-26.87		0.16	5.4	bulk	low-grade (diagenetic)	mudstone	Cao et al. (2019)	https://doi.org/10.1016/j.chemgeo.2018.11.006
Nenjiang Formation, Songliao Basin	lacustrine		0.0837	Mesozoic		1827	1.63	-29.85				bulk	low-grade (diagenetic)	mudstone	Cao et al. (2019)	https://doi.org/10.1016/j.chemgeo.2018.11.006
Nenjiang Formation, Songliao Basin	lacustrine		0.0837	Mesozoic		1810	1.64	-31.22		0.3	8.06	bulk	low-grade (diagenetic)	mudstone	Cao et al. (2019)	https://doi.org/10.1016/j.chemgeo.2018.11.006
Nenjiang Formation, Songliao Basin	lacustrine		0.0837	Mesozoic		1824	1.65	-30.46		0.19	6.96	bulk	low-grade (diagenetic)	mudstone	Cao et al. (2019)	https://doi.org/10.1016/j.chemgeo.2018.11.006
Nenjiang Formation, Songliao Basin	lacustrine		0.0837	Mesozoic		1752	1.67	-28.77		0.25	4.93	bulk	low-grade (diagenetic)	mudstone	Cao et al. (2019)	https://doi.org/10.1016/j.chemgeo.2018.11.006
Nenjiang Formation, Songliao Basin	lacustrine		0.0837	Mesozoic		1730	1.67	-27.64		0.24	5.4	bulk	low-grade (diagenetic)	mudstone	Cao et al. (2019)	https://doi.org/10.1016/j.chemgeo.2018.11.006
Nenjiang Formation, Songliao Basin	lacustrine		0.0837	Mesozoic		1754	1.73	-28.83		0.23	5.47	bulk	low-grade (diagenetic)	mudstone	Cao et al. (2019)	https://doi.org/10.1016/j.chemgeo.2018.11.006
Nenjiang Formation, Songliao Basin	lacustrine		0.0837	Mesozoic		338.9	1.75	-26.97		0.15	4.43	bulk	low-grade (diagenetic)	mudstone	Cao et al. (2019)	https://doi.org/10.1016/j.chemgeo.2018.11.006
Nenjiang Formation, Songliao Basin	lacustrine		0.0837	Mesozoic		1722	1.75	-26.82		0.24	5.18	bulk	low-grade (diagenetic)	mudstone	Cao et al. (2019)	https://doi.org/10.1016/j.chemgeo.2018.11.006
Nenjiang Formation, Songliao Basin	lacustrine		0.0837	Mesozoic		1750	1.77	-28.57		0.24	5.18	bulk	low-grade (diagenetic)	mudstone	Cao et al. (2019)	https://doi.org/10.1016/j.chemgeo.2018.11.006
Nenjiang Formation, Songliao Basin	lacustrine		0.0837	Mesozoic		307.4	1.86	-28.4		0.17	5.47	bulk	low-grade (diagenetic)	mudstone	Cao et al. (2019)	https://doi.org/10.1016/j.chemgeo.2018.11.006
Nenjiang Formation, Songliao Basin	lacustrine		0.0837	Mesozoic		1746	1.87	-28.29		0.23	5.55	bulk	low-grade (diagenetic)	mudstone	Cao et al. (2019)	https://doi.org/10.1016/j.chemgeo.2018.11.006
Nenjiang Formation, Songliao Basin	lacustrine		0.0837	Mesozoic		1756	1.93	-28.58		0.22	4.65	bulk	low-grade (diagenetic)	mudstone	Cao et al. (2019)	https://doi.org/10.1016/j.chemgeo.2018.11.006
Nenjiang Formation, Songliao Basin	lacustrine		0.0837	Mesozoic		1726	1.96	-27.19		0.23	3.99	bulk	low-grade (diagenetic)	mudstone	Cao et al. (2019)	https://doi.org/10.1016/j.chemgeo.2018.11.006
Nenjiang Formation, Songliao Basin	lacustrine		0.0837	Mesozoic		1732	2.05	-28.14				bulk	low-grade (diagenetic)	mudstone	Cao et al. (2019)	https://doi.org/10.1016/j.chemgeo.2018.11.006
Nenjiang Formation, Songliao Basin	lacustrine		0.0837	Mesozoic		1728	2.09	-27.25		0.26	5.29	bulk	low-grade (diagenetic)	mudstone	Cao et al. (2019)	https://doi.org/10.1016/j.chemgeo.2018.11.006
Nenjiang Formation, Songliao Basin	lacustrine		0.0837	Mesozoic		1844	2.13	-28.83		0.2	6.36	bulk	low-grade (diagenetic)	mudstone	Cao et al. (2019)	https://doi.org/10.1016/j.chemgeo.2018.11.006
Nenjiang Formation, Songliao Basin	lacustrine		0.0837	Mesozoic		1846	2.14	-29.9		0.21	6.57	bulk	low-grade (diagenetic)	mudstone	Cao et al. (2019)	https://doi.org/10.1016/j.chemgeo.2018.11.006
Nenjiang Formation, Songliao Basin	lacustrine		0.0837	Mesozoic		489.17	2.16	-29.04		0.24	6.2	bulk	low-grade (diagenetic)	mudstone	Cao et al. (2019)	https://doi.org/10.1016/j.chemgeo.2018.11.006
Nenjiang Formation, Songliao Basin	lacustrine		0.0837	Mesozoic		1792	2.18	-30.91		0.25	7	bulk	low-grade (diagenetic)	mudstone	Cao et al. (2019)	https://doi.org/10.1016/j.chemgeo.2018.11.006
Nenjiang Formation, Songliao Basin	lacustrine		0.0837	Mesozoic		360.12	2.26	-27.87		0.15	4.79	bulk	low-grade (diagenetic)	mudstone	Cao et al. (2019)	https://doi.org/10.1016/j.chemgeo.2018.11.006
Nenjiang Formation, Songliao Basin	lacustrine		0.0837	Mesozoic		418.68	2.32	-29.17		0.22	4.24	bulk	low-grade (diagenetic)	mudstone	Cao et al. (2019)	https://doi.org/10.1016/j.chemgeo.2018.11.006
Nenjiang Formation, Songliao Basin	lacustrine		0.0837	Mesozoic		1724	2.33	-26.38		0.29	4.5	bulk	low-grade (diagenetic)	mudstone	Cao et al. (2019)	https://doi.org/10.1016/j.chemgeo.2018.11.006
Nenjiang Formation, Songliao Basin	lacustrine		0.0837	Mesozoic		1802	2.34	-30.18		0.21	7.6	bulk	low-grade (diagenetic)	mudstone	Cao et al. (2019)	https://doi.org/10.1016/j.chemgeo.2018.11.006
Nenjiang Formation, Songliao Basin	lacustrine		0.0837	Mesozoic		1838	2.38	-29.17		0.19	5.82	bulk	low-grade (diagenetic)	mudstone	Cao et al. (2019)	https://doi.org/10.1016/j.chemgeo.2018.11.006
Nenjiang Formation, Songliao Basin	lacustrine		0.0837	Mesozoic		1804	2.44	-30.14		0.24	7.5	bulk	low-grade (diagenetic)	mudstone	Cao et al. (2019)	https://doi.org/10.1016/j.chemgeo.2018.11.006
Nenjiang Formation, Songliao Basin	lacustrine		0.0837	Mesozoic		1764	2.54	-29.64		0.26	4.98	bulk	low-grade (diagenetic)	mudstone	Cao et al. (2019)	https://doi.org/10.1016/j.chemgeo.2018.11.006
Nenjiang Formation, Songliao Basin	lacustrine		0.0837	Mesozoic		1796	2.56	-30.97		0.26	7.83	bulk	low-grade (diagenetic)	mudstone	Cao et al. (2019)	https://doi.org/10.1016/j.chemgeo.2018.11.006
Nenjiang Formation, Songliao Basin	lacustrine		0.0837	Mesozoic		1760	2.67	-29.35		0.22	5.16	bulk	low-grade (diagenetic)	mudstone	Cao et al. (2019)	https://doi.org/10.1016/j.chemgeo.2018.11.006
Nenjiang Formation, Songliao Basin	lacustrine		0.0837	Mesozoic		1800	2.82	-31.51		0.3	8.38	bulk	low-grade (diagenetic)	mudstone	Cao et al. (2019)	https://doi.org/10.1016/j.chemgeo.2018.11.006
Nenjiang Formation, Songliao Basin	lacustrine		0.0837	Mesozoic		434	2.89	-30.48		0.26	8.26	bulk	low-grade (diagenetic)	mudstone	Cao et al. (2019)	https://doi.org/10.1016/j.chemgeo.2018.11.006
Nenjiang Formation, Songliao Basin	lacustrine		0.0837	Mesozoic		412.85	2.89	-28.72		0.21	4.72	bulk	low-grade (diagenetic)	mudstone	Cao et al. (2019)	https://doi.org/10.1016/j.chemgeo.2018.11.006
Nenjiang Formation, Songliao Basin	lacustrine		0.0837	Mesozoic		1822	2.98	-30.57		0.24	7.46	bulk	low-grade (diagenetic)	mudstone	Cao et al. (2019)	https://doi.org/10.1016/j.chemgeo.2018.11.006
Nenjiang Formation, Songliao Basin	lacustrine		0.0837	Mesozoic		1766	3.01	-29.41		0.23	3.96	bulk	low-grade (diagenetic)	mudstone	Cao et al. (2019)	https://doi.org/10.1016/j.chemgeo.2018.11.006
Nenjiang Formation, Songliao Basin	lacustrine		0.0837	Mesozoic		1788	3.02	-31.53		0.29	7.44	bulk	low-grade (diagenetic)	mudstone	Cao et al. (2019)	https://doi.org/10.1016/j.chemgeo.2018.11.006
Nenjiang Formation, Songliao Basin	lacustrine		0.0837	Mesozoic		1798	3.05	-30.45		0.3	7.88	bulk	low-grade (diagenetic)	mudstone	Cao et al. (2019)	https://doi.org/10.1016/j.chemgeo.2018.11.006
Nenjiang Formation, Songliao Basin	lacustrine		0.0837	Mesozoic		407.58	3.22	-27.12		0.25	5.15	bulk	low-grade (diagenetic)	mudstone	Cao et al. (2019)	https://doi.org/10.1016/j.chemgeo.2018.11.006
Nenjiang Formation, Songliao Basin	lacustrine		0.0837	Mesozoic		1790	3.27	-30.64		0.3	7.62	bulk	low-grade (diagenetic)	mudstone	Cao et al. (2019)	https://doi.org/10.1016/j.chemgeo.2018.11.006
Nenjiang Formation, Songliao Basin	lacustrine		0.0837	Mesozoic		1758	3.31	-29.68		0.23	4.24	bulk	low-grade (diagenetic)	mudstone	Cao et al. (2019)	https://doi.org/10.1016/j.chemgeo.2018.11.006
Nenjiang Formation, Songliao Basin	lacustrine		0.0837	Mesozoic		1786	3.31	-29.35		0.27	6.85	bulk	low-grade (diagenetic)	mudstone	Cao et al. (2019)	https://doi.org/10.1016/j.chemgeo.2018.11.006
Nenjiang Formation, Songliao Basin	lacustrine		0.0837	Mesozoic		411.35	3.31	-27.32		0.2	4.67	bulk	low-grade (diagenetic)	mudstone	Cao et al. (2019)	https://doi.org/10.1016/j.chemgeo.2018.11.006
Nenjiang Formation, Songliao Basin	lacustrine		0.0837	Mesozoic		1820	3.33	-30.36		0.23	7.44	bulk	low-grade (diagenetic)	mudstone	Cao et al. (2019)	https://doi.org/10.1016/j.chemgeo.2018.11.006
Nenjiang Formation, Songliao Basin	lacustrine		0.0837	Mesozoic		1794	3.56	-31.27		0.31	8.64	bulk	low-grade (diagenetic)	mudstone	Cao et al. (2019)	https://doi.org/10.1016/j.chemgeo.2018.11.006
Nenjiang Formation, Songliao Basin	lacustrine		0.0837	Mesozoic		401.25	3.57	-26.98		0.26	4.46	bulk	low-grade (diagenetic)	mudstone	Cao et al. (2019)	https://doi.org/10.1016/j.chemgeo.2018.11.006
Nenjiang Formation, Songliao Basin	lacustrine		0.0837	Mesozoic		432.05	3.65	-29.19		0.24	3.9	bulk	low-grade (diagenetic)	mudstone	Cao et al. (2019)	https://doi.org/10.1016/j.chemgeo.2018.11.006
Nenjiang Formation, Songliao Basin	lacustrine		0.0837	Mesozoic		426.8	3.65	-29.1		0.24	4.03	bulk	low-grade (diagenetic)	mudstone	Cao et al. (2019)	https://doi.org/10.1016/j.chemgeo.2018.11.006
Nenjiang Formation, Songliao Basin	lacustrine		0.0837	Mesozoic		1784	3.75	-30.8		0.29	7.85	bulk	low-grade (diagenetic)	mudstone	Cao et al. (2019)	https://doi.org/10.1016/j.chemgeo.2018.11.006
Nenjiang Formation, Songliao Basin	lacustrine		0.0837	Mesozoic		1770	3.8	-29.4		0.26	4.42	bulk	low-grade (diagenetic)	mudstone	Cao et al. (2019)	https://doi.org/10.1016/j.chemgeo.2018.11.006
Nenjiang Formation, Songliao Basin	lacustrine		0.0837	Mesozoic		1816	3.81	-30.51		0.27	7.94	bulk	low-grade (diagenetic)	mudstone	Cao et al. (2019)	https://doi.org/10.1016/j.chemgeo.2018.11.006
Nenjiang Formation, Songliao Basin	lacustrine		0.0837	Mesozoic		1782	3.87	-29.77		0.26	6.63	bulk	low-grade (diagenetic)	mudstone	Cao et al. (2019)	https://doi.org/10.1016/j.chemgeo.2018.11.006
Nenjiang Formation, Songliao Basin	lacustrine		0.0837	Mesozoic		1772	4.14	-28.79		0.23	4.73	bulk	low-grade (diagenetic)	mudstone	Cao et al. (2019)	https://doi.org/10.1016/j.chemgeo.2018.11.006
Nenjiang Formation, Songliao Basin	lacustrine		0.0837	Mesozoic		1815	4.31	-30.77				bulk	low-grade (diagenetic)	mudstone	Cao et al. (2019)	https://doi.org/10.1016/j.chemgeo.2018.11.006
Nenjiang Formation, Songliao Basin	lacustrine		0.0837	Mesozoic		1814	4.65	-30.81		0.28	8.3	bulk	low-grade (diagenetic)	mudstone	Cao et al. (2019)	https://doi.org/10.1016/j.chemgeo.2018.11.006
Nenjiang Formation, Songliao Basin	lacustrine		0.0837	Mesozoic		1818	5.03	-31.18		0.3	8.03	bulk	low-grade (diagenetic)	mudstone	Cao et al. (2019)	https://doi.org/10.1016/j.chemgeo.2018.11.006
Nenjiang Formation, Songliao Basin	lacustrine		0.0837	Mesozoic		1778	5.52	-29.62		0.32	4.97	bulk	low-grade (diagenetic)	mudstone	Cao et al. (2019)	https://doi.org/10.1016/j.chemgeo.2018.11.006
Nenjiang Formation, Songliao Basin	lacustrine		0.0837	Mesozoic		441.35	5.74	-29.14		0.31	5.01	bulk	low-grade (diagenetic)	mudstone	Cao et al. (2019)	https://doi.org/10.1016/j.chemgeo.2018.11.006
Nenjiang Formation, Songliao Basin	lacustrine		0.0837	Mesozoic		1774	5.92	-29.45		0.35	4.53	bulk	low-grade (diagenetic)	mudstone	Cao et al. (2019)	https://doi.org/10.1016/j.chemgeo.2018.11.006
Nenjiang Formation, Songliao Basin	lacustrine		0.0837	Mesozoic		439.25	5.96	-25.57		0.33	4.07	bulk	low-grade (diagenetic)	mudstone	Cao et al. (2019)	https://doi.org/10.1016/j.chemgeo.2018.11.006
Nenjiang Formation, Songliao Basin	lacustrine		0.0837	Mesozoic		475.75	6.06	-30.88		0.25	8.22	bulk	low-grade (diagenetic)	mudstone	Cao et al. (2019)	https://doi.org/10.1016/j.chemgeo.2018.11.006
Nenjiang Formation, Songliao Basin	lacustrine		0.0837	Mesozoic		435.05	6.34	-28.1		0.39	4.64	bulk	low-grade (diagenetic)	mudstone	Cao et al. (2019)	https://doi.org/10.1016/j.chemgeo.2018.11.006
Nenjiang Formation, Songliao Basin	lacustrine		0.0837	Mesozoic		1776	6.46	-28.97		0.33	4.73	bulk	low-grade (diagenetic)	mudstone	Cao et al. (2019)	https://doi.org/10.1016/j.chemgeo.2018.11.006
Nenjiang Formation, Songliao Basin	lacustrine		0.0837	Mesozoic		460.85	6.62	-29.61		0.31	8.54	bulk	low-grade (diagenetic)	mudstone	Cao et al. (2019)	https://doi.org/10.1016/j.chemgeo.2018.11.006
Nenjiang Formation, Songliao Basin	lacustrine		0.0837	Mesozoic		437.15	6.71	-28.85		0.37	3.64	bulk	low-grade (diagenetic)	mudstone	Cao et al. (2019)	https://doi.org/10.1016/j.chemgeo.2018.11.006
Nenjiang Formation, Songliao Basin	lacustrine		0.0837	Mesozoic		442.4	7.07	-29.35		0.35	4.79	bulk	low-grade (diagenetic)	mudstone	Cao et al. (2019)	https://doi.org/10.1016/j.chemgeo.2018.11.006
Nenjiang Formation, Songliao Basin	lacustrine		0.0837	Mesozoic		438.2	8.74	-29.17		0.45	3.35	bulk	low-grade (diagenetic)	mudstone	Cao et al. (2019)	https://doi.org/10.1016/j.chemgeo.2018.11.006
Nenjiang Formation, Songliao Basin	lacustrine		0.0837	Mesozoic		444.63	9.18	-31.45		0.45	8.06	bulk	low-grade (diagenetic)	mudstone	Cao et al. (2019)	https://doi.org/10.1016/j.chemgeo.2018.11.006
Nenjiang Formation, Songliao Basin	lacustrine		0.0837	Mesozoic		268.8	9.29	-28.93		0.45	4.42	bulk	low-grade (diagenetic)	mudstone	Cao et al. (2019)	https://doi.org/10.1016/j.chemgeo.2018.11.006
Nenjiang Formation, Songliao Basin	lacustrine		0.0837	Mesozoic		1780				0.24	6.83	bulk	low-grade (diagenetic)	mudstone	Cao et al. (2019)	https://doi.org/10.1016/j.chemgeo.2018.11.006
Yaojia Formation, Songliao Basin	lacustrine		0.0837	Mesozoic		1866	0.34	-28.11		0.1	5.63	bulk	low-grade (diagenetic)	mudstone	Cao et al. (2019)	https://doi.org/10.1016/j.chemgeo.2018.11.006
Yaojia Formation, Songliao Basin	lacustrine		0.0837	Mesozoic		1858	0.39	-28.51		0.18	7.32	bulk	low-grade (diagenetic)	mudstone	Cao et al. (2019)	https://doi.org/10.1016/j.chemgeo.2018.11.006
Yaojia Formation, Songliao Basin	lacustrine		0.0837	Mesozoic		1860	0.42	-28.79		0.14	7.23	bulk	low-grade (diagenetic)	mudstone	Cao et al. (2019)	https://doi.org/10.1016/j.chemgeo.2018.11.006
Yaojia Formation, Songliao Basin	lacustrine		0.0837	Mesozoic		1864	0.44	-28.74		0.15	6.66	bulk	low-grade (diagenetic)	mudstone	Cao et al. (2019)	https://doi.org/10.1016/j.chemgeo.2018.11.006
Yaojia Formation, Songliao Basin	lacustrine		0.0837	Mesozoic		1870	0.48	-27.88		0.16	7.01	bulk	low-grade (diagenetic)	mudstone	Cao et al. (2019)	https://doi.org/10.1016/j.chemgeo.2018.11.006
Yaojia Formation, Songliao Basin	lacustrine		0.0837	Mesozoic		1852	0.66	-28.67		0.16	6.88	bulk	low-grade (diagenetic)	mudstone	Cao et al. (2019)	https://doi.org/10.1016/j.chemgeo.2018.11.006
Yaojia Formation, Songliao Basin	lacustrine		0.0837	Mesozoic		1862	0.7	-28.37		0.12	6.68	bulk	low-grade (diagenetic)	mudstone	Cao et al. (2019)	https://doi.org/10.1016/j.chemgeo.2018.11.006
Yaojia Formation, Songliao Basin	lacustrine		0.0837	Mesozoic		1856	0.72	-28.36				bulk	low-grade (diagenetic)	mudstone	Cao et al. (2019)	https://doi.org/10.1016/j.chemgeo.2018.11.006
Yaojia Formation, Songliao Basin	lacustrine		0.0837	Mesozoic		1868	0.96	-29.53		0.07	3.58	bulk	low-grade (diagenetic)	mudstone	Cao et al. (2019)	https://doi.org/10.1016/j.chemgeo.2018.11.006
Yaojia Formation, Songliao Basin	lacustrine		0.0837	Mesozoic		1854	1.63	-29.32		0.15	7.42	bulk	low-grade (diagenetic)	mudstone	Cao et al. (2019)	https://doi.org/10.1016/j.chemgeo.2018.11.006
Eocene Hetaoyuan Formation, Nanxiang Basin	lacustrine	China-88	0.05	Cenozoic		3342.73	2.38304	-25.873		0.194869	5.97293	bulk (decarbonated)	low-grade (diagenetic)	shale; mudstone	Xia et al. (2022)	https://doi.org/10.1130/B36290.1
Eocene Hetaoyuan Formation, Nanxiang Basin	lacustrine	China-95	0.05	Cenozoic		2788	3.18847	-27.8116		0.251454	7.50148	bulk (decarbonated)	low-grade (diagenetic)	shale; mudstone	Xia et al. (2022)	https://doi.org/10.1130/B36290.1
Eocene Hetaoyuan Formation, Nanxiang Basin	lacustrine	China-96	0.05	Cenozoic		2824.7	3.41247	-28.3764		0.343329	9.83104	bulk (decarbonated)	low-grade (diagenetic)	shale; mudstone	Xia et al. (2022)	https://doi.org/10.1130/B36290.1
Eocene Hetaoyuan Formation, Nanxiang Basin	lacustrine	China-91	0.05	Cenozoic		2773.04	4.08482	-27.5997		0.585819	8.08342	bulk (decarbonated)	low-grade (diagenetic)	shale; mudstone	Xia et al. (2022)	https://doi.org/10.1130/B36290.1
Eocene Hetaoyuan Formation, Nanxiang Basin	lacustrine	China-93	0.05	Cenozoic		2801.77	4.35119	-28.282		0.461821	8.49953	bulk (decarbonated)	low-grade (diagenetic)	shale; mudstone	Xia et al. (2022)	https://doi.org/10.1130/B36290.1
Eocene Hetaoyuan Formation, Nanxiang Basin	lacustrine	China-94	0.05	Cenozoic		2821.32	4.96166	-28.8089		0.577156	9.02528	bulk (decarbonated)	low-grade (diagenetic)	shale; mudstone	Xia et al. (2022)	https://doi.org/10.1130/B36290.1
Eocene Hetaoyuan Formation, Nanxiang Basin	lacustrine	China-89	0.05	Cenozoic		2808.82	5.33506	-28.2536		0.588254	8.32177	bulk (decarbonated)	low-grade (diagenetic)	shale; mudstone	Xia et al. (2022)	https://doi.org/10.1130/B36290.1
Eocene Hetaoyuan Formation, Nanxiang Basin	lacustrine	China-90	0.05	Cenozoic		2779.09	5.42794	-27.6106		0.60893	8.39605	bulk (decarbonated)	low-grade (diagenetic)	shale; mudstone	Xia et al. (2022)	https://doi.org/10.1130/B36290.1
Eocene Hetaoyuan Formation, Nanxiang Basin	lacustrine	China-92	0.05	Cenozoic		2805.6	5.44313	-29.0561		0.472242	8.90699	bulk (decarbonated)	low-grade (diagenetic)	shale; mudstone	Xia et al. (2022)	https://doi.org/10.1130/B36290.1
Eocene Qianjiang Formation, Jianghan Basin	lacustrine	China-106	0.05	Cenozoic		2588.71	1.83579	-25.8557		0.20795	4.70881	bulk (decarbonated)	low-grade (diagenetic)	dolostone; sandstone; mudstone	Xia et al. (2022)	https://doi.org/10.1130/B36290.1
Eocene Qianjiang Formation, Jianghan Basin	lacustrine	China-107	0.05	Cenozoic		2845.8	3.33492	-26.6518		0.224304	4.73373	bulk (decarbonated)	low-grade (diagenetic)	dolostone; sandstone; mudstone	Xia et al. (2022)	https://doi.org/10.1130/B36290.1
Eocene Qianjiang Formation, Jianghan Basin	lacustrine	China-109	0.05	Cenozoic		1771.85	4.7336	-24.3959		0.424383	7.99067	bulk (decarbonated)	low-grade (diagenetic)	dolostone; sandstone; mudstone	Xia et al. (2022)	https://doi.org/10.1130/B36290.1
Eocene Qianjiang Formation, Jianghan Basin	lacustrine	China-108	0.05	Cenozoic		1770.1	4.99933	-23.6529		0.411358	8.04387	bulk (decarbonated)	low-grade (diagenetic)	dolostone; sandstone; mudstone	Xia et al. (2022)	https://doi.org/10.1130/B36290.1
Eocene Qianjiang Formation, Jianghan Basin	lacustrine	China-110	0.05	Cenozoic		1772	5.22808	-24.6131		0.411221	7.61857	bulk (decarbonated)	low-grade (diagenetic)	dolostone; sandstone; mudstone	Xia et al. (2022)	https://doi.org/10.1130/B36290.1
Eocene Qianjiang Formation, Jianghan Basin	lacustrine	China-112	0.05	Cenozoic		1773.52	5.5555	-25.2372		0.402173	7.20899	bulk (decarbonated)	low-grade (diagenetic)	dolostone; sandstone; mudstone	Xia et al. (2022)	https://doi.org/10.1130/B36290.1
Eocene Qianjiang Formation, Jianghan Basin	lacustrine	China-115	0.05	Cenozoic		1776	5.79598	-25.8462		0.382034	8.94578	bulk (decarbonated)	low-grade (diagenetic)	dolostone; sandstone; mudstone	Xia et al. (2022)	https://doi.org/10.1130/B36290.1
Eocene Qianjiang Formation, Jianghan Basin	lacustrine	China-111	0.05	Cenozoic		1772.85	6.14144	-24.9947		0.49072	7.33872	bulk (decarbonated)	low-grade (diagenetic)	dolostone; sandstone; mudstone	Xia et al. (2022)	https://doi.org/10.1130/B36290.1
Eocene Qianjiang Formation, Jianghan Basin	lacustrine	China-113	0.05	Cenozoic		1773.85	11.2873	-25.2991		0.3848	7.38921	bulk (decarbonated)	low-grade (diagenetic)	dolostone; sandstone; mudstone	Xia et al. (2022)	https://doi.org/10.1130/B36290.1
Eocene Qianjiang Formation, Jianghan Basin	lacustrine	China-114	0.05	Cenozoic		1774.96	12.6906	-27.0661		0.430538	8.17582	bulk (decarbonated)	low-grade (diagenetic)	dolostone; sandstone; mudstone	Xia et al. (2022)	https://doi.org/10.1130/B36290.1
Eocene Shahejie Formation, Bohai Bay Basin	lacustrine	China-97	0.05	Cenozoic		2533.1	0.475918	-23.4027		0.0679609	6.88761	bulk (decarbonated)	low-grade (diagenetic)	shale; mudstone	Xia et al. (2022)	https://doi.org/10.1130/B36290.1
Eocene Shahejie Formation, Bohai Bay Basin	lacustrine	China-103	0.05	Cenozoic		2755.77	0.838	-26.01		0.072	5.4	bulk (decarbonated)	low-grade (diagenetic)	shale; mudstone	Xia et al. (2022)	https://doi.org/10.1130/B36290.1
Eocene Shahejie Formation, Bohai Bay Basin	lacustrine	China-98	0.05	Cenozoic		3060.6	1.01448	-25.0268		0.129605	5.65378	bulk (decarbonated)	low-grade (diagenetic)	shale; mudstone	Xia et al. (2022)	https://doi.org/10.1130/B36290.1
Eocene Shahejie Formation, Bohai Bay Basin	lacustrine	China-99	0.05	Cenozoic		3053.2	1.11307	-24.5232		0.08902	6.38981	bulk (decarbonated)	low-grade (diagenetic)	shale; mudstone	Xia et al. (2022)	https://doi.org/10.1130/B36290.1
Eocene Shahejie Formation, Bohai Bay Basin	lacustrine	China-104	0.05	Cenozoic		3316.7	2.78066	-24.6126		0.122326	5.64667	bulk (decarbonated)	low-grade (diagenetic)	shale; mudstone	Xia et al. (2022)	https://doi.org/10.1130/B36290.1
Eocene Shahejie Formation, Bohai Bay Basin	lacustrine	China-101	0.05	Cenozoic		3429.76	3.03863	-27.3334		0.169827	5.70972	bulk (decarbonated)	low-grade (diagenetic)	shale; mudstone	Xia et al. (2022)	https://doi.org/10.1130/B36290.1
Eocene Shahejie Formation, Bohai Bay Basin	lacustrine	China-102	0.05	Cenozoic		3647.7	3.15061	-26.1025		0.119772	8.37368	bulk (decarbonated)	low-grade (diagenetic)	shale; mudstone	Xia et al. (2022)	https://doi.org/10.1130/B36290.1
Eocene Shahejie Formation, Bohai Bay Basin	lacustrine	China-105	0.05	Cenozoic		3403.5	3.22161	-26.7735		0.105423	6.12735	bulk (decarbonated)	low-grade (diagenetic)	shale; mudstone	Xia et al. (2022)	https://doi.org/10.1130/B36290.1
Eocene Shahejie Formation, Bohai Bay Basin	lacustrine	China-100	0.05	Cenozoic		3388.5	4.1967	-27.4387		0.194296	6.34121	bulk (decarbonated)	low-grade (diagenetic)	shale; mudstone	Xia et al. (2022)	https://doi.org/10.1130/B36290.1
Eocene Xiaganchaigou Formation, Qaidam Basin	lacustrine	China-132	0.05	Cenozoic		4499	0.628199	-23.9944		0.0662178	6.77641	bulk (decarbonated)	low-grade (diagenetic)	dolostone; mudstone; salt rocks	Xia et al. (2022)	https://doi.org/10.1130/B36290.1
Eocene Xiaganchaigou Formation, Qaidam Basin	lacustrine	China-130	0.05	Cenozoic		4486.8	0.753894	-23.6475		0.0798947	6.21473	bulk (decarbonated)	low-grade (diagenetic)	dolostone; mudstone; salt rocks	Xia et al. (2022)	https://doi.org/10.1130/B36290.1
Eocene Xiaganchaigou Formation, Qaidam Basin	lacustrine	China-126	0.05	Cenozoic		3854.3	1.22518	-23.459		0.143496	6.30568	bulk (decarbonated)	low-grade (diagenetic)	dolostone; mudstone; salt rocks	Xia et al. (2022)	https://doi.org/10.1130/B36290.1
Eocene Xiaganchaigou Formation, Qaidam Basin	lacustrine	China-131	0.05	Cenozoic		4488.8	1.42598	-23.4493		0.121851	7.66691	bulk (decarbonated)	low-grade (diagenetic)	dolostone; mudstone; salt rocks	Xia et al. (2022)	https://doi.org/10.1130/B36290.1
Eocene Xiaganchaigou Formation, Qaidam Basin	lacustrine	China-127	0.05	Cenozoic		3862.95	1.87491	-24.3423		0.125752	5.41318	bulk (decarbonated)	low-grade (diagenetic)	dolostone; mudstone; salt rocks	Xia et al. (2022)	https://doi.org/10.1130/B36290.1
Eocene Xiaganchaigou Formation, Qaidam Basin	lacustrine	China-129	0.05	Cenozoic		3866.85	1.91301	-23.782		0.134918	6.13078	bulk (decarbonated)	low-grade (diagenetic)	dolostone; mudstone; salt rocks	Xia et al. (2022)	https://doi.org/10.1130/B36290.1
Eocene Xiaganchaigou Formation, Qaidam Basin	lacustrine	China-124	0.05	Cenozoic		3849.35	2.142	-23.0769		0.129177	7.99873	bulk (decarbonated)	low-grade (diagenetic)	dolostone; mudstone; salt rocks	Xia et al. (2022)	https://doi.org/10.1130/B36290.1
Eocene Xiaganchaigou Formation, Qaidam Basin	lacustrine	China-125	0.05	Cenozoic		3850.85	2.34483	-24.5979		0.141291	7.95675	bulk (decarbonated)	low-grade (diagenetic)	dolostone; mudstone; salt rocks	Xia et al. (2022)	https://doi.org/10.1130/B36290.1
Eocene Xiaganchaigou Formation, Qaidam Basin	lacustrine	China-133	0.05	Cenozoic		4502.5	3.05504	-28.4047		0.150437	5.07637	bulk (decarbonated)	low-grade (diagenetic)	dolostone; mudstone; salt rocks	Xia et al. (2022)	https://doi.org/10.1130/B36290.1
Eocene Xiaganchaigou Formation, Qaidam Basin	lacustrine	China-128	0.05	Cenozoic		3865.85	3.06668	-25.3712		0.176154	3.89903	bulk (decarbonated)	low-grade (diagenetic)	dolostone; mudstone; salt rocks	Xia et al. (2022)	https://doi.org/10.1130/B36290.1
Green River Formation, Green River Basin	lacustrine	BF-7	0.045	Cenozoic	alkaline (pH > 9)	134	7	-29.8	30		12.1	kerogen	unmetamorphosed	limestone; mudstone; sandstone	Tuttle et al. (1991)	Geochemical, biogeochemical, and sedimentological studies of the Green River Formation, Wyoming, Utah, and Colorado (No. 1973). US Government Printing Office	δ15N of kerogen
Green River Formation, Green River Basin	lacustrine	BF-6	0.045	Cenozoic	alkaline (pH > 9)	125	4.1	-30.4	50		10.1	kerogen	unmetamorphosed	limestone; mudstone; sandstone	Tuttle et al. (1991)	Geochemical, biogeochemical, and sedimentological studies of the Green River Formation, Wyoming, Utah, and Colorado (No. 1973). US Government Printing Office	δ15N of kerogen
Green River Formation, Green River Basin	lacustrine	BF-22	0.045	Cenozoic	alkaline (pH > 9)	344	0.58	-25.7			11.4	kerogen	unmetamorphosed	limestone; mudstone; sandstone	Tuttle et al. (1991)	Geochemical, biogeochemical, and sedimentological studies of the Green River Formation, Wyoming, Utah, and Colorado (No. 1973). US Government Printing Office	δ15N of kerogen
Green River Formation, Green River Basin	lacustrine	BF-8	0.045	Cenozoic	alkaline (pH > 9)	144	1.5	-29.3			16.7	kerogen	unmetamorphosed	limestone; mudstone; sandstone	Tuttle et al. (1991)	Geochemical, biogeochemical, and sedimentological studies of the Green River Formation, Wyoming, Utah, and Colorado (No. 1973). US Government Printing Office	δ15N of kerogen
Green River Formation, Green River Basin	lacustrine	BF-13	0.045	Cenozoic	alkaline (pH > 9)	217	2.8	-31.1			18	kerogen	unmetamorphosed	limestone; mudstone; sandstone	Tuttle et al. (1991)	Geochemical, biogeochemical, and sedimentological studies of the Green River Formation, Wyoming, Utah, and Colorado (No. 1973). US Government Printing Office	δ15N of kerogen
Green River Formation, Green River Basin	lacustrine	BF-19	0.045	Cenozoic	alkaline (pH > 9)	299	4.1	-31.2			17.7	kerogen	unmetamorphosed	limestone; mudstone; sandstone	Tuttle et al. (1991)	Geochemical, biogeochemical, and sedimentological studies of the Green River Formation, Wyoming, Utah, and Colorado (No. 1973). US Government Printing Office	δ15N of kerogen
Green River Formation, Green River Basin	lacustrine	BF-4	0.045	Cenozoic	alkaline (pH > 9)	98	8.3	-32.4			14.9	kerogen	unmetamorphosed	limestone; mudstone; sandstone	Tuttle et al. (1991)	Geochemical, biogeochemical, and sedimentological studies of the Green River Formation, Wyoming, Utah, and Colorado (No. 1973). US Government Printing Office	δ15N of kerogen
Green River Formation, Green River Basin	lacustrine	BF-23	0.045	Cenozoic	alkaline (pH > 9)	353	8.3	-32.1			18.3	kerogen	unmetamorphosed	limestone; mudstone; sandstone	Tuttle et al. (1991)	Geochemical, biogeochemical, and sedimentological studies of the Green River Formation, Wyoming, Utah, and Colorado (No. 1973). US Government Printing Office	δ15N of kerogen
Green River Formation, Green River Basin	lacustrine	BF-34	0.045	Cenozoic	alkaline (pH > 9)	500	11	-31.8			13.3	kerogen	unmetamorphosed	limestone; mudstone; sandstone	Tuttle et al. (1991)	Geochemical, biogeochemical, and sedimentological studies of the Green River Formation, Wyoming, Utah, and Colorado (No. 1973). US Government Printing Office	δ15N of kerogen
Green River Formation, Green River Basin	lacustrine	BF-31	0.045	Cenozoic	alkaline (pH > 9)	464	12	-33.9			18.9	kerogen	unmetamorphosed	limestone; mudstone; sandstone	Tuttle et al. (1991)	Geochemical, biogeochemical, and sedimentological studies of the Green River Formation, Wyoming, Utah, and Colorado (No. 1973). US Government Printing Office	δ15N of kerogen
Green River Formation, Piceance Basin	lacustrine	01-126	0.045	Cenozoic	alkaline (pH > 9)	632	0.55		26		10.8	kerogen	unmetamorphosed	limestone; mudstone; sandstone	Tuttle et al. (1991)	Geochemical, biogeochemical, and sedimentological studies of the Green River Formation, Wyoming, Utah, and Colorado (No. 1973). US Government Printing Office	δ15N of kerogen
Green River Formation, Piceance Basin	lacustrine	01-78	0.045	Cenozoic	alkaline (pH > 9)	486	11		26		16.5	kerogen	unmetamorphosed	limestone; mudstone; sandstone	Tuttle et al. (1991)	Geochemical, biogeochemical, and sedimentological studies of the Green River Formation, Wyoming, Utah, and Colorado (No. 1973). US Government Printing Office	δ15N of kerogen
Green River Formation, Piceance Basin	lacustrine	01-65	0.045	Cenozoic	alkaline (pH > 9)	448	10		28		16.3	kerogen	unmetamorphosed	limestone; mudstone; sandstone	Tuttle et al. (1991)	Geochemical, biogeochemical, and sedimentological studies of the Green River Formation, Wyoming, Utah, and Colorado (No. 1973). US Government Printing Office	δ15N of kerogen
Green River Formation, Piceance Basin	lacustrine	01-62	0.045	Cenozoic	alkaline (pH > 9)	437	18	-31.4	29		15.8	kerogen	unmetamorphosed	limestone; mudstone; sandstone	Tuttle et al. (1991)	Geochemical, biogeochemical, and sedimentological studies of the Green River Formation, Wyoming, Utah, and Colorado (No. 1973). US Government Printing Office	δ15N of kerogen
Green River Formation, Piceance Basin	lacustrine	01-89	0.045	Cenozoic	alkaline (pH > 9)	521	1.2	-30.1	31		17.3	kerogen	unmetamorphosed	limestone; mudstone; sandstone	Tuttle et al. (1991)	Geochemical, biogeochemical, and sedimentological studies of the Green River Formation, Wyoming, Utah, and Colorado (No. 1973). US Government Printing Office	δ15N of kerogen
Green River Formation, Piceance Basin	lacustrine	01-96	0.045	Cenozoic	alkaline (pH > 9)	541	6.8	-31.7	31		16.1	kerogen	unmetamorphosed	limestone; mudstone; sandstone	Tuttle et al. (1991)	Geochemical, biogeochemical, and sedimentological studies of the Green River Formation, Wyoming, Utah, and Colorado (No. 1973). US Government Printing Office	δ15N of kerogen
Green River Formation, Piceance Basin	lacustrine	01-26	0.045	Cenozoic	alkaline (pH > 9)	328	7.5	-31.4	31		17	kerogen	unmetamorphosed	limestone; mudstone; sandstone	Tuttle et al. (1991)	Geochemical, biogeochemical, and sedimentological studies of the Green River Formation, Wyoming, Utah, and Colorado (No. 1973). US Government Printing Office	δ15N of kerogen
Green River Formation, Piceance Basin	lacustrine	01-172	0.045	Cenozoic	alkaline (pH > 9)	773	14	-29.9	32		14.5	kerogen	unmetamorphosed	limestone; mudstone; sandstone	Tuttle et al. (1991)	Geochemical, biogeochemical, and sedimentological studies of the Green River Formation, Wyoming, Utah, and Colorado (No. 1973). US Government Printing Office	δ15N of kerogen
Green River Formation, Piceance Basin	lacustrine	01-6	0.045	Cenozoic	alkaline (pH > 9)	268	9.6	-29.9	33		20.7	kerogen	unmetamorphosed	limestone; mudstone; sandstone	Tuttle et al. (1991)	Geochemical, biogeochemical, and sedimentological studies of the Green River Formation, Wyoming, Utah, and Colorado (No. 1973). US Government Printing Office	δ15N of kerogen
Green River Formation, Piceance Basin	lacustrine	01-98	0.045	Cenozoic	alkaline (pH > 9)	547	12		34		17.8	kerogen	unmetamorphosed	limestone; mudstone; sandstone	Tuttle et al. (1991)	Geochemical, biogeochemical, and sedimentological studies of the Green River Formation, Wyoming, Utah, and Colorado (No. 1973). US Government Printing Office	δ15N of kerogen
Green River Formation, Piceance Basin	lacustrine	01-102	0.045	Cenozoic	alkaline (pH > 9)	559	15	-31.1	34		17.6	kerogen	unmetamorphosed	limestone; mudstone; sandstone	Tuttle et al. (1991)	Geochemical, biogeochemical, and sedimentological studies of the Green River Formation, Wyoming, Utah, and Colorado (No. 1973). US Government Printing Office	δ15N of kerogen
Green River Formation, Piceance Basin	lacustrine	01-144	0.045	Cenozoic	alkaline (pH > 9)	687	6.2		36		18	kerogen	unmetamorphosed	limestone; mudstone; sandstone	Tuttle et al. (1991)	Geochemical, biogeochemical, and sedimentological studies of the Green River Formation, Wyoming, Utah, and Colorado (No. 1973). US Government Printing Office	δ15N of kerogen
Green River Formation, Piceance Basin	lacustrine	01-72	0.045	Cenozoic	alkaline (pH > 9)	468	13	-30.6	36		16.4	kerogen	unmetamorphosed	limestone; mudstone; sandstone	Tuttle et al. (1991)	Geochemical, biogeochemical, and sedimentological studies of the Green River Formation, Wyoming, Utah, and Colorado (No. 1973). US Government Printing Office	δ15N of kerogen
Green River Formation, Piceance Basin	lacustrine	01-59	0.045	Cenozoic	alkaline (pH > 9)	429	12	-33.5	37		15.2	kerogen	unmetamorphosed	limestone; mudstone; sandstone	Tuttle et al. (1991)	Geochemical, biogeochemical, and sedimentological studies of the Green River Formation, Wyoming, Utah, and Colorado (No. 1973). US Government Printing Office	δ15N of kerogen
Green River Formation, Piceance Basin	lacustrine	01-24	0.045	Cenozoic	alkaline (pH > 9)	321	10	-29.8	38		19.4	kerogen	unmetamorphosed	limestone; mudstone; sandstone	Tuttle et al. (1991)	Geochemical, biogeochemical, and sedimentological studies of the Green River Formation, Wyoming, Utah, and Colorado (No. 1973). US Government Printing Office	δ15N of kerogen
Green River Formation, Piceance Basin	lacustrine	01-134	0.045	Cenozoic	alkaline (pH > 9)	657	13	-32	38		16.8	kerogen	unmetamorphosed	limestone; mudstone; sandstone	Tuttle et al. (1991)	Geochemical, biogeochemical, and sedimentological studies of the Green River Formation, Wyoming, Utah, and Colorado (No. 1973). US Government Printing Office	δ15N of kerogen
Green River Formation, Piceance Basin	lacustrine	01-150	0.045	Cenozoic	alkaline (pH > 9)	705	22	-32.9	38		13.4	kerogen	unmetamorphosed	limestone; mudstone; sandstone	Tuttle et al. (1991)	Geochemical, biogeochemical, and sedimentological studies of the Green River Formation, Wyoming, Utah, and Colorado (No. 1973). US Government Printing Office	δ15N of kerogen
Green River Formation, Piceance Basin	lacustrine	01-84	0.045	Cenozoic	alkaline (pH > 9)	504	7.4	-30.9	42		16.6	kerogen	unmetamorphosed	limestone; mudstone; sandstone	Tuttle et al. (1991)	Geochemical, biogeochemical, and sedimentological studies of the Green River Formation, Wyoming, Utah, and Colorado (No. 1973). US Government Printing Office	δ15N of kerogen
Green River Formation, Piceance Basin	lacustrine	01-132	0.045	Cenozoic	alkaline (pH > 9)	651	8.5	-32.3	43		13.7	kerogen	unmetamorphosed	limestone; mudstone; sandstone	Tuttle et al. (1991)	Geochemical, biogeochemical, and sedimentological studies of the Green River Formation, Wyoming, Utah, and Colorado (No. 1973). US Government Printing Office	δ15N of kerogen
Green River Formation, Piceance Basin	lacustrine	01-165	0.045	Cenozoic	alkaline (pH > 9)	755	12	-30.9	43		16	kerogen	unmetamorphosed	limestone; mudstone; sandstone	Tuttle et al. (1991)	Geochemical, biogeochemical, and sedimentological studies of the Green River Formation, Wyoming, Utah, and Colorado (No. 1973). US Government Printing Office	δ15N of kerogen
Green River Formation, Piceance Basin	lacustrine	01-12	0.045	Cenozoic	alkaline (pH > 9)	285	5.4		45		19.1	kerogen	unmetamorphosed	limestone; mudstone; sandstone	Tuttle et al. (1991)	Geochemical, biogeochemical, and sedimentological studies of the Green River Formation, Wyoming, Utah, and Colorado (No. 1973). US Government Printing Office	δ15N of kerogen
Green River Formation, Piceance Basin	lacustrine	01-113	0.045	Cenozoic	alkaline (pH > 9)	595	14	-31	45		16.4	kerogen	unmetamorphosed	limestone; mudstone; sandstone	Tuttle et al. (1991)	Geochemical, biogeochemical, and sedimentological studies of the Green River Formation, Wyoming, Utah, and Colorado (No. 1973). US Government Printing Office	δ15N of kerogen
Green River Formation, Piceance Basin	lacustrine	01-14	0.045	Cenozoic	alkaline (pH > 9)	290	34	-30.9	45		18.4	kerogen	unmetamorphosed	limestone; mudstone; sandstone	Tuttle et al. (1991)	Geochemical, biogeochemical, and sedimentological studies of the Green River Formation, Wyoming, Utah, and Colorado (No. 1973). US Government Printing Office	δ15N of kerogen
Green River Formation, Piceance Basin	lacustrine	01-36	0.045	Cenozoic	alkaline (pH > 9)	358	23	-29.2	48		14.7	kerogen	unmetamorphosed	limestone; mudstone; sandstone	Tuttle et al. (1991)	Geochemical, biogeochemical, and sedimentological studies of the Green River Formation, Wyoming, Utah, and Colorado (No. 1973). US Government Printing Office	δ15N of kerogen
Green River Formation, Piceance Basin	lacustrine	01-154	0.045	Cenozoic	alkaline (pH > 9)	717	12	-30	53		14.3	kerogen	unmetamorphosed	limestone; mudstone; sandstone	Tuttle et al. (1991)	Geochemical, biogeochemical, and sedimentological studies of the Green River Formation, Wyoming, Utah, and Colorado (No. 1973). US Government Printing Office	δ15N of kerogen
Green River Formation, Piceance Basin	lacustrine	01-8	0.045	Cenozoic	alkaline (pH > 9)	272	1.3	-28.7	91		15.6	kerogen	unmetamorphosed	limestone; mudstone; sandstone	Tuttle et al. (1991)	Geochemical, biogeochemical, and sedimentological studies of the Green River Formation, Wyoming, Utah, and Colorado (No. 1973). US Government Printing Office	δ15N of kerogen
Green River Formation, Uinta Basin	lacustrine	CW-18	0.045	Cenozoic	alkaline (pH > 9)	815	1.2	-30.3	24		10.4	kerogen	unmetamorphosed	limestone; mudstone; sandstone	Tuttle et al. (1991)	Geochemical, biogeochemical, and sedimentological studies of the Green River Formation, Wyoming, Utah, and Colorado (No. 1973). US Government Printing Office	δ15N of kerogen
Green River Formation, Uinta Basin	lacustrine	CW-38	0.045	Cenozoic	alkaline (pH > 9)	571	3.4	-29.6	26		18.6	kerogen	unmetamorphosed	limestone; mudstone; sandstone	Tuttle et al. (1991)	Geochemical, biogeochemical, and sedimentological studies of the Green River Formation, Wyoming, Utah, and Colorado (No. 1973). US Government Printing Office	δ15N of kerogen
Green River Formation, Uinta Basin	lacustrine	CW-13	0.045	Cenozoic	alkaline (pH > 9)	880	5.8	-30.8	29		16.6	kerogen	unmetamorphosed	limestone; mudstone; sandstone	Tuttle et al. (1991)	Geochemical, biogeochemical, and sedimentological studies of the Green River Formation, Wyoming, Utah, and Colorado (No. 1973). US Government Printing Office	δ15N of kerogen
Green River Formation, Uinta Basin	lacustrine	CW-31	0.045	Cenozoic	alkaline (pH > 9)	661	5.6	-29.8	31		18.2	kerogen	unmetamorphosed	limestone; mudstone; sandstone	Tuttle et al. (1991)	Geochemical, biogeochemical, and sedimentological studies of the Green River Formation, Wyoming, Utah, and Colorado (No. 1973). US Government Printing Office	δ15N of kerogen
Green River Formation, Uinta Basin	lacustrine	CW-26	0.045	Cenozoic	alkaline (pH > 9)	716	2.4	-30.8	32		16.2	kerogen	unmetamorphosed	limestone; mudstone; sandstone	Tuttle et al. (1991)	Geochemical, biogeochemical, and sedimentological studies of the Green River Formation, Wyoming, Utah, and Colorado (No. 1973). US Government Printing Office	δ15N of kerogen
Green River Formation, Uinta Basin	lacustrine	CW-1	0.045	Cenozoic	alkaline (pH > 9)	1043	3.3	-30.5	33		14.3	kerogen	unmetamorphosed	limestone; mudstone; sandstone	Tuttle et al. (1991)	Geochemical, biogeochemical, and sedimentological studies of the Green River Formation, Wyoming, Utah, and Colorado (No. 1973). US Government Printing Office	δ15N of kerogen
Green River Formation, Uinta Basin	lacustrine	CW-20	0.045	Cenozoic	alkaline (pH > 9)	789	7.6	-28.3	34		16.9	kerogen	unmetamorphosed	limestone; mudstone; sandstone	Tuttle et al. (1991)	Geochemical, biogeochemical, and sedimentological studies of the Green River Formation, Wyoming, Utah, and Colorado (No. 1973). US Government Printing Office	δ15N of kerogen
Green River Formation, Uinta Basin	lacustrine	CW-29	0.045	Cenozoic	alkaline (pH > 9)	681	27	-28.5	34		17.9	kerogen	unmetamorphosed	limestone; mudstone; sandstone	Tuttle et al. (1991)	Geochemical, biogeochemical, and sedimentological studies of the Green River Formation, Wyoming, Utah, and Colorado (No. 1973). US Government Printing Office	δ15N of kerogen
Green River Formation, Uinta Basin	lacustrine	CW-11	0.045	Cenozoic	alkaline (pH > 9)	908	1.8	-30.8	36		15	kerogen	unmetamorphosed	limestone; mudstone; sandstone	Tuttle et al. (1991)	Geochemical, biogeochemical, and sedimentological studies of the Green River Formation, Wyoming, Utah, and Colorado (No. 1973). US Government Printing Office	δ15N of kerogen
Green River Formation, Uinta Basin	lacustrine	CW-28	0.045	Cenozoic	alkaline (pH > 9)	697	2.5				20.5	kerogen	unmetamorphosed	limestone; mudstone; sandstone	Tuttle et al. (1991)	Geochemical, biogeochemical, and sedimentological studies of the Green River Formation, Wyoming, Utah, and Colorado (No. 1973). US Government Printing Office	δ15N of kerogen
