# Supplementary material for: Oxygenation and Alkalinity Drive the Lacustrine Nitrogen Isotope Record Throughout the Past 3.2 Billion Years
Source: Geobiology. 2025 Sep 18;23(5):e70033. doi: 10.1111/gbi.70033 (PMC12444620; doi:10.1111/gbi.70033)
Supplement: Supplementary file 2 — Data S2: gbi70033‐sup‐0002‐DataS2.xlsx. [file GBI-23-e70033-s003.xlsx]

## Sheet: Metadata
Sheet Name	Information
MIS Geochemical Data	Sediment %TOC, d13Corg, and d15Norg were measured on acidified sediments. %TN was measured on bulk samples.
d15N Comparison	d15N (‰) comparison between untreated and decarbonated samples.
d13Corg Inter-laboratory	Inter-laboratory comparison of average palm leaf organic carbon isotope measurements from two different instruments.

## Sheet: MIS Geochemical Data
Sample ID	Month	Year	Site	Depth (cm)	Carbonate Content (%)	%TOC	%TN	d13Corg (‰)	d15Norg (‰)
MIS0721.P1-2-1A	July	2021	P1	0	63.6	8.1	0.7	-24.0281	-0.557952
MIS0721.P1-2-1B	July	2021	P1	0.8	69.8	4.9	0.5	-23.7195	0.44496
MIS0721.P1-2-1C	July	2021	P1	2.3	64.1	6.9	0.5	-22.9205	-0.097664
MIS0721.P1-2-2	July	2021	P1	3.6	55.8	7.7	0.6	-22.7039	0.526304
MIS0721.P1-2-3	July	2021	P1	6.4	59.8	7.5	0.6	-22.5189	0.52928
MIS0721.P1-2-4	July	2021	P1	9.1	56.7	7.7	0.7	-22.337	0.472736
MIS0721.P10-3-1A	July	2021	P10	0	60.4	11.8	1.2	-25.7233	-0.799008
MIS0721.P10-3-1B	July	2021	P10	1.5	63.6	7.7	0.6	-23.3772	0.19696
MIS0721.P10-3-1C	July	2021	P10	3.3	62.1	3.6	0.4	-23.1872	0.486624
MIS0721.P10-3-2	July	2021	P10	4.5	56.7	4.6	0.5	-22.6701	0.403296
MIS0721.P10-3-3	July	2021	P10	8.5	53.7	3.9	0.4	-22.0346	0.606656
MIS0721.P10-3-4	July	2021	P10	11	59.1	7.1	0.6	-22.6712	0.026336
MIS0721.P10-3-5	July	2021	P10	13.9	53.5	6.8	0.7	-22.0775	-0.042112
MIS1021.M1-2-1A	October	2021		0	78.2	17	1.7	-26.0278	-3.22048
MIS1021.M1-2-1B	October	2021		1	67.9	15.5	1.4	-23.7778	-1.37238
MIS1021.M1-2-1C	October	2021		2	59	11.2	1	-22.5169	-1.91997
MIS1021.P4-2-1A	October	2021	P4	0	63.7	10.3	0.8	-23.0962	-0.369472
MIS1021.P4-2-1B	October	2021	P4	2	61.8	8.8	0.8	-22.5608	1.56989
MIS1021.P4-2-1C	October	2021	P4	3	61.9	9.7	0.8	-22.2747	-0.256384
MIS1021.P4-2-2	October	2021	P4	4	66.5	3.2	0.4	-22.71	0.100736
MIS1021.P4-2-3	October	2021	P4	7	57.1	6.7	0.6	-23.0298	0.383456
MIS1021.P4-2-4	October	2021	P4	9.5	67	6.3	0.7	-22.477	0.446944
MIS1021.P4-2-5	October	2021	P4	12	58.5	8.3	0.6	-22.4964	0.48464
MIS1021.P4-2-6	October	2021	P4	15.5	47.3	7.8	1.4	-22.1541	0.85664
MIS1021.P7-3-1A	October	2021	P7	0	69	13.1	1.1	-22.7744	-0.797024
MIS1021.P7-3-1B	October	2021	P7	1	66.3	10.6	0.8	-20.9351	-0.161152
MIS1021.P7-3-1C	October	2021	P7	2.2	63.4	9.7	0.8	-22.381	0.374528
MIS1021.P7-3-2	October	2021	P7	3.7	67.5	6.2	0.5	-21.1926	0.646336
MIS1021.P7-3-3	October	2021	P7	6.7	62.8	6.5	0.4	-22.5465	0.443968
MIS1021.P7-3-4	October	2021	P7	9.2	58.4	8.4	0.7	-22.1664	0.502496
MIS1021.P7-3-5	October	2021	P7	11.4	63.3	6.8	0.5	-22.7233	0.3656
MIS2015.082-1A	October	2015	P1	0		7.7	0.57	-23.0475	0.303587
MIS2015.082-1B	October	2015	P1	1		5.9	0.51	-23.3472	0.438578
MIS2015.082-1C	October	2015	P1	2		6.4	0.57	-22.0184	0.154491
MIS2015.082-2	October	2015	P1	3		7	0.47	-22.0675	0.098077
MIS2015.082-3	October	2015	P1	6		7.1	0.54	-21.6675	-0.420734
MIS2015.082-4	October	2015	P1	9		7	0.58	-22.0194	0.558459
MIS2015.083-1A	October	2015	P7	0		7.8	0.6	-23.2531	-0.150751
MIS2015.083-1B	October	2015	P7	1		7.2	0.52	-22.4685	-0.706836
MIS2015.083-1C	October	2015	P7	2		6.7	0.53	-22.6986	0.580622
MIS2015.083-2	October	2015	P7	3			0.43	-22.2966	-0.499311
MIS2015.083-3	October	2015	P7	8		6.7	0.42	-22.1176	0.0960622
MIS2015.083-4	October	2015	P7	11		5.5	0.45	-22.5247	0.199824
MIS2015.084-1A	October	2015	P10	0		17.4	0.96	-21.9007	-0.129595
MIS2015.084-1B	October	2015	P10	1		8.8	0.74	-23.2255	-0.0903068
MIS2015.084-1C	October	2015	P10	2		4.5	0.53	-22.8879	-0.262572
MIS2015.084-2	October	2015	P10	3		4.9	0.34	-22.5697	-0.432823
MIS2015.084-3	October	2015	P10	6		6.1	0.46	-22.3539	0.254224
MIS2015.084-4	October	2015	P10	9		9	0.44	-22.3508	0.0064036
MIS2015.085-1A	October	2015		0		6.7	0.58	-22.7385	0.416415
MIS2015.085-1B	October	2015		1		6	0.43	-23.2296	0.13938
MIS2015.085-1C	October	2015		2		5.5	0.42	-22.8807	-0.355253
MIS2015.085-2	October	2015		3		7.1	0.49	-22.2097	-0.0691514
MIS2015.085-3	October	2015		6		5.8	0.44	-22.316	0.136358
MIS2015.085-4	October	2015		9		5	0.43	-22.8951	-0.0852698
MIS2015.086-1A	October	2015		0		9.4	0.75	-23.2749	-0.706767
MIS2015.086-1B	October	2015		1		8.1	0.58	-23.0856	-0.640179
MIS2015.086-1C	October	2015		2		6.2	0.51	-22.6167	-0.966951
MIS2015.086-2	October	2015		3		7.1	0.55	-21.8091	0.754457
MIS2015.086-3	October	2015		6		7.8	0.55	-22.5256	0.63238
MIS2015.086-4	October	2015		9		6.8	0.45	-21.9248	-0.28258
MIS2016.040-1A	June	2016	P7	0		13.5	1.6	-25.8851	-1.40717
MIS2016.040-1B	June	2016	P7	1		9.7	0.95	-23.4059	0.372196
MIS2016.040-1C	June	2016	P7	2		8.8	0.68	-22.4438	-0.821445
MIS2016.040-2	June	2016	P7	3		9.9	0.89	-21.7272	-0.312175
MIS2016.040-3	June	2016	P7	6		8.2	0.77	-21.9084	0.0651539
MIS2016.040-4	June	2016	P7	9		9.1	0.8	-22.2861	-0.869536
MIS2016.041-1A	June	2016	P7	0		10.1	0.91	-21.9975	-0.204895
MIS2016.041-1B	June	2016	P7	1		10.1	0.95	-21.8306	-0.408357
MIS2016.041-1C	June	2016	P7	2		7.9	0.75	-21.7344	0.750757
MIS2016.041-2	June	2016	P7	3		9.6	0.82	-21.7293	-1.49718
MIS2016.041-3	June	2016	P7	6		8.8	0.71	-23.2442	-0.8831
MIS2016.041-4	June	2016	P7	9		7.1	0.56	-22.715	0.776653
MIS2016.041-5	June	2016	P7	12		6.2	0.51	-22.3383	-0.0433589
MIS2016.042-1A	June	2016	P1	0		10.9	1	-22.6382	0.710065
MIS2016.042-1B	June	2016	P1	1		11.1	1.18	-23.8563	-0.365198
MIS2016.042-1C	June	2016	P1	2		11.5	1.2	-22.5768	-0.206128
MIS2016.042-2	June	2016	P1	3		11.4	1.08	-22.1674	-0.0877505
MIS2016.042-3	June	2016	P1	6		11.4	1.13	-22.0415	-0.841175
MIS2016.042-4	June	2016	P1	9		11.1	0.96	-21.8337	-1.10259
MIS2016.043-1A	June	2016	P1	0		10.5	1	-22.455	-0.539065
MIS2016.043-1B	June	2016	P1	1		11.5	1.16	-21.6576	0.499205
MIS2016.043-1C	June	2016	P1	2		11.6	1.19	-21.7262	0.364797
MIS2016.043-2	June	2016	P1	3		12.3	1.12	-21.9842	0.168734
MIS2016.043-3	June	2016	P1	6		12	1.12	-21.8531	-0.534133
MIS2016.044-1A	June	2016	P10	0			1.49	-25.8809	-0.1655
MIS2016.044-1B	June	2016	P10	1			0.73	-22.7746	-1.14415
MIS2016.044-1C	June	2016	P10	2			0.54	-21.996	-0.6807
MIS2016.044-2	June	2016	P10	3			0.65	-21.8622	-0.8877
MIS2016.044-3	June	2016	P10	8			0.39	-22.4715	-1.39255
MIS2016.044-4	June	2016	P10	11			0.38	-22.2312	-1.01075
MIS2016.045-1A	June	2016	P10	0			0.61	-22.9591	-1.02685
MIS2016.045-1B	June	2016	P10	1			0.57	-22.4786	-0.269
MIS2016.045-1C	June	2016	P10	2				-22.219	-0.66575
MIS2016.045-2	June	2016	P10	3			0.81	-22.876	-0.78995
MIS2016.045-3	June	2016	P10	6			0.4	-22.438	-2.3252
MIS2016.045-4	June	2016	P10	9			0.5	-22.2332	0.00355
MIS2016.045-5	June	2016	P10	12				-22.4299	-0.6094
MIS2016.354-1A	September	2016	P1	0		11.4	1.15	-21.9889	0.7821
MIS2016.354-1B	September	2016	P1	1		11.3	1.35	-21.9737	0.47735
MIS2016.354-1C	September	2016	P1	2		10.8	1.19	-21.8571	-0.03325
MIS2016.354-2	September	2016	P1	3			1.33	-21.8095	-0.315
MIS2016.354-3	September	2016	P1	6			0.98	-21.7861	-0.50015
MIS2016.354-4	September	2016	P1	9		9.1	0.99	-21.9108	0.27955
MIS2016.355-1A	September	2016	P1	0		10.7	1.09	-21.8084	-1.31665
MIS2016.355-1B	September	2016	P1	1		11	1.25	-21.6128	-0.83825
MIS2016.355-1C	September	2016	P1	2		5.4	1.2	-22.583	-0.44955
MIS2016.355-2	September	2016	P1	3			1.17	-21.4303	-1.051
MIS2016.355-3	September	2016	P1	6			1.12	-21.6675	0.27265
MIS2016.355-4	September	2016	P1	9		9.1		-22.216	0.35775
MIS2016.356-1A	September	2016	P7	0		8.2	1.2	-24.1747	-0.7888
MIS2016.356-1B	September	2016	P7	1		6.3	0.62	-23.1659	-0.8417
MIS2016.356-1C	September	2016	P7	2		7.7	0.99	-21.8764	-0.4001
MIS2016.356-2	September	2016	P7	3			0.63	-21.5793	-0.21495
MIS2016.356-3	September	2016	P7	6		8.7	0.54	-22.066	-0.49785
MIS2017.009-1A	May	2017	P7	0		8.1	1.1	-24.1727	-0.999365
MIS2017.009-1B	May	2017	P7	1		7.2	0.7	-23.3186	-0.79262
MIS2017.009-1C	May	2017	P7	2		7.7	0.6	-22.4281	-3.02754
MIS2017.009-2	May	2017	P7	3		9.9	0.9	-22.5841	-2.16592
MIS2017.009-3	May	2017	P7	6		7.3	0.8	-22.0229	-0.819185
MIS2017.010-1A	May	2017	P1	0		9.9	1.2	-23.9913	-0.689825
MIS2017.010-1B	May	2017	P1	1		10.1	1.2	-22.575	-0.42302
MIS2017.010-1C	May	2017	P1	2		9.5	1.1	-22.2903	-0.803015
MIS2017.010-2	May	2017	P1	3		9.8	1	-21.6349	-1.24653
MIS2017.010-3	May	2017	P1	6		10	1.1	-21.7615	-0.304055
MIS2017.070-1A	August	2017	P1	0		10.4	1.1	-24.1696	-1.14721
MIS2017.070-1B	August	2017	P1	1		9.7	1	-23.7208	-1.73279
MIS2017.070-1C	August	2017	P1	2		9.4	1	-22.3592	-0.583565
MIS2017.070-2	August	2017	P1	3		10	1	-22.1627	-0.708305
MIS2017.070-3	August	2017	P1	6		9.6	1	-21.8719	0.315025
MIS2017.070-4	August	2017	P1	9		7.9	0.7	-22.0219	-0.08576
MIS2017.071-1A	August	2017	P1	0		9.1	0.8	-24.3479	-0.92429
MIS2017.071-1B	August	2017	P1	1		9.5	0.9	-23.5841	-1.2731
MIS2017.071-1C	August	2017	P1	2		9.6	0.9	-22.88	-1.41979
MIS2017.071-2	August	2017	P1	3		9.9	1	-22.0279	-0.387215
MIS2017.071-3	August	2017	P1	6		9.7	1	-22.109	-0.994745
MIS2017.071-4	August	2017	P1	9		8.8	0.9	-22.1556	-0.5801
MIS2017.072-2	August	2017	P7	3		7.4	0.6	-22.7868	-0.13889
MIS2017.072-3	August	2017	P7	6		9	0.8	-21.7929	-0.78107
MIS2017.072-4	August	2017	P7	9		8.5	0.7	-22.4231	-0.770675
MIS2017.073-1A	August	2017	P7	0		8.2	0.7	-23.4564	-0.458825
MIS2017.073-1B	August	2017	P7	1		7.5	0.6	-22.9925	-1.27081
MIS2017.073-1C	August	2017	P7	2		8.5	0.6	-22.6611	-0.356127
MIS2017.073-2	August	2017	P7	3		7.9	0.6	-22.6225	-0.367676
MIS2017.073-3	August	2017	P7	6		8.3	0.8	-22.8034	-1.28351
MIS2017.073-4	August	2017	P7	9		9.2	0.8	-22.0156	-1.03174
MIS2017.074-1A	August	2017	P10	0		21.5		-28.3982	-2.27095
MIS2017.074-1B	August	2017	P10	1		22	3.4	-28.7916	-1.94296
MIS2017.074-1C	August	2017	P10	2		15.3	2	-26.3388	-2.33563
MIS2017.074-2	August	2017	P10	3		10.7	0.8	-23.6512	-1.83786
MIS2017.074-4	August	2017	P10	9		10	0.7	-22.1722	-0.66795
MIS2017.075-1A	September	2017	P10	0		20.5	3	-26.3317	-1.70274
MIS2017.075-1B	September	2017	P10	1		11.3	1.3	-24.2834	-0.709527
MIS2017.075-1C	September	2017	P10	2		8.6	0.8	-23.2903	-0.130922
MIS2017.075-2	September	2017	P10	3		8.6	0.7	-22.5208	-0.442745
MIS2017.075-3	September	2017	P10	6		7.6	0.6	-22.5869	-0.516659
MIS2017.075-4	September	2017	P10	9		8	0.7	-22.4314	-0.84696
MIS2017.500-1A	September	2017		0		11	1	-25.0753	-1.68542
MIS2017.500-1B	September	2017		1		10.7	1.2	-25.1485	-1.66694
MIS2017.500-1C	September	2017		2		9.9	1	-24.1787	-1.55838
MIS2017.500-2	September	2017		3		8.3	0.8	-23.0575	-0.963605
MIS2017.500-3	September	2017		6		9.3	0.8	-22.16	-0.589417
MIS2017.500-4	September	2017		9.5		8.7	0.7	-21.853	-0.309931
MIS2017.501-1A	September	2017		0		11.3	1.2	-25.799	-2.37951
MIS2017.501-1B	September	2017		1		10.6	1.1	-24.5366	-1.19689
MIS2017.501-1C	September	2017		2		9.3	0.9	-23.5993	-1.00749
MIS2017.501-2	September	2017		3		8.9	0.7	-22.8105	-1.41748

## Sheet: d15N Comparison 
Sample ID	Untreated Sediments d15N (‰)	Decarbonated Sediments d15Norg (‰)	Difference (Untreated - Decarbonated)
MIS0721.P1-2-1A	-0.0277232	-0.557952	0.530229
MIS0721.P1-2-2	0.402983	0.526304	-0.123321
MIS0721.P1-2-4	0.831902	0.472736	0.359166
MIS0721.P10-3-1A	-0.637923	-0.799008	0.161085
MIS0721.P10-3-2	0.352987	0.403296	-0.0503091
MIS0721.P10-3-5	0.402004	-0.042112	0.444116
MIS1021.P7-3-1B	-0.541276	-0.161152	-0.380124
MIS1021.P7-3-3	0.271801	0.443968	-0.172167
MIS2015.082-2	1.15456	0.098077	1.05648
MIS2015.082-4	0.993182	0.558459	0.434723
MIS2015.083-4	0.900924	0.199824	0.7011
MIS2015.084-1B	0.517155	-0.0903068	0.607461
MIS2015.084-2	1.1938	-0.432823	1.62662
MIS2015.084-4	1.20222	0.0064036	1.19582
MIS2017.503-2	0.678993	-0.09731	0.776303
MIS2017.503-4	0.858241	-0.696755	1.555
MIS2017.505-1A	0.0848532	-1.49024	1.57509
MIS2017.505-3	0.731154	-0.65864	1.38979
MIS1021.P7-3-5	0.809045	0.3656	0.443445
MIS2015.082-1B	1.39614	0.438578	0.95756
MIS2015.083-1B	0.848485	0.746843	0.101643
MIS2015.083-2	0.344177	-0.499311	0.843488
MIS2017.503-1C	0.0381333	-1.61614	1.65427
MIS2017.505-1C	0.608286	-0.67019	1.27848

## Sheet: d13Corg Inter-laboratory 
Palm leaf samples were run on two different instruments: (1) MAT 235 Gas Isotope Ratio Mass Spectrometer (GC-IRMS) coupled to a Costech Elemental Analyzer (EA) and (2) Thermo Flash Elemental Analyzer–Delta V isotope ratio mass spectrometer (EA-IRMS).
Avg13C_MAT GC-IRMS Costech EA	Avg13C_Thermo EA-IRMS
-27.37	-26.8239	0.98466
-27.76	-28.9719
-31.71	-32.5136
-30.66	-31.3592
-26.36	-26.8919
-28.4	-28.598
-25.48	-25.546
-28.12	-28.4942
-30.37	-30.3925
-25.85	-25.8943
-27.55	-27.5996
-30.22	-30.552
-28.97	-29.0761
-27.423	-27.4301
-28.98	-29.4745
-27.77	-27.8539
-26.99	-27.4188
-26.53	-26.8943
-31.67	-32.3917
-27.21	-27.5279
-25.84	-25.6711
-25.7	-25.7558
-26.54	-27.381
-25.72	-25.9385
-25.36	-26.1925
-26.48	-27.0808
-28.2	-28.6583
-25.53	-26.2785
-27.9	-28.5389
-27.53	-27.989
-26.17	-26.4478
-25.64	-25.9033
-29.04	-29.5629
-28.15	-28.346
-26.19	-26.5463
-26.72	-27.0031
-29.28	-29.261
-32.84	-32.3279
-26.87	-27.5669
-23.94	-23.5572
-26.73	-26.45
-25.37	-26.0381
-31.7	-32.2588
-26.79	-27.4491
-26.42	-27.1014
-27.14	-27.7512
-31.69	-31.5663
-30.51	-30.501
-30.64	-30.5197
-32.19	-32.317
-30.28	-30.2116
-29.5	-29.3387
-28.98	-29.1114
-30.17	-30.0099
-28.38	-28.4414
-30.67	-30.7795
-29.49	-29.3926
-30.14	-30.1476
-29.13	-28.9753
-29.73	-29.8832
-29.97	-29.8542
-30.5	-30.5395
-31.05	-30.7681
-28.38	-28.5254
-29.97	-30.2135
-30.03	-29.9733
-29.05	-29.0083
-31.06	-30.7893
-28.43	-28.2517
-30.27	-30.174
-30.05	-30.2986
-29.96	-29.9288
-28.71	-28.7593
-29.69	-29.5467
-30.29	-30.1699
-29.65	-29.5674
-30.45	-29.6695
-28.99	-30.1545
-29.84	-29.1792
-29.84	-29.8618
-33.61	-33.7051
-31.82	-31.8248
-32.05	-32.021
-31.36	-31.2182
-29.11	-29.0481
-30.96	-31.0715
-30.6	-30.0878
-32.99	-33.1643
-30.48	-30.4913
-28.09	-28.2837
-28.79	-28.8624
-28.44	-28.9171
-27.99	-28.217
-30.44	-30.0298
-31.32	-31.3369
-30.5	-30.6906
-32.3	-32.4084
-30.38	-30.2989
-32.41	-32.5078
-31.31	-31.552
-31.22	-31.3678
-30.42	-30.7434
-31.27	-31.2857
-29.59	-29.6511
-30.05	-30.0239
-29.98	-29.9734
-29.32	-29.5571
-31.86	-31.8416
-29.7	-29.9566
-30.52	-30.603
-30.8	-30.9933
-30.02	-30.0894
-30.02	-30.1733
-28.25	-28.6784
-31.78	-32.1408
-28.78	-28.8286
-28.09	-28.3222
-29.54	-29.5834
-29.39	-29.458
-30.73	-30.8389
-29.37	-29.2813
-32.36	-32.4666
-28.38	-28.65
-30.56	-30.7027
-33.32	-33.3503
-31.04	-31.2365
-32.57	-32.8028
-29.71	-29.8077
-30.22	-30.0972
-29.45	-29.5797
-29.85	-29.6785
-28.02	-28.0621
-28.97	-29.3231
-31.04	-31.171
-29.61	-29.7821
-30.12	-30.1422
-30.45	-30.4556
-29.79	-29.755
-30.8	-31.4001
-29.36	-29.5279
-27.54	-27.5846
-28.47	-28.9802
-30.55	-30.663
-29.53	-29.639
-32.51	-32.697
-30.46	-30.3157
-31.32	-31.6002
-30.91	-30.8823
-29.54	-29.301
-29.47	-29.712
-30.08	-30.2566
-29.74	-29.8481
-28.63	-28.5538
-32.68	-32.9918
-31.54	-31.9403
-30.02	-29.9709
-30.53	-30.6139
-31.43	-31.3201
-31.15	-31.303
-31.16	-29.9185
-29.87	-29.9791
-29.26	-29.2633
-28.84	-28.7136
-28.84	-29.0868
-29.57	-29.7521
-28.82	-29.1558
-28.5	-28.3081
-29.1	-29.0942
-27.86	-28.046
-29.19	-29.194
-29.38	-29.4836
-28.85	-28.682
-29.99	-30.0675
-30.23	-30.4617
-30.17	-30.3474
-28.95	-29.1962
-29.2	-29.5444
-27.12	-27.2945
-29.69	-30.0224
-30.1	-30.3534
-33.36	-34.0377
-29.57	-29.8165
-29.96	-30.2345
-30.33	-30.6101
-30.69	-31.0543
-29.32	-29.2855
-28.33	-28.1327
-29.03	-28.8501
-30.9	-30.9343
-32.61	-32.5563
-32.78	-33.1457
-29.68	-28.9911
-29.37	-28.964
-29.18	-29.425
-27.95	-28.8783
-30.24	-30.6387
-30.37	-30.4472
-28.76	-29.5732
-26.11	-26.45
-25.42	-25.7458
