# Supplementary material for: Oxygenation and Alkalinity Drive the Lacustrine Nitrogen Isotope Record Throughout the Past 3.2 Billion Years
Source: Geobiology. 2025 Sep 18;23(5):e70033. doi: 10.1111/gbi.70033 (PMC12444620; doi:10.1111/gbi.70033)
Supplement: Supplementary file 3 — Data S3: gbi70033‐sup‐0003‐DataS3.xlsx. [file GBI-23-e70033-s001.xlsx]

## Sheet: Sheet 1
Site Name	Country	Continent	Latitude	Longitude	Lake Type	Trophic Status	Altitude (m)	Surface area (km^2)	TP (ug/L)	Alkalinity	Anoxia Keywords	d13Corg (‰)	TOC (%)	d15N (‰)	TN (%)	C:N	Oxygen Class	Notes	Reference	DOI
Lake Apopka	United States	North America	26.6336	-81.66	Tectonic	Eutrophic	20	125	70			-19.51		3.83			oxic	Data points extracted with Webplot Digitizer	Torres et al. (2012)	https://doi.org/10.1007/s10933-012-9593-6
Lake Apopka	United States	North America	26.6336	-81.66	Tectonic	Eutrophic	20	125	70			-22.59		3.84			oxic	Data points extracted with Webplot Digitizer	Torres et al. (2012)	https://doi.org/10.1007/s10933-012-9593-6
Lake Apopka	United States	North America	26.6336	-81.66	Tectonic	Eutrophic	20	125	70			-19.49		3.86			oxic	Data points extracted with Webplot Digitizer	Torres et al. (2012)	https://doi.org/10.1007/s10933-012-9593-6
Lake Apopka	United States	North America	26.6336	-81.66	Tectonic	Eutrophic	20	125	70			-22.72		3.95			oxic	Data points extracted with Webplot Digitizer	Torres et al. (2012)	https://doi.org/10.1007/s10933-012-9593-6
Lake Apopka	United States	North America	26.6336	-81.66	Tectonic	Eutrophic	20	125	70			-22.7		3.97			oxic	Data points extracted with Webplot Digitizer	Torres et al. (2012)	https://doi.org/10.1007/s10933-012-9593-6
Lake Apopka	United States	North America	26.6336	-81.66	Tectonic	Eutrophic	20	125	70			-20.63		4			oxic	Data points extracted with Webplot Digitizer	Torres et al. (2012)	https://doi.org/10.1007/s10933-012-9593-6
Lake Apopka	United States	North America	26.6336	-81.66	Tectonic	Eutrophic	20	125	70			-22.67		4.02			oxic	Data points extracted with Webplot Digitizer	Torres et al. (2012)	https://doi.org/10.1007/s10933-012-9593-6
Lake Apopka	United States	North America	26.6336	-81.66	Tectonic	Eutrophic	20	125	70			-19.21		4.04			oxic	Data points extracted with Webplot Digitizer	Torres et al. (2012)	https://doi.org/10.1007/s10933-012-9593-6
Lake Apopka	United States	North America	26.6336	-81.66	Tectonic	Eutrophic	20	125	70			-19.61		4.09			oxic	Data points extracted with Webplot Digitizer	Torres et al. (2012)	https://doi.org/10.1007/s10933-012-9593-6
Lake Apopka	United States	North America	26.6336	-81.66	Tectonic	Eutrophic	20	125	70			-21.69		4.17			oxic	Data points extracted with Webplot Digitizer	Torres et al. (2012)	https://doi.org/10.1007/s10933-012-9593-6
Lake Apopka	United States	North America	26.6336	-81.66	Tectonic	Eutrophic	20	125	70			-19.7		4.17			oxic	Data points extracted with Webplot Digitizer	Torres et al. (2012)	https://doi.org/10.1007/s10933-012-9593-6
Lake Apopka	United States	North America	26.6336	-81.66	Tectonic	Eutrophic	20	125	70			-19.06		4.18			oxic	Data points extracted with Webplot Digitizer	Torres et al. (2012)	https://doi.org/10.1007/s10933-012-9593-6
Lake Apopka	United States	North America	26.6336	-81.66	Tectonic	Eutrophic	20	125	70			-18.62		4.29			oxic	Data points extracted with Webplot Digitizer	Torres et al. (2012)	https://doi.org/10.1007/s10933-012-9593-6
Lake Apopka	United States	North America	26.6336	-81.66	Tectonic	Eutrophic	20	125	70			-22.06		4.33			oxic	Data points extracted with Webplot Digitizer	Torres et al. (2012)	https://doi.org/10.1007/s10933-012-9593-6
Lake Apopka	United States	North America	26.6336	-81.66	Tectonic	Eutrophic	20	125	70			-18.79		4.42			oxic	Data points extracted with Webplot Digitizer	Torres et al. (2012)	https://doi.org/10.1007/s10933-012-9593-6
Lake Apopka	United States	North America	26.6336	-81.66	Tectonic	Eutrophic	20	125	70			-18.53		4.59			oxic	Data points extracted with Webplot Digitizer	Torres et al. (2012)	https://doi.org/10.1007/s10933-012-9593-6
Lake Apopka	United States	North America	26.6336	-81.66	Tectonic	Eutrophic	20	125	70			-18.5		4.7			oxic	Data points extracted with Webplot Digitizer	Torres et al. (2012)	https://doi.org/10.1007/s10933-012-9593-6
Lake Apopka	United States	North America	26.6336	-81.66	Tectonic	Eutrophic	20	125	70			-18.33		4.77			oxic	Data points extracted with Webplot Digitizer	Torres et al. (2012)	https://doi.org/10.1007/s10933-012-9593-6
Lake Okeechobee	United States	North America	26.9716	-80.7607	Tectonic	Eutrophic	4.3	1730	256			-25.88		2.63			oxic	Data points extracted with Webplot Digitizer	Torres et al. (2012)	https://doi.org/10.1007/s10933-012-9593-6
Lake Okeechobee	United States	North America	26.9716	-80.7607	Tectonic	Eutrophic	4.3	1730	256			-25.29		2.88			oxic	Data points extracted with Webplot Digitizer	Torres et al. (2012)	https://doi.org/10.1007/s10933-012-9593-6
Lake Okeechobee	United States	North America	26.9716	-80.7607	Tectonic	Eutrophic	4.3	1730	256			-25.95		2.96			oxic	Data points extracted with Webplot Digitizer	Torres et al. (2012)	https://doi.org/10.1007/s10933-012-9593-6
Lake Okeechobee	United States	North America	26.9716	-80.7607	Tectonic	Eutrophic	4.3	1730	256			-25.98		2.99			oxic	Data points extracted with Webplot Digitizer	Torres et al. (2012)	https://doi.org/10.1007/s10933-012-9593-6
Lake Okeechobee	United States	North America	26.9716	-80.7607	Tectonic	Eutrophic	4.3	1730	256			-25.86		3			oxic	Data points extracted with Webplot Digitizer	Torres et al. (2012)	https://doi.org/10.1007/s10933-012-9593-6
Lake Okeechobee	United States	North America	26.9716	-80.7607	Tectonic	Eutrophic	4.3	1730	256			-25.95		3.01			oxic	Data points extracted with Webplot Digitizer	Torres et al. (2012)	https://doi.org/10.1007/s10933-012-9593-6
Lake Okeechobee	United States	North America	26.9716	-80.7607	Tectonic	Eutrophic	4.3	1730	256			-25.44		3.01			oxic	Data points extracted with Webplot Digitizer	Torres et al. (2012)	https://doi.org/10.1007/s10933-012-9593-6
Lake Okeechobee	United States	North America	26.9716	-80.7607	Tectonic	Eutrophic	4.3	1730	256			-25.54		3.05			oxic	Data points extracted with Webplot Digitizer	Torres et al. (2012)	https://doi.org/10.1007/s10933-012-9593-6
Lake Okeechobee	United States	North America	26.9716	-80.7607	Tectonic	Eutrophic	4.3	1730	256			-25.48		3.09			oxic	Data points extracted with Webplot Digitizer	Torres et al. (2012)	https://doi.org/10.1007/s10933-012-9593-6
Lake Okeechobee	United States	North America	26.9716	-80.7607	Tectonic	Eutrophic	4.3	1730	256			-25.65		3.16			oxic	Data points extracted with Webplot Digitizer	Torres et al. (2012)	https://doi.org/10.1007/s10933-012-9593-6
Lake Okeechobee	United States	North America	26.9716	-80.7607	Tectonic	Eutrophic	4.3	1730	256			-25.27		3.17			oxic	Data points extracted with Webplot Digitizer	Torres et al. (2012)	https://doi.org/10.1007/s10933-012-9593-6
Lake Okeechobee	United States	North America	26.9716	-80.7607	Tectonic	Eutrophic	4.3	1730	256			-25.6		3.19			oxic	Data points extracted with Webplot Digitizer	Torres et al. (2012)	https://doi.org/10.1007/s10933-012-9593-6
Lake Okeechobee	United States	North America	26.9716	-80.7607	Tectonic	Eutrophic	4.3	1730	256			-25.3		3.32			oxic	Data points extracted with Webplot Digitizer	Torres et al. (2012)	https://doi.org/10.1007/s10933-012-9593-6
Lake Okeechobee	United States	North America	26.9716	-80.7607	Tectonic	Eutrophic	4.3	1730	256			-24.98		3.4			oxic	Data points extracted with Webplot Digitizer	Torres et al. (2012)	https://doi.org/10.1007/s10933-012-9593-6
Lake Okeechobee	United States	North America	26.9716	-80.7607	Tectonic	Eutrophic	4.3	1730	256			-25.45		3.53			oxic	Data points extracted with Webplot Digitizer	Torres et al. (2012)	https://doi.org/10.1007/s10933-012-9593-6
Lake Okeechobee	United States	North America	26.9716	-80.7607	Tectonic	Eutrophic	4.3	1730	256			-24.89		3.57			oxic	Data points extracted with Webplot Digitizer	Torres et al. (2012)	https://doi.org/10.1007/s10933-012-9593-6
Lake Okeechobee	United States	North America	26.9716	-80.7607	Tectonic	Eutrophic	4.3	1730	256			-26.13		3.89			oxic	Data points extracted with Webplot Digitizer	Torres et al. (2012)	https://doi.org/10.1007/s10933-012-9593-6
Lake Okeechobee	United States	North America	26.9716	-80.7607	Tectonic	Eutrophic	4.3	1730	256			-25.97		3.9			oxic	Data points extracted with Webplot Digitizer	Torres et al. (2012)	https://doi.org/10.1007/s10933-012-9593-6
Lake Okeechobee	United States	North America	26.9716	-80.7607	Tectonic	Eutrophic	4.3	1730	256			-26.03		3.92			oxic	Data points extracted with Webplot Digitizer	Torres et al. (2012)	https://doi.org/10.1007/s10933-012-9593-6
Lake Kawaguchi	Japan	Asia	35.51	138.73	Volcanic	Eutrophic	830.5	5.7	0.02		Anoxic bottom-water conditions	-26.76		4.07			anoxic	Data from core KAW14-4B	Yamamoto et al. (2020)	https://doi.org/10.1007/s10933-020-00142-0
Lake Kawaguchi	Japan	Asia	35.51	138.73	Volcanic	Eutrophic	830.5	5.7	0.02		Anoxic bottom-water conditions	-27.36		4.35			anoxic	Data from core KAW14-4B	Yamamoto et al. (2020)	https://doi.org/10.1007/s10933-020-00142-0
Lake Kawaguchi	Japan	Asia	35.51	138.73	Volcanic	Eutrophic	830.5	5.7	0.02		Anoxic bottom-water conditions	-27.3		4.38			anoxic	Data from core KAW14-4B	Yamamoto et al. (2020)	https://doi.org/10.1007/s10933-020-00142-0
Lake Kawaguchi	Japan	Asia	35.51	138.73	Volcanic	Eutrophic	830.5	5.7	0.02		Anoxic bottom-water conditions	-27.38		4.75			anoxic	Data from core KAW14-4B	Yamamoto et al. (2020)	https://doi.org/10.1007/s10933-020-00142-0
Lake Kawaguchi	Japan	Asia	35.51	138.73	Volcanic	Eutrophic	830.5	5.7	0.02		Anoxic bottom-water conditions	-27.4		4.91			anoxic	Data from core KAW14-4B	Yamamoto et al. (2020)	https://doi.org/10.1007/s10933-020-00142-0
Lake Kawaguchi	Japan	Asia	35.51	138.73	Volcanic	Eutrophic	830.5	5.7	0.02		Anoxic bottom-water conditions	-26.73		5.08			anoxic	Data from core KAW14-4B	Yamamoto et al. (2020)	https://doi.org/10.1007/s10933-020-00142-0
Lake Kawaguchi	Japan	Asia	35.51	138.73	Volcanic	Eutrophic	830.5	5.7	0.02		Anoxic bottom-water conditions	-27.1		5.21			anoxic	Data from core KAW14-4B	Yamamoto et al. (2020)	https://doi.org/10.1007/s10933-020-00142-0
Lake Kawaguchi	Japan	Asia	35.51	138.73	Volcanic	Eutrophic	830.5	5.7	0.02		Anoxic bottom-water conditions	-26.39		5.27			anoxic	Data from core KAW14-4B	Yamamoto et al. (2020)	https://doi.org/10.1007/s10933-020-00142-0
Lake Kawaguchi	Japan	Asia	35.51	138.73	Volcanic	Eutrophic	830.5	5.7	0.02		Anoxic bottom-water conditions	-27.13		5.31			anoxic	Data from core KAW14-4B	Yamamoto et al. (2020)	https://doi.org/10.1007/s10933-020-00142-0
Lake Kawaguchi	Japan	Asia	35.51	138.73	Volcanic	Eutrophic	830.5	5.7	0.02		Anoxic bottom-water conditions	-26.98		5.48			anoxic	Data from core KAW14-4B	Yamamoto et al. (2020)	https://doi.org/10.1007/s10933-020-00142-0
Lake Sarbsko	Poland	Europe	54.76	17.63	Tectonic-karst	Eutrophic		6.5	0.13			-28.1	11.3	2.1	1.51	8.7	oxic	Core SAR4	Woszczyk et al. (2011)	https://doi.org/10.1016/j.orggeochem.2011.07.002
Lake Sarbsko	Poland	Europe	54.76	17.61	Tectonic-karst	Eutrophic		6.5	0.13			-27.5	2.42	0.6	0.37	7.6	oxic	Core SAR4	Woszczyk et al. (2011)	https://doi.org/10.1016/j.orggeochem.2011.07.002
Lake Sarbsko	Poland	Europe	54.76	17.61	Tectonic-karst	Eutrophic		6.5	0.13			-28.1	17.35	1.8	2.16	9.4	oxic	Core SAR4	Woszczyk et al. (2011)	https://doi.org/10.1016/j.orggeochem.2011.07.002
Lake Sarbsko	Poland	Europe	54.76	17.61	Tectonic-karst	Eutrophic		6.5	0.13			-27.9	15.15	1.8	1.77	10	oxic	Core SAR4	Woszczyk et al. (2011)	https://doi.org/10.1016/j.orggeochem.2011.07.002
Lake Sarbsko	Poland	Europe	54.76	17.61	Tectonic-karst	Eutrophic		6.5	0.13			-28.1	6.82	2	0.87	9.1	oxic	Core SAR4	Woszczyk et al. (2011)	https://doi.org/10.1016/j.orggeochem.2011.07.002
Lake Sarbsko	Poland	Europe	54.76	17.61	Tectonic-karst	Eutrophic		6.5	0.13			-28.1	11.3	2.1	1.51	8.7	oxic	Core SAR4	Woszczyk et al. (2011)	https://doi.org/10.1016/j.orggeochem.2011.07.002
Lake Sarbsko	Poland	Europe	54.76	17.61	Tectonic-karst	Eutrophic		6.5	0.13			-27.9	16.37	2.1	2.22	8.6	oxic	Core SAR4	Woszczyk et al. (2011)	https://doi.org/10.1016/j.orggeochem.2011.07.002
Lake Sarbsko	Poland	Europe	54.76	17.61	Tectonic-karst	Eutrophic		6.5	0.13			-28.3	17.2	2.3	2.27	8.8	oxic	Core SAR4	Woszczyk et al. (2011)	https://doi.org/10.1016/j.orggeochem.2011.07.002
Lake Sarbsko	Poland	Europe	54.76	17.61	Tectonic-karst	Eutrophic		6.5	0.13			-27.9	12.11	2.3	1.65	8.6	oxic	Core SAR4	Woszczyk et al. (2011)	https://doi.org/10.1016/j.orggeochem.2011.07.002
Lake Sarbsko	Poland	Europe	54.76	17.61	Tectonic-karst	Eutrophic		6.5	0.13			-27.5	18.5	2.3	2.51	8.6	oxic	Core SAR4	Woszczyk et al. (2011)	https://doi.org/10.1016/j.orggeochem.2011.07.002
Lake Albert	Uganda	Africa	1.83	31.17	Tectonic	Eutrophic	619	5590				-20.82	0.83	1.91	0.08		oxic	Data points extracted with Webplot Digitizer	Beuning et al. (1997)	https://doi.org/10.1016/S0031-0182(97)00034-5
Lake Albert	Uganda	Africa	1.83	31.17	Tectonic	Eutrophic	619	5590				-25.88	2.13	2.25	0.15		oxic	Data points extracted with Webplot Digitizer	Beuning et al. (1997)	https://doi.org/10.1016/S0031-0182(97)00034-5
Lake Albert	Uganda	Africa	1.83	31.17	Tectonic	Eutrophic	619	5590				-25.23	1.9	2.54	0.14		oxic	Data points extracted with Webplot Digitizer	Beuning et al. (1997)	https://doi.org/10.1016/S0031-0182(97)00034-5
Lake Albert	Uganda	Africa	1.83	31.17	Tectonic	Eutrophic	619	5590				-25.92	2.1	2.6	0.15		oxic	Data points extracted with Webplot Digitizer	Beuning et al. (1997)	https://doi.org/10.1016/S0031-0182(97)00034-5
Lake Albert	Uganda	Africa	1.83	31.17	Tectonic	Eutrophic	619	5590				-25.72	2.21	2.6	0.16		oxic	Data points extracted with Webplot Digitizer	Beuning et al. (1997)	https://doi.org/10.1016/S0031-0182(97)00034-5
Lake Albert	Uganda	Africa	1.83	31.17	Tectonic	Eutrophic	619	5590				-24.42	2.79	2.66	0.2		oxic	Data points extracted with Webplot Digitizer	Beuning et al. (1997)	https://doi.org/10.1016/S0031-0182(97)00034-5
Lake Albert	Uganda	Africa	1.83	31.17	Tectonic	Eutrophic	619	5590				-23.73	2.73	2.78	0.2		oxic	Data points extracted with Webplot Digitizer	Beuning et al. (1997)	https://doi.org/10.1016/S0031-0182(97)00034-5
Lake Albert	Uganda	Africa	1.83	31.17	Tectonic	Eutrophic	619	5590				-25.35	1.87	3.01	0.14		oxic	Data points extracted with Webplot Digitizer	Beuning et al. (1997)	https://doi.org/10.1016/S0031-0182(97)00034-5
Lake Albert	Uganda	Africa	1.83	31.17	Tectonic	Eutrophic	619	5590				-25.27	2.27	3.01	0.18		oxic	Data points extracted with Webplot Digitizer	Beuning et al. (1997)	https://doi.org/10.1016/S0031-0182(97)00034-5
Lake Albert	Uganda	Africa	1.83	31.17	Tectonic	Eutrophic	619	5590				-25.19	1.84	3.12	0.15		oxic	Data points extracted with Webplot Digitizer	Beuning et al. (1997)	https://doi.org/10.1016/S0031-0182(97)00034-5
Lake Albert	Uganda	Africa	1.83	31.17	Tectonic	Eutrophic	619	5590				-20.74	0.63	3.12	0.06		oxic	Data points extracted with Webplot Digitizer	Beuning et al. (1997)	https://doi.org/10.1016/S0031-0182(97)00034-5
Lake Albert	Uganda	Africa	1.83	31.17	Tectonic	Eutrophic	619	5590				-20.13	1.67	3.18	0.11		oxic	Data points extracted with Webplot Digitizer	Beuning et al. (1997)	https://doi.org/10.1016/S0031-0182(97)00034-5
Lake Albert	Uganda	Africa	1.83	31.17	Tectonic	Eutrophic	619	5590				-23.05	3.25	3.3	0.27		oxic	Data points extracted with Webplot Digitizer	Beuning et al. (1997)	https://doi.org/10.1016/S0031-0182(97)00034-5
Lake Albert	Uganda	Africa	1.83	31.17	Tectonic	Eutrophic	619	5590				-23.45	3.19	3.41	0.22		oxic	Data points extracted with Webplot Digitizer	Beuning et al. (1997)	https://doi.org/10.1016/S0031-0182(97)00034-5
Lake Albert	Uganda	Africa	1.83	31.17	Tectonic	Eutrophic	619	5590				-24.42	2.07	3.53	0.14		oxic	Data points extracted with Webplot Digitizer	Beuning et al. (1997)	https://doi.org/10.1016/S0031-0182(97)00034-5
Lake Albert	Uganda	Africa	1.83	31.17	Tectonic	Eutrophic	619	5590				-20.13	2.18	3.53	0.14		oxic	Data points extracted with Webplot Digitizer	Beuning et al. (1997)	https://doi.org/10.1016/S0031-0182(97)00034-5
Lake Albert	Uganda	Africa	1.83	31.17	Tectonic	Eutrophic	619	5590				-20.13	2.13	3.76	0.15		oxic	Data points extracted with Webplot Digitizer	Beuning et al. (1997)	https://doi.org/10.1016/S0031-0182(97)00034-5
Lake Albert	Uganda	Africa	1.83	31.17	Tectonic	Eutrophic	619	5590				-22.4	2.76	3.87	0.21		oxic	Data points extracted with Webplot Digitizer	Beuning et al. (1997)	https://doi.org/10.1016/S0031-0182(97)00034-5
Lake Albert	Uganda	Africa	1.83	31.17	Tectonic	Eutrophic	619	5590				-22.16	2.96	4.1	0.24		oxic	Data points extracted with Webplot Digitizer	Beuning et al. (1997)	https://doi.org/10.1016/S0031-0182(97)00034-5
Lake Albert	Uganda	Africa	1.83	31.17	Tectonic	Eutrophic	619	5590				-24.91	3.36	4.45	0.21		oxic	Data points extracted with Webplot Digitizer	Beuning et al. (1997)	https://doi.org/10.1016/S0031-0182(97)00034-5
Lake Albert	Uganda	Africa	1.83	31.17	Tectonic	Eutrophic	619	5590				-22.84	3.42	4.51	0.23		oxic	Data points extracted with Webplot Digitizer	Beuning et al. (1997)	https://doi.org/10.1016/S0031-0182(97)00034-5
Lake Albert	Uganda	Africa	1.83	31.17	Tectonic	Eutrophic	619	5590				-19.73	1.26	4.91	0.07		oxic	Data points extracted with Webplot Digitizer	Beuning et al. (1997)	https://doi.org/10.1016/S0031-0182(97)00034-5
Lake Albert	Uganda	Africa	1.83	31.17	Tectonic	Eutrophic	619	5590				-22.44	4.25	5.2	0.29		oxic	Data points extracted with Webplot Digitizer	Beuning et al. (1997)	https://doi.org/10.1016/S0031-0182(97)00034-5
Lake Albert	Uganda	Africa	1.83	31.17	Tectonic	Eutrophic	619	5590				-23.41	4.66	5.72	0.28		oxic	Data points extracted with Webplot Digitizer	Beuning et al. (1997)	https://doi.org/10.1016/S0031-0182(97)00034-5
Lake Albert	Uganda	Africa	1.83	31.17	Tectonic	Eutrophic	619	5590				-22.93	4.51	6.19	0.28		oxic	Data points extracted with Webplot Digitizer	Beuning et al. (1997)	https://doi.org/10.1016/S0031-0182(97)00034-5
Lake Albert	Uganda	Africa	1.83	31.17	Tectonic	Eutrophic	619	5590				-22.68	3.88	7.34	0.25		oxic	Data points extracted with Webplot Digitizer	Beuning et al. (1997)	https://doi.org/10.1016/S0031-0182(97)00034-5
Lake Albert	Uganda	Africa	1.83	31.17	Tectonic	Eutrophic	619	5590				-19.24	0.81	7.86	0.09		oxic	Data points extracted with Webplot Digitizer	Beuning et al. (1997)	https://doi.org/10.1016/S0031-0182(97)00034-5
Lake Albert	Uganda	Africa	1.83	31.17	Tectonic	Eutrophic	619	5590				-20.86	0.75	8.38	0.07		oxic	Data points extracted with Webplot Digitizer	Beuning et al. (1997)	https://doi.org/10.1016/S0031-0182(97)00034-5
Lake Albert	Uganda	Africa	1.83	31.17	Tectonic	Eutrophic	619	5590				-20.66	4.34	9.42	0.27		oxic	Data points extracted with Webplot Digitizer	Beuning et al. (1997)	https://doi.org/10.1016/S0031-0182(97)00034-5
Lake Victoria	Uganda	Africa	-0.79	33.91	Tectonic	Eutrophic	1134	68800				-19.61	20.7	2.72	1.08	19.15	oxic	Core 2P (East-central part of lake and total length of 761cm) ; Data extracted using Webplot Digitizer	Talbot and Laerdal (2000)	https://doi.org/10.1023/A:1008029400463
Lake Victoria	Uganda	Africa	-0.79	33.91	Tectonic	Eutrophic	1134	68800				-20.36	9.9	2.8			oxic	Core 2P (East-central part of lake and total length of 761cm) ; Data extracted using Webplot Digitizer	Talbot and Laerdal (2000)	https://doi.org/10.1023/A:1008029400463
Lake Victoria	Uganda	Africa	-0.79	33.91	Tectonic	Eutrophic	1134	68800				-20.09	17.1	2.95			oxic	Core 2P (East-central part of lake and total length of 761cm) ; Data extracted using Webplot Digitizer	Talbot and Laerdal (2000)	https://doi.org/10.1023/A:1008029400463
Lake Victoria	Uganda	Africa	-0.79	33.91	Tectonic	Eutrophic	1134	68800				-20.64	21.3	3.03	1.32	13.19	oxic	Core 2P (East-central part of lake and total length of 761cm) ; Data extracted using Webplot Digitizer	Talbot and Laerdal (2000)	https://doi.org/10.1023/A:1008029400463
Lake Victoria	Uganda	Africa	-0.79	33.91	Tectonic	Eutrophic	1134	68800				-20.64		3.03	1.42	12.55	oxic	Core 2P (East-central part of lake and total length of 761cm) ; Data extracted using Webplot Digitizer	Talbot and Laerdal (2000)	https://doi.org/10.1023/A:1008029400463
Lake Victoria	Uganda	Africa	-0.79	33.91	Tectonic	Eutrophic	1134	68800				-20.91		3.11	1.52	11.92	oxic	Core 2P (East-central part of lake and total length of 761cm) ; Data extracted using Webplot Digitizer	Talbot and Laerdal (2000)	https://doi.org/10.1023/A:1008029400463
Lake Victoria	Uganda	Africa	-0.79	33.91	Tectonic	Eutrophic	1134	68800				-20.64	19.8	3.11			oxic	Core 2P (East-central part of lake and total length of 761cm) ; Data extracted using Webplot Digitizer	Talbot and Laerdal (2000)	https://doi.org/10.1023/A:1008029400463
Lake Victoria	Uganda	Africa	-0.79	33.91	Tectonic	Eutrophic	1134	68800				-20.78	19.5	3.18	1.34	13.19	oxic	Core 2P (East-central part of lake and total length of 761cm) ; Data extracted using Webplot Digitizer	Talbot and Laerdal (2000)	https://doi.org/10.1023/A:1008029400463
Lake Victoria	Uganda	Africa	-0.79	33.91	Tectonic	Eutrophic	1134	68800				-20.43	18.6	3.18	1.24	14.04	oxic	Core 2P (East-central part of lake and total length of 761cm) ; Data extracted using Webplot Digitizer	Talbot and Laerdal (2000)	https://doi.org/10.1023/A:1008029400463
Lake Victoria	Uganda	Africa	-0.79	33.91	Tectonic	Eutrophic	1134	68800				-20.36	18.9	3.18	1.28	13.83	oxic	Core 2P (East-central part of lake and total length of 761cm) ; Data extracted using Webplot Digitizer	Talbot and Laerdal (2000)	https://doi.org/10.1023/A:1008029400463
Lake Victoria	Uganda	Africa	-0.79	33.91	Tectonic	Eutrophic	1134	68800				-19.47	19.8	3.18	0.84	16.17	oxic	Core 2P (East-central part of lake and total length of 761cm) ; Data extracted using Webplot Digitizer	Talbot and Laerdal (2000)	https://doi.org/10.1023/A:1008029400463
Lake Victoria	Uganda	Africa	-0.79	33.91	Tectonic	Eutrophic	1134	68800				-20.71	18.3	3.26	1.2	13.62	oxic	Core 2P (East-central part of lake and total length of 761cm) ; Data extracted using Webplot Digitizer	Talbot and Laerdal (2000)	https://doi.org/10.1023/A:1008029400463
Lake Victoria	Uganda	Africa	-0.79	33.91	Tectonic	Eutrophic	1134	68800				-20.09	18.9	3.26			oxic	Core 2P (East-central part of lake and total length of 761cm) ; Data extracted using Webplot Digitizer	Talbot and Laerdal (2000)	https://doi.org/10.1023/A:1008029400463
Lake Victoria	Uganda	Africa	-0.79	33.91	Tectonic	Eutrophic	1134	68800				-21.6	20.1	3.34	1.34	13.62	oxic	Core 2P (East-central part of lake and total length of 761cm) ; Data extracted using Webplot Digitizer	Talbot and Laerdal (2000)	https://doi.org/10.1023/A:1008029400463
Lake Victoria	Uganda	Africa	-0.79	33.91	Tectonic	Eutrophic	1134	68800				-21.26	18.3	3.34		14.89	oxic	Core 2P (East-central part of lake and total length of 761cm) ; Data extracted using Webplot Digitizer	Talbot and Laerdal (2000)	https://doi.org/10.1023/A:1008029400463
Lake Victoria	Uganda	Africa	-0.79	33.91	Tectonic	Eutrophic	1134	68800				-21.05	20.7	3.34	1.2	17.66	oxic	Core 2P (East-central part of lake and total length of 761cm) ; Data extracted using Webplot Digitizer	Talbot and Laerdal (2000)	https://doi.org/10.1023/A:1008029400463
Lake Victoria	Uganda	Africa	-0.79	33.91	Tectonic	Eutrophic	1134	68800				-19.88	20.1	3.34	1.32	20.64	oxic	Core 2P (East-central part of lake and total length of 761cm) ; Data extracted using Webplot Digitizer	Talbot and Laerdal (2000)	https://doi.org/10.1023/A:1008029400463
Lake Victoria	Uganda	Africa	-0.79	33.91	Tectonic	Eutrophic	1134	68800				-19.27	22.8	3.34	1.24	16.17	oxic	Core 2P (East-central part of lake and total length of 761cm) ; Data extracted using Webplot Digitizer	Talbot and Laerdal (2000)	https://doi.org/10.1023/A:1008029400463
Lake Victoria	Uganda	Africa	-0.79	33.91	Tectonic	Eutrophic	1134	68800				-18.51	3.3	3.34	0.44	17.02	oxic	Core 2P (East-central part of lake and total length of 761cm) ; Data extracted using Webplot Digitizer	Talbot and Laerdal (2000)	https://doi.org/10.1023/A:1008029400463
Lake Victoria	Uganda	Africa	-0.79	33.91	Tectonic	Eutrophic	1134	68800				-21.8	16.8	3.42	0.86	17.23	oxic	Core 2P (East-central part of lake and total length of 761cm) ; Data extracted using Webplot Digitizer	Talbot and Laerdal (2000)	https://doi.org/10.1023/A:1008029400463
Lake Victoria	Uganda	Africa	-0.79	33.91	Tectonic	Eutrophic	1134	68800				-21.53	19.5	3.42	1.5	12.98	oxic	Core 2P (East-central part of lake and total length of 761cm) ; Data extracted using Webplot Digitizer	Talbot and Laerdal (2000)	https://doi.org/10.1023/A:1008029400463
Lake Victoria	Uganda	Africa	-0.79	33.91	Tectonic	Eutrophic	1134	68800				-21.05	19.2	3.42	1.06	16.17	oxic	Core 2P (East-central part of lake and total length of 761cm) ; Data extracted using Webplot Digitizer	Talbot and Laerdal (2000)	https://doi.org/10.1023/A:1008029400463
Lake Victoria	Uganda	Africa	-0.79	33.91	Tectonic	Eutrophic	1134	68800				-20.43	24.9	3.42	1.14		oxic	Core 2P (East-central part of lake and total length of 761cm) ; Data extracted using Webplot Digitizer	Talbot and Laerdal (2000)	https://doi.org/10.1023/A:1008029400463
Lake Victoria	Uganda	Africa	-0.79	33.91	Tectonic	Eutrophic	1134	68800				-20.16	20.4	3.42	1.38	13.4	oxic	Core 2P (East-central part of lake and total length of 761cm) ; Data extracted using Webplot Digitizer	Talbot and Laerdal (2000)	https://doi.org/10.1023/A:1008029400463
Lake Victoria	Uganda	Africa	-0.79	33.91	Tectonic	Eutrophic	1134	68800				-20.02	20.4	3.42	1		oxic	Core 2P (East-central part of lake and total length of 761cm) ; Data extracted using Webplot Digitizer	Talbot and Laerdal (2000)	https://doi.org/10.1023/A:1008029400463
Lake Victoria	Uganda	Africa	-0.79	33.91	Tectonic	Eutrophic	1134	68800				-19.88	23.1	3.42	1	18.09	oxic	Core 2P (East-central part of lake and total length of 761cm) ; Data extracted using Webplot Digitizer	Talbot and Laerdal (2000)	https://doi.org/10.1023/A:1008029400463
Lake Victoria	Uganda	Africa	-0.79	33.91	Tectonic	Eutrophic	1134	68800				-19.68		3.42	1.2	15.32	oxic	Core 2P (East-central part of lake and total length of 761cm) ; Data extracted using Webplot Digitizer	Talbot and Laerdal (2000)	https://doi.org/10.1023/A:1008029400463
Lake Victoria	Uganda	Africa	-0.79	33.91	Tectonic	Eutrophic	1134	68800				-19.47	21.3	3.42	1.12	16.17	oxic	Core 2P (East-central part of lake and total length of 761cm) ; Data extracted using Webplot Digitizer	Talbot and Laerdal (2000)	https://doi.org/10.1023/A:1008029400463
Lake Victoria	Uganda	Africa	-0.79	33.91	Tectonic	Eutrophic	1134	68800				-19.4	22.5	3.42	1.06	18.3	oxic	Core 2P (East-central part of lake and total length of 761cm) ; Data extracted using Webplot Digitizer	Talbot and Laerdal (2000)	https://doi.org/10.1023/A:1008029400463
Lake Victoria	Uganda	Africa	-0.79	33.91	Tectonic	Eutrophic	1134	68800				-19.27	22.8	3.42	1.36	14.04	oxic	Core 2P (East-central part of lake and total length of 761cm) ; Data extracted using Webplot Digitizer	Talbot and Laerdal (2000)	https://doi.org/10.1023/A:1008029400463
Lake Victoria	Uganda	Africa	-0.79	33.91	Tectonic	Eutrophic	1134	68800				-19.2	20.4	3.42	1.38	13.4	oxic	Core 2P (East-central part of lake and total length of 761cm) ; Data extracted using Webplot Digitizer	Talbot and Laerdal (2000)	https://doi.org/10.1023/A:1008029400463
Lake Victoria	Uganda	Africa	-0.79	33.91	Tectonic	Eutrophic	1134	68800				-20.84	21.3	3.5	1.08		oxic	Core 2P (East-central part of lake and total length of 761cm) ; Data extracted using Webplot Digitizer	Talbot and Laerdal (2000)	https://doi.org/10.1023/A:1008029400463
Lake Victoria	Uganda	Africa	-0.79	33.91	Tectonic	Eutrophic	1134	68800				-20.78	22.5	3.5	1.14	15.96	oxic	Core 2P (East-central part of lake and total length of 761cm) ; Data extracted using Webplot Digitizer	Talbot and Laerdal (2000)	https://doi.org/10.1023/A:1008029400463
Lake Victoria	Uganda	Africa	-0.79	33.91	Tectonic	Eutrophic	1134	68800				-19.4	19.5	3.5	1.3	13.83	oxic	Core 2P (East-central part of lake and total length of 761cm) ; Data extracted using Webplot Digitizer	Talbot and Laerdal (2000)	https://doi.org/10.1023/A:1008029400463
Lake Victoria	Uganda	Africa	-0.79	33.91	Tectonic	Eutrophic	1134	68800				-19.2	22.8	3.5	1.16	17.87	oxic	Core 2P (East-central part of lake and total length of 761cm) ; Data extracted using Webplot Digitizer	Talbot and Laerdal (2000)	https://doi.org/10.1023/A:1008029400463
Lake Victoria	Uganda	Africa	-0.79	33.91	Tectonic	Eutrophic	1134	68800				-19.27	19.2	3.57	1.2	14.68	oxic	Core 2P (East-central part of lake and total length of 761cm) ; Data extracted using Webplot Digitizer	Talbot and Laerdal (2000)	https://doi.org/10.1023/A:1008029400463
Lake Victoria	Uganda	Africa	-0.79	33.91	Tectonic	Eutrophic	1134	68800				-20.64	23.7	3.65	1.24	17.87	oxic	Core 2P (East-central part of lake and total length of 761cm) ; Data extracted using Webplot Digitizer	Talbot and Laerdal (2000)	https://doi.org/10.1023/A:1008029400463
Lake Victoria	Uganda	Africa	-0.79	33.91	Tectonic	Eutrophic	1134	68800				-19.47	23.7	3.65	1.16	17.87	oxic	Core 2P (East-central part of lake and total length of 761cm) ; Data extracted using Webplot Digitizer	Talbot and Laerdal (2000)	https://doi.org/10.1023/A:1008029400463
Lake Victoria	Uganda	Africa	-0.79	33.91	Tectonic	Eutrophic	1134	68800				-19.47	19.8	3.65	1.28	13.62	oxic	Core 2P (East-central part of lake and total length of 761cm) ; Data extracted using Webplot Digitizer	Talbot and Laerdal (2000)	https://doi.org/10.1023/A:1008029400463
Lake Victoria	Uganda	Africa	-0.79	33.91	Tectonic	Eutrophic	1134	68800				-19.06	21	3.65	1.2	15.75	oxic	Core 2P (East-central part of lake and total length of 761cm) ; Data extracted using Webplot Digitizer	Talbot and Laerdal (2000)	https://doi.org/10.1023/A:1008029400463
Lake Victoria	Uganda	Africa	-0.79	33.91	Tectonic	Eutrophic	1134	68800				-22.08	16.8	3.73	0.84	17.02	oxic	Core 2P (East-central part of lake and total length of 761cm) ; Data extracted using Webplot Digitizer	Talbot and Laerdal (2000)	https://doi.org/10.1023/A:1008029400463
Lake Victoria	Uganda	Africa	-0.79	33.91	Tectonic	Eutrophic	1134	68800				-19.95	24.9	3.73	1.24	18.3	oxic	Core 2P (East-central part of lake and total length of 761cm) ; Data extracted using Webplot Digitizer	Talbot and Laerdal (2000)	https://doi.org/10.1023/A:1008029400463
Lake Victoria	Uganda	Africa	-0.79	33.91	Tectonic	Eutrophic	1134	68800				-19.54	22.8	3.73	0.98	23.19	oxic	Core 2P (East-central part of lake and total length of 761cm) ; Data extracted using Webplot Digitizer	Talbot and Laerdal (2000)	https://doi.org/10.1023/A:1008029400463
Lake Victoria	Uganda	Africa	-0.79	33.91	Tectonic	Eutrophic	1134	68800				-19.4	22.8	3.73	1.14	17.45	oxic	Core 2P (East-central part of lake and total length of 761cm) ; Data extracted using Webplot Digitizer	Talbot and Laerdal (2000)	https://doi.org/10.1023/A:1008029400463
Lake Victoria	Uganda	Africa	-0.79	33.91	Tectonic	Eutrophic	1134	68800				-19.75	22.5	3.81	1.14	18.3	oxic	Core 2P (East-central part of lake and total length of 761cm) ; Data extracted using Webplot Digitizer	Talbot and Laerdal (2000)	https://doi.org/10.1023/A:1008029400463
Lake Victoria	Uganda	Africa	-0.79	33.91	Tectonic	Eutrophic	1134	68800				-17.41	7.8	3.81	0.44	17.66	oxic	Core 2P (East-central part of lake and total length of 761cm) ; Data extracted using Webplot Digitizer	Talbot and Laerdal (2000)	https://doi.org/10.1023/A:1008029400463
Lake Victoria	Uganda	Africa	-0.79	33.91	Tectonic	Eutrophic	1134	68800				-22.01	14.7	3.88	0.72	17.02	oxic	Core 2P (East-central part of lake and total length of 761cm) ; Data extracted using Webplot Digitizer	Talbot and Laerdal (2000)	https://doi.org/10.1023/A:1008029400463
Lake Victoria	Uganda	Africa	-0.79	33.91	Tectonic	Eutrophic	1134	68800				-22.15	15	3.96	0.82	16.38	oxic	Core 2P (East-central part of lake and total length of 761cm) ; Data extracted using Webplot Digitizer	Talbot and Laerdal (2000)	https://doi.org/10.1023/A:1008029400463
Lake Victoria	Uganda	Africa	-0.79	33.91	Tectonic	Eutrophic	1134	68800				-22.7	15	4.04	0.82	15.53	oxic	Core 2P (East-central part of lake and total length of 761cm) ; Data extracted using Webplot Digitizer	Talbot and Laerdal (2000)	https://doi.org/10.1023/A:1008029400463
Lake Victoria	Uganda	Africa	-0.79	33.91	Tectonic	Eutrophic	1134	68800				-22.63	14.4	4.04	0.7	17.66	oxic	Core 2P (East-central part of lake and total length of 761cm) ; Data extracted using Webplot Digitizer	Talbot and Laerdal (2000)	https://doi.org/10.1023/A:1008029400463
Lake Victoria	Uganda	Africa	-0.79	33.91	Tectonic	Eutrophic	1134	68800				-23.79	16.2	4.27	0.92	14.68	oxic	Core 2P (East-central part of lake and total length of 761cm) ; Data extracted using Webplot Digitizer	Talbot and Laerdal (2000)	https://doi.org/10.1023/A:1008029400463
Lake Victoria	Uganda	Africa	-0.79	33.91	Tectonic	Eutrophic	1134	68800				-23.18	14.4	4.35	0.74	17.66	oxic	Core 2P (East-central part of lake and total length of 761cm) ; Data extracted using Webplot Digitizer	Talbot and Laerdal (2000)	https://doi.org/10.1023/A:1008029400463
Lake Victoria	Uganda	Africa	-0.79	33.91	Tectonic	Eutrophic	1134	68800				-20.84	6.3	4.35		14.47	oxic	Core 2P (East-central part of lake and total length of 761cm) ; Data extracted using Webplot Digitizer	Talbot and Laerdal (2000)	https://doi.org/10.1023/A:1008029400463
Lake Victoria	Uganda	Africa	-0.79	33.91	Tectonic	Eutrophic	1134	68800				-23.59	15.9	4.43	0.9	15.53	oxic	Core 2P (East-central part of lake and total length of 761cm) ; Data extracted using Webplot Digitizer	Talbot and Laerdal (2000)	https://doi.org/10.1023/A:1008029400463
Lake Victoria	Uganda	Africa	-0.79	33.91	Tectonic	Eutrophic	1134	68800				-20.57	2.7	4.58	0.1	22.34	oxic	Core 2P (East-central part of lake and total length of 761cm) ; Data extracted using Webplot Digitizer	Talbot and Laerdal (2000)	https://doi.org/10.1023/A:1008029400463
Lake Victoria	Uganda	Africa	-0.79	33.91	Tectonic	Eutrophic	1134	68800				-22.15	5.4	5.05	0.38	11.92	oxic	Core 2P (East-central part of lake and total length of 761cm) ; Data extracted using Webplot Digitizer	Talbot and Laerdal (2000)	https://doi.org/10.1023/A:1008029400463
Lake Victoria	Uganda	Africa	-0.79	33.91	Tectonic	Eutrophic	1134	68800				-19.27	2.4	5.13	0.14	14.04	oxic	Core 2P (East-central part of lake and total length of 761cm) ; Data extracted using Webplot Digitizer	Talbot and Laerdal (2000)	https://doi.org/10.1023/A:1008029400463
Lake Victoria	Uganda	Africa	-0.79	33.91	Tectonic	Eutrophic	1134	68800				-20.71		5.28	0.1	21.28	oxic	Core 2P (East-central part of lake and total length of 761cm) ; Data extracted using Webplot Digitizer	Talbot and Laerdal (2000)	https://doi.org/10.1023/A:1008029400463
Lake Victoria	Uganda	Africa	-0.79	33.91	Tectonic	Eutrophic	1134	68800				-19.13	1.5	5.28	0.06	17.45	oxic	Core 2P (East-central part of lake and total length of 761cm) ; Data extracted using Webplot Digitizer	Talbot and Laerdal (2000)	https://doi.org/10.1023/A:1008029400463
Lake Victoria	Uganda	Africa	-0.79	33.91	Tectonic	Eutrophic	1134	68800				-22.35	5.4	5.36	0.4	12.55	oxic	Core 2P (East-central part of lake and total length of 761cm) ; Data extracted using Webplot Digitizer	Talbot and Laerdal (2000)	https://doi.org/10.1023/A:1008029400463
Lake Victoria	Uganda	Africa	-0.79	33.91	Tectonic	Eutrophic	1134	68800				-19.68	2.4	5.44	0.1	14.89	oxic	Core 2P (East-central part of lake and total length of 761cm) ; Data extracted using Webplot Digitizer	Talbot and Laerdal (2000)	https://doi.org/10.1023/A:1008029400463
Lake Victoria	Uganda	Africa	-0.79	33.91	Tectonic	Eutrophic	1134	68800				-21.6	5.4	5.52		12.77	oxic	Core 2P (East-central part of lake and total length of 761cm) ; Data extracted using Webplot Digitizer	Talbot and Laerdal (2000)	https://doi.org/10.1023/A:1008029400463
Lake Victoria	Uganda	Africa	-0.79	33.91	Tectonic	Eutrophic	1134	68800				-22.7	7.2	5.98	0.46	11.7	oxic	Core 2P (East-central part of lake and total length of 761cm) ; Data extracted using Webplot Digitizer	Talbot and Laerdal (2000)	https://doi.org/10.1023/A:1008029400463
Lake Victoria	Uganda	Africa	-0.79	33.91	Tectonic	Eutrophic	1134	68800				-22.28	11.7	6.06	0.84	13.19	oxic	Core 2P (East-central part of lake and total length of 761cm) ; Data extracted using Webplot Digitizer	Talbot and Laerdal (2000)	https://doi.org/10.1023/A:1008029400463
Lake Victoria	Uganda	Africa	-0.79	33.91	Tectonic	Eutrophic	1134	68800				-22.08	9.9	6.68	0.62	11.92	oxic	Core 2P (East-central part of lake and total length of 761cm) ; Data extracted using Webplot Digitizer	Talbot and Laerdal (2000)	https://doi.org/10.1023/A:1008029400463
Lake Peten Itza	Guatemala	North America	16.9256	-89.8925	Karst	Eutrophic	80	100				-22.3	4.92	1.56	0.372		oxic		Rosenmeier et al. (2004)	https://doi.org/10.1023/B:HYDR.0000014038.64403.4d
Lake Peten Itza	Guatemala	North America	16.9256	-89.8925	Karst	Eutrophic	80	100				-23	4.25	1.6	0.311		oxic		Rosenmeier et al. (2004)	https://doi.org/10.1023/B:HYDR.0000014038.64403.4d
Lake Peten Itza	Guatemala	North America	16.9256	-89.8925	Karst	Eutrophic	80	100				-22.9	4.69	1.67	0.4		oxic		Rosenmeier et al. (2004)	https://doi.org/10.1023/B:HYDR.0000014038.64403.4d
Lake Peten Itza	Guatemala	North America	16.9256	-89.8925	Karst	Eutrophic	80	100				-22.3	4.47	1.68	0.356		oxic		Rosenmeier et al. (2004)	https://doi.org/10.1023/B:HYDR.0000014038.64403.4d
Lake Peten Itza	Guatemala	North America	16.9256	-89.8925	Karst	Eutrophic	80	100				-22.1	4.97	1.71	0.428		oxic		Rosenmeier et al. (2004)	https://doi.org/10.1023/B:HYDR.0000014038.64403.4d
Lake Peten Itza	Guatemala	North America	16.9256	-89.8925	Karst	Eutrophic	80	100				-22	4.92	1.71	0.422		oxic		Rosenmeier et al. (2004)	https://doi.org/10.1023/B:HYDR.0000014038.64403.4d
Lake Peten Itza	Guatemala	North America	16.9256	-89.8925	Karst	Eutrophic	80	100				-22.8	4.36	1.75	0.344		oxic		Rosenmeier et al. (2004)	https://doi.org/10.1023/B:HYDR.0000014038.64403.4d
Lake Peten Itza	Guatemala	North America	16.9256	-89.8925	Karst	Eutrophic	80	100				-22	5.59	1.77	0.483		oxic		Rosenmeier et al. (2004)	https://doi.org/10.1023/B:HYDR.0000014038.64403.4d
Lake Peten Itza	Guatemala	North America	16.9256	-89.8925	Karst	Eutrophic	80	100				-22.8	4.3	1.78	0.35		oxic		Rosenmeier et al. (2004)	https://doi.org/10.1023/B:HYDR.0000014038.64403.4d
Lake Peten Itza	Guatemala	North America	16.9256	-89.8925	Karst	Eutrophic	80	100				-23.1	5.53	1.8	0.472		oxic		Rosenmeier et al. (2004)	https://doi.org/10.1023/B:HYDR.0000014038.64403.4d
Lake Peten Itza	Guatemala	North America	16.9256	-89.8925	Karst	Eutrophic	80	100				-21.9	4.86	1.8	0.361		oxic		Rosenmeier et al. (2004)	https://doi.org/10.1023/B:HYDR.0000014038.64403.4d
Lake Peten Itza	Guatemala	North America	16.9256	-89.8925	Karst	Eutrophic	80	100				-23.7	3.8	1.87	0.283		oxic		Rosenmeier et al. (2004)	https://doi.org/10.1023/B:HYDR.0000014038.64403.4d
Lake Peten Itza	Guatemala	North America	16.9256	-89.8925	Karst	Eutrophic	80	100				-22.3	5.2	1.89	0.422		oxic		Rosenmeier et al. (2004)	https://doi.org/10.1023/B:HYDR.0000014038.64403.4d
Lake Peten Itza	Guatemala	North America	16.9256	-89.8925	Karst	Eutrophic	80	100				-21.9	4.25	1.91	0.378		oxic		Rosenmeier et al. (2004)	https://doi.org/10.1023/B:HYDR.0000014038.64403.4d
Lake Peten Itza	Guatemala	North America	16.9256	-89.8925	Karst	Eutrophic	80	100				-23.2	5.64	1.93	0.5		oxic		Rosenmeier et al. (2004)	https://doi.org/10.1023/B:HYDR.0000014038.64403.4d
Lake Peten Itza	Guatemala	North America	16.9256	-89.8925	Karst	Eutrophic	80	100				-23.7	4.25	1.94	0.339		oxic		Rosenmeier et al. (2004)	https://doi.org/10.1023/B:HYDR.0000014038.64403.4d
Lake Peten Itza	Guatemala	North America	16.9256	-89.8925	Karst	Eutrophic	80	100				-23.8	3.63	1.96	0.289		oxic		Rosenmeier et al. (2004)	https://doi.org/10.1023/B:HYDR.0000014038.64403.4d
Lake Peten Itza	Guatemala	North America	16.9256	-89.8925	Karst	Eutrophic	80	100				-23.4	4.53	2	0.372		oxic		Rosenmeier et al. (2004)	https://doi.org/10.1023/B:HYDR.0000014038.64403.4d
Lake Peten Itza	Guatemala	North America	16.9256	-89.8925	Karst	Eutrophic	80	100				-23.1	4.64	2	0.361		oxic		Rosenmeier et al. (2004)	https://doi.org/10.1023/B:HYDR.0000014038.64403.4d
Lake Peten Itza	Guatemala	North America	16.9256	-89.8925	Karst	Eutrophic	80	100				-22.7	6.48	2.06	0.617		oxic		Rosenmeier et al. (2004)	https://doi.org/10.1023/B:HYDR.0000014038.64403.4d
Lake Peten Itza	Guatemala	North America	16.9256	-89.8925	Karst	Eutrophic	80	100				-22.5	4.69	2.06	0.389		oxic		Rosenmeier et al. (2004)	https://doi.org/10.1023/B:HYDR.0000014038.64403.4d
Lake Peten Itza	Guatemala	North America	16.9256	-89.8925	Karst	Eutrophic	80	100				-23	6.2	2.08	0.561		oxic		Rosenmeier et al. (2004)	https://doi.org/10.1023/B:HYDR.0000014038.64403.4d
Lake Peten Itza	Guatemala	North America	16.9256	-89.8925	Karst	Eutrophic	80	100				-23.6	4.02	2.1	0.3		oxic		Rosenmeier et al. (2004)	https://doi.org/10.1023/B:HYDR.0000014038.64403.4d
Lake Peten Itza	Guatemala	North America	16.9256	-89.8925	Karst	Eutrophic	80	100				-22.9	5.64	2.11	0.494		oxic		Rosenmeier et al. (2004)	https://doi.org/10.1023/B:HYDR.0000014038.64403.4d
Lake Peten Itza	Guatemala	North America	16.9256	-89.8925	Karst	Eutrophic	80	100				-22.7	3.97	2.32	0.267		oxic		Rosenmeier et al. (2004)	https://doi.org/10.1023/B:HYDR.0000014038.64403.4d
Lake Peten Itza	Guatemala	North America	16.9256	-89.8925	Karst	Eutrophic	80	100				-24	7.88	2.35	0.883		oxic		Rosenmeier et al. (2004)	https://doi.org/10.1023/B:HYDR.0000014038.64403.4d
Lake Peten Itza	Guatemala	North America	16.9256	-89.8925	Karst	Eutrophic	80	100				-22.4	4.19	2.38	0.289		oxic		Rosenmeier et al. (2004)	https://doi.org/10.1023/B:HYDR.0000014038.64403.4d
Lake Peten Itza	Guatemala	North America	16.9256	-89.8925	Karst	Eutrophic	80	100				-22.6	3.85	2.4	0.3		oxic		Rosenmeier et al. (2004)	https://doi.org/10.1023/B:HYDR.0000014038.64403.4d
Lake Peten Itza	Guatemala	North America	16.9256	-89.8925	Karst	Eutrophic	80	100				-21.8	3.52	2.5	0.261		oxic		Rosenmeier et al. (2004)	https://doi.org/10.1023/B:HYDR.0000014038.64403.4d
Lake Peten Itza	Guatemala	North America	16.9256	-89.8925	Karst	Eutrophic	80	100				-25.1	7.88	2.68	0.878		oxic		Rosenmeier et al. (2004)	https://doi.org/10.1023/B:HYDR.0000014038.64403.4d
Lake Fischkaltersee	Germany	Europe	47.7814	11.3225	Glacial	Eutrophic	588	0.034	2000		Eutrophic; Meromictic Episodes	-35.1	2.58	3.48		8.85	anoxic	Data points extracted with Webplot Digitizer	Braig et al. (2013)	https://doi.org/10.4081/jlimnol.2013.e21
Lake Fischkaltersee	Germany	Europe	47.7814	11.3225	Glacial	Eutrophic	588	0.034	2000		Eutrophic; Meromictic Episodes	-35.31	2.58	3.91		11.31	anoxic	Data points extracted with Webplot Digitizer	Braig et al. (2013)	https://doi.org/10.4081/jlimnol.2013.e21
Lake Fischkaltersee	Germany	Europe	47.7814	11.3225	Glacial	Eutrophic	588	0.034	2000		Eutrophic; Meromictic Episodes	-38.72	5.72	4.09		10.23	anoxic	Data points extracted with Webplot Digitizer	Braig et al. (2013)	https://doi.org/10.4081/jlimnol.2013.e21
Lake Fischkaltersee	Germany	Europe	47.7814	11.3225	Glacial	Eutrophic	588	0.034	2000		Eutrophic; Meromictic Episodes	-35.1	2.95	4.45		12.54	anoxic	Data points extracted with Webplot Digitizer	Braig et al. (2013)	https://doi.org/10.4081/jlimnol.2013.e21
Lake Fischkaltersee	Germany	Europe	47.7814	11.3225	Glacial	Eutrophic	588	0.034	2000		Eutrophic; Meromictic Episodes	-34.79	2.58	4.45		11.62	anoxic	Data points extracted with Webplot Digitizer	Braig et al. (2013)	https://doi.org/10.4081/jlimnol.2013.e21
Lake Fischkaltersee	Germany	Europe	47.7814	11.3225	Glacial	Eutrophic	588	0.034	2000		Eutrophic; Meromictic Episodes	-35.21	2.4	4.52		10.69	anoxic	Data points extracted with Webplot Digitizer	Braig et al. (2013)	https://doi.org/10.4081/jlimnol.2013.e21
Lake Fischkaltersee	Germany	Europe	47.7814	11.3225	Glacial	Eutrophic	588	0.034	2000		Eutrophic; Meromictic Episodes	-38.31	5.08	4.76		10.31	anoxic	Data points extracted with Webplot Digitizer	Braig et al. (2013)	https://doi.org/10.4081/jlimnol.2013.e21
Lake Fischkaltersee	Germany	Europe	47.7814	11.3225	Glacial	Eutrophic	588	0.034	2000		Eutrophic; Meromictic Episodes	-37.9	4.98	4.94		10.38	anoxic	Data points extracted with Webplot Digitizer	Braig et al. (2013)	https://doi.org/10.4081/jlimnol.2013.e21
Lake Fischkaltersee	Germany	Europe	47.7814	11.3225	Glacial	Eutrophic	588	0.034	2000		Eutrophic; Meromictic Episodes	-38.52	4.89	5.18		10	anoxic	Data points extracted with Webplot Digitizer	Braig et al. (2013)	https://doi.org/10.4081/jlimnol.2013.e21
Lake Fischkaltersee	Germany	Europe	47.7814	11.3225	Glacial	Eutrophic	588	0.034	2000		Eutrophic; Meromictic Episodes	-38	4.8	5.18		9.92	anoxic	Data points extracted with Webplot Digitizer	Braig et al. (2013)	https://doi.org/10.4081/jlimnol.2013.e21
Lake Fischkaltersee	Germany	Europe	47.7814	11.3225	Glacial	Eutrophic	588	0.034	2000		Eutrophic; Meromictic Episodes	-32.72	2.58	5.18		10.62	anoxic	Data points extracted with Webplot Digitizer	Braig et al. (2013)	https://doi.org/10.4081/jlimnol.2013.e21
Lake Fischkaltersee	Germany	Europe	47.7814	11.3225	Glacial	Eutrophic	588	0.034	2000		Eutrophic; Meromictic Episodes	-37.9	4.71	5.24		10.54	anoxic	Data points extracted with Webplot Digitizer	Braig et al. (2013)	https://doi.org/10.4081/jlimnol.2013.e21
Lake Fischkaltersee	Germany	Europe	47.7814	11.3225	Glacial	Eutrophic	588	0.034	2000		Eutrophic; Meromictic Episodes	-37.69	4.98	5.24		10.23	anoxic	Data points extracted with Webplot Digitizer	Braig et al. (2013)	https://doi.org/10.4081/jlimnol.2013.e21
Lake Fischkaltersee	Germany	Europe	47.7814	11.3225	Glacial	Eutrophic	588	0.034	2000		Eutrophic; Meromictic Episodes	-34.79	2.77	5.24		10.54	anoxic	Data points extracted with Webplot Digitizer	Braig et al. (2013)	https://doi.org/10.4081/jlimnol.2013.e21
Lake Fischkaltersee	Germany	Europe	47.7814	11.3225	Glacial	Eutrophic	588	0.034	2000		Eutrophic; Meromictic Episodes	-38.1	4.8	5.3		9.85	anoxic	Data points extracted with Webplot Digitizer	Braig et al. (2013)	https://doi.org/10.4081/jlimnol.2013.e21
Lake Fischkaltersee	Germany	Europe	47.7814	11.3225	Glacial	Eutrophic	588	0.034	2000		Eutrophic; Meromictic Episodes	-36.03	3.69	5.3		9.31	anoxic	Data points extracted with Webplot Digitizer	Braig et al. (2013)	https://doi.org/10.4081/jlimnol.2013.e21
Lake Fischkaltersee	Germany	Europe	47.7814	11.3225	Glacial	Eutrophic	588	0.034	2000		Eutrophic; Meromictic Episodes	-38	4.62	5.48		10.31	anoxic	Data points extracted with Webplot Digitizer	Braig et al. (2013)	https://doi.org/10.4081/jlimnol.2013.e21
Lake Fischkaltersee	Germany	Europe	47.7814	11.3225	Glacial	Eutrophic	588	0.034	2000		Eutrophic; Meromictic Episodes	-37.69	4.34	5.55		10.69	anoxic	Data points extracted with Webplot Digitizer	Braig et al. (2013)	https://doi.org/10.4081/jlimnol.2013.e21
Lake Fischkaltersee	Germany	Europe	47.7814	11.3225	Glacial	Eutrophic	588	0.034	2000		Eutrophic; Meromictic Episodes	-37.38	4.34	5.55		9.92	anoxic	Data points extracted with Webplot Digitizer	Braig et al. (2013)	https://doi.org/10.4081/jlimnol.2013.e21
Lake Fischkaltersee	Germany	Europe	47.7814	11.3225	Glacial	Eutrophic	588	0.034	2000		Eutrophic; Meromictic Episodes	-38	4.98	5.61		10.92	anoxic	Data points extracted with Webplot Digitizer	Braig et al. (2013)	https://doi.org/10.4081/jlimnol.2013.e21
Lake Fischkaltersee	Germany	Europe	47.7814	11.3225	Glacial	Eutrophic	588	0.034	2000		Eutrophic; Meromictic Episodes	-37.59	4.25	5.67		9.77	anoxic	Data points extracted with Webplot Digitizer	Braig et al. (2013)	https://doi.org/10.4081/jlimnol.2013.e21
Lake Fischkaltersee	Germany	Europe	47.7814	11.3225	Glacial	Eutrophic	588	0.034	2000		Eutrophic; Meromictic Episodes	-37.28	4.52	5.67		10.23	anoxic	Data points extracted with Webplot Digitizer	Braig et al. (2013)	https://doi.org/10.4081/jlimnol.2013.e21
Lake Fischkaltersee	Germany	Europe	47.7814	11.3225	Glacial	Eutrophic	588	0.034	2000		Eutrophic; Meromictic Episodes	-36.34	2.31	5.67		7.69	anoxic	Data points extracted with Webplot Digitizer	Braig et al. (2013)	https://doi.org/10.4081/jlimnol.2013.e21
Lake Fischkaltersee	Germany	Europe	47.7814	11.3225	Glacial	Eutrophic	588	0.034	2000		Eutrophic; Meromictic Episodes	-37.69	4.43	5.73		10.08	anoxic	Data points extracted with Webplot Digitizer	Braig et al. (2013)	https://doi.org/10.4081/jlimnol.2013.e21
Lake Fischkaltersee	Germany	Europe	47.7814	11.3225	Glacial	Eutrophic	588	0.034	2000		Eutrophic; Meromictic Episodes	-37.17	4.34	5.79		10.46	anoxic	Data points extracted with Webplot Digitizer	Braig et al. (2013)	https://doi.org/10.4081/jlimnol.2013.e21
Lake Fischkaltersee	Germany	Europe	47.7814	11.3225	Glacial	Eutrophic	588	0.034	2000		Eutrophic; Meromictic Episodes	-35.83	2.68	5.79		10.38	anoxic	Data points extracted with Webplot Digitizer	Braig et al. (2013)	https://doi.org/10.4081/jlimnol.2013.e21
Lake Fischkaltersee	Germany	Europe	47.7814	11.3225	Glacial	Eutrophic	588	0.034	2000		Eutrophic; Meromictic Episodes	-37.38	4.15	5.97		10.92	anoxic	Data points extracted with Webplot Digitizer	Braig et al. (2013)	https://doi.org/10.4081/jlimnol.2013.e21
Lake Fischkaltersee	Germany	Europe	47.7814	11.3225	Glacial	Eutrophic	588	0.034	2000		Eutrophic; Meromictic Episodes	-37.48	3.88	6.03		10.38	anoxic	Data points extracted with Webplot Digitizer	Braig et al. (2013)	https://doi.org/10.4081/jlimnol.2013.e21
Lake Fischkaltersee	Germany	Europe	47.7814	11.3225	Glacial	Eutrophic	588	0.034	2000		Eutrophic; Meromictic Episodes	-37.38	4.06	6.03		9.69	anoxic	Data points extracted with Webplot Digitizer	Braig et al. (2013)	https://doi.org/10.4081/jlimnol.2013.e21
Lake Fischkaltersee	Germany	Europe	47.7814	11.3225	Glacial	Eutrophic	588	0.034	2000		Eutrophic; Meromictic Episodes	-37.38	4.25	6.03		11.23	anoxic	Data points extracted with Webplot Digitizer	Braig et al. (2013)	https://doi.org/10.4081/jlimnol.2013.e21
Lake Fischkaltersee	Germany	Europe	47.7814	11.3225	Glacial	Eutrophic	588	0.034	2000		Eutrophic; Meromictic Episodes	-37.07	3.88	6.03		9.92	anoxic	Data points extracted with Webplot Digitizer	Braig et al. (2013)	https://doi.org/10.4081/jlimnol.2013.e21
Lake Fischkaltersee	Germany	Europe	47.7814	11.3225	Glacial	Eutrophic	588	0.034	2000		Eutrophic; Meromictic Episodes	-37.28	3.69	6.09		10.08	anoxic	Data points extracted with Webplot Digitizer	Braig et al. (2013)	https://doi.org/10.4081/jlimnol.2013.e21
Lake Fischkaltersee	Germany	Europe	47.7814	11.3225	Glacial	Eutrophic	588	0.034	2000		Eutrophic; Meromictic Episodes	-37.17	4.06	6.09		10.15	anoxic	Data points extracted with Webplot Digitizer	Braig et al. (2013)	https://doi.org/10.4081/jlimnol.2013.e21
Lake Fischkaltersee	Germany	Europe	47.7814	11.3225	Glacial	Eutrophic	588	0.034	2000		Eutrophic; Meromictic Episodes	-37.38	3.6	6.15		10	anoxic	Data points extracted with Webplot Digitizer	Braig et al. (2013)	https://doi.org/10.4081/jlimnol.2013.e21
Lake Fischkaltersee	Germany	Europe	47.7814	11.3225	Glacial	Eutrophic	588	0.034	2000		Eutrophic; Meromictic Episodes	-37.17	4.15	6.15		10.31	anoxic	Data points extracted with Webplot Digitizer	Braig et al. (2013)	https://doi.org/10.4081/jlimnol.2013.e21
Lake Fischkaltersee	Germany	Europe	47.7814	11.3225	Glacial	Eutrophic	588	0.034	2000		Eutrophic; Meromictic Episodes	-37.38	4.15	6.21		10.77	anoxic	Data points extracted with Webplot Digitizer	Braig et al. (2013)	https://doi.org/10.4081/jlimnol.2013.e21
Lake Fischkaltersee	Germany	Europe	47.7814	11.3225	Glacial	Eutrophic	588	0.034	2000		Eutrophic; Meromictic Episodes	-36.86	3.97	6.27		11.15	anoxic	Data points extracted with Webplot Digitizer	Braig et al. (2013)	https://doi.org/10.4081/jlimnol.2013.e21
Lake Fischkaltersee	Germany	Europe	47.7814	11.3225	Glacial	Eutrophic	588	0.034	2000		Eutrophic; Meromictic Episodes	-36.55	2.58	6.27		9.85	anoxic	Data points extracted with Webplot Digitizer	Braig et al. (2013)	https://doi.org/10.4081/jlimnol.2013.e21
Lake Fischkaltersee	Germany	Europe	47.7814	11.3225	Glacial	Eutrophic	588	0.034	2000		Eutrophic; Meromictic Episodes	-36.24	3.51	6.27		10	anoxic	Data points extracted with Webplot Digitizer	Braig et al. (2013)	https://doi.org/10.4081/jlimnol.2013.e21
Lake Fischkaltersee	Germany	Europe	47.7814	11.3225	Glacial	Eutrophic	588	0.034	2000		Eutrophic; Meromictic Episodes	-35.72	3.42	6.33		9.85	anoxic	Data points extracted with Webplot Digitizer	Braig et al. (2013)	https://doi.org/10.4081/jlimnol.2013.e21
Lake Fischkaltersee	Germany	Europe	47.7814	11.3225	Glacial	Eutrophic	588	0.034	2000		Eutrophic; Meromictic Episodes	-36.34	3.32	6.45		9.77	anoxic	Data points extracted with Webplot Digitizer	Braig et al. (2013)	https://doi.org/10.4081/jlimnol.2013.e21
Lake Fischkaltersee	Germany	Europe	47.7814	11.3225	Glacial	Eutrophic	588	0.034	2000		Eutrophic; Meromictic Episodes	-35.62	3.51	6.52		10.38	anoxic	Data points extracted with Webplot Digitizer	Braig et al. (2013)	https://doi.org/10.4081/jlimnol.2013.e21
Lake Fischkaltersee	Germany	Europe	47.7814	11.3225	Glacial	Eutrophic	588	0.034	2000		Eutrophic; Meromictic Episodes	-35.83	3.69	6.64		9.54	anoxic	Data points extracted with Webplot Digitizer	Braig et al. (2013)	https://doi.org/10.4081/jlimnol.2013.e21
Lake Fischkaltersee	Germany	Europe	47.7814	11.3225	Glacial	Eutrophic	588	0.034	2000		Eutrophic; Meromictic Episodes	-35.93	3.42	6.7		9.69	anoxic	Data points extracted with Webplot Digitizer	Braig et al. (2013)	https://doi.org/10.4081/jlimnol.2013.e21
Lake Fischkaltersee	Germany	Europe	47.7814	11.3225	Glacial	Eutrophic	588	0.034	2000		Eutrophic; Meromictic Episodes	-35.31	3.23	6.7		9.77	anoxic	Data points extracted with Webplot Digitizer	Braig et al. (2013)	https://doi.org/10.4081/jlimnol.2013.e21
Lake Fischkaltersee	Germany	Europe	47.7814	11.3225	Glacial	Eutrophic	588	0.034	2000		Eutrophic; Meromictic Episodes	-36.03	3.97	6.82		10.54	anoxic	Data points extracted with Webplot Digitizer	Braig et al. (2013)	https://doi.org/10.4081/jlimnol.2013.e21
Lake Fischkaltersee	Germany	Europe	47.7814	11.3225	Glacial	Eutrophic	588	0.034	2000		Eutrophic; Meromictic Episodes	-35.93	3.32	6.88		9.92	anoxic	Data points extracted with Webplot Digitizer	Braig et al. (2013)	https://doi.org/10.4081/jlimnol.2013.e21
Lake Erhai	China	Asia	25.8	100.19	Tectonic	Eutrophic	1974	249				-26.8	3.2	4.7	0.4	8.8	anoxic		Fang et al. (2017)	https://doi.org/10.4081/jlimnol.2017.1607
Lake Chenghai	China	Asia	26.57	100.68	Tectonic	Eutrophic	1503	77.2				-26.5	2	5.2	0.3	9.2	oxic		Fang et al. (2017)	https://doi.org/10.4081/jlimnol.2017.1607
Lake Hongfeng	China	Asia	26.48	106.41	Artificial Lake	Eutrophic	1500	57.2				-29.4	4.9	8.7	0.5	11.4	oxic		Fang et al. (2017)	https://doi.org/10.4081/jlimnol.2017.1607
Nainital Lake	India	Asia	29.3867	79.4595	Tectonic	Eutrophic	1937	0.48			Long-term anoxia	-26.47		3.09			anoxic	Data points extracted with Webplot Digitizer	Choudhary et al. (2010)	https://www.jstor.org/stable/24111888
Nainital Lake	India	Asia	29.3867	79.4595	Tectonic	Eutrophic	1937	0.48			Long-term anoxia	-26.52		3.82			anoxic	Data points extracted with Webplot Digitizer	Choudhary et al. (2010)	https://www.jstor.org/stable/24111888
Nainital Lake	India	Asia	29.3867	79.4595	Tectonic	Eutrophic	1937	0.48			Long-term anoxia	-26.77		5.71			anoxic	Data points extracted with Webplot Digitizer	Choudhary et al. (2010)	https://www.jstor.org/stable/24111888
Nainital Lake	India	Asia	29.3867	79.4595	Tectonic	Eutrophic	1937	0.48			Long-term anoxia	-26.47		5.75			anoxic	Data points extracted with Webplot Digitizer	Choudhary et al. (2010)	https://www.jstor.org/stable/24111888
Nainital Lake	India	Asia	29.3867	79.4595	Tectonic	Eutrophic	1937	0.48			Long-term anoxia	-26.79		5.79			anoxic	Data points extracted with Webplot Digitizer	Choudhary et al. (2010)	https://www.jstor.org/stable/24111888
Nainital Lake	India	Asia	29.3867	79.4595	Tectonic	Eutrophic	1937	0.48			Long-term anoxia	-26.79		6.01			anoxic	Data points extracted with Webplot Digitizer	Choudhary et al. (2010)	https://www.jstor.org/stable/24111888
Nainital Lake	India	Asia	29.3867	79.4595	Tectonic	Eutrophic	1937	0.48			Long-term anoxia	-26.22		6.01			anoxic	Data points extracted with Webplot Digitizer	Choudhary et al. (2010)	https://www.jstor.org/stable/24111888
Nainital Lake	India	Asia	29.3867	79.4595	Tectonic	Eutrophic	1937	0.48			Long-term anoxia	-26.17		6.31			anoxic	Data points extracted with Webplot Digitizer	Choudhary et al. (2010)	https://www.jstor.org/stable/24111888
Nainital Lake	India	Asia	29.3867	79.4595	Tectonic	Eutrophic	1937	0.48			Long-term anoxia	-26.67		6.4			anoxic	Data points extracted with Webplot Digitizer	Choudhary et al. (2010)	https://www.jstor.org/stable/24111888
Nainital Lake	India	Asia	29.3867	79.4595	Tectonic	Eutrophic	1937	0.48			Long-term anoxia	-26.52		6.74			anoxic	Data points extracted with Webplot Digitizer	Choudhary et al. (2010)	https://www.jstor.org/stable/24111888
Nainital Lake	India	Asia	29.3867	79.4595	Tectonic	Eutrophic	1937	0.48			Long-term anoxia	-27.09		6.78			anoxic	Data points extracted with Webplot Digitizer	Choudhary et al. (2010)	https://www.jstor.org/stable/24111888
Nainital Lake	India	Asia	29.3867	79.4595	Tectonic	Eutrophic	1937	0.48			Long-term anoxia	-26.74		7.08			anoxic	Data points extracted with Webplot Digitizer	Choudhary et al. (2010)	https://www.jstor.org/stable/24111888
Nainital Lake	India	Asia	29.3867	79.4595	Tectonic	Eutrophic	1937	0.48			Long-term anoxia	-26.35		7.08			anoxic	Data points extracted with Webplot Digitizer	Choudhary et al. (2010)	https://www.jstor.org/stable/24111888
Nainital Lake	India	Asia	29.3867	79.4595	Tectonic	Eutrophic	1937	0.48			Long-term anoxia	-26.37		7.25			anoxic	Data points extracted with Webplot Digitizer	Choudhary et al. (2010)	https://www.jstor.org/stable/24111888
Nainital Lake	India	Asia	29.3867	79.4595	Tectonic	Eutrophic	1937	0.48			Long-term anoxia	-26.91		7.51			anoxic	Data points extracted with Webplot Digitizer	Choudhary et al. (2010)	https://www.jstor.org/stable/24111888
Nainital Lake	India	Asia	29.3867	79.4595	Tectonic	Eutrophic	1937	0.48			Long-term anoxia	-26.86		7.68			anoxic	Data points extracted with Webplot Digitizer	Choudhary et al. (2010)	https://www.jstor.org/stable/24111888
Nainital Lake	India	Asia	29.3867	79.4595	Tectonic	Eutrophic	1937	0.48			Long-term anoxia	-26.54		7.68			anoxic	Data points extracted with Webplot Digitizer	Choudhary et al. (2010)	https://www.jstor.org/stable/24111888
Nainital Lake	India	Asia	29.3867	79.4595	Tectonic	Eutrophic	1937	0.48			Long-term anoxia	-27.7		7.81			anoxic	Data points extracted with Webplot Digitizer	Choudhary et al. (2010)	https://www.jstor.org/stable/24111888
Nainital Lake	India	Asia	29.3867	79.4595	Tectonic	Eutrophic	1937	0.48			Long-term anoxia	-27.83		8.63			anoxic	Data points extracted with Webplot Digitizer	Choudhary et al. (2010)	https://www.jstor.org/stable/24111888
Nainital Lake	India	Asia	29.3867	79.4595	Tectonic	Eutrophic	1937	0.48			Long-term anoxia	-26.79		8.71			anoxic	Data points extracted with Webplot Digitizer	Choudhary et al. (2010)	https://www.jstor.org/stable/24111888
Nainital Lake	India	Asia	29.3867	79.4595	Tectonic	Eutrophic	1937	0.48			Long-term anoxia	-26.25		9.31			anoxic	Data points extracted with Webplot Digitizer	Choudhary et al. (2010)	https://www.jstor.org/stable/24111888
Lake Naukuchiatal	India	Asia	29.322	79.5846	Tectonic	Eutrophic	1320	0.375				-30.79	5.02	-0.18	0.55	10.48	oxic	Data points extrated with Webplot Digitizer	Choudhary et al. (2010)	https://www.jstor.org/stable/24111888
Lake Naukuchiatal	India	Asia	29.322	79.5846	Tectonic	Eutrophic	1320	0.375				-30.7	5.32	0.62	0.52	12.4	oxic	Data points extrated with Webplot Digitizer	Choudhary et al. (2010)	https://www.jstor.org/stable/24111888
Lake Naukuchiatal	India	Asia	29.322	79.5846	Tectonic	Eutrophic	1320	0.375				-28.29	4.38	0.69	0.49	10.39	oxic	Data points extrated with Webplot Digitizer	Choudhary et al. (2010)	https://www.jstor.org/stable/24111888
Lake Naukuchiatal	India	Asia	29.322	79.5846	Tectonic	Eutrophic	1320	0.375				-27.88	3.96	0.76	0.45	10.22	oxic	Data points extrated with Webplot Digitizer	Choudhary et al. (2010)	https://www.jstor.org/stable/24111888
Lake Naukuchiatal	India	Asia	29.322	79.5846	Tectonic	Eutrophic	1320	0.375				-30.52	5.02	1.03	0.63	9.35	oxic	Data points extrated with Webplot Digitizer	Choudhary et al. (2010)	https://www.jstor.org/stable/24111888
Lake Naukuchiatal	India	Asia	29.322	79.5846	Tectonic	Eutrophic	1320	0.375				-28.69	4.55	1.03	0.51	10.31	oxic	Data points extrated with Webplot Digitizer	Choudhary et al. (2010)	https://www.jstor.org/stable/24111888
Lake Naukuchiatal	India	Asia	29.322	79.5846	Tectonic	Eutrophic	1320	0.375				-28.73	3.96	1.3	0.39	11.7	oxic	Data points extrated with Webplot Digitizer	Choudhary et al. (2010)	https://www.jstor.org/stable/24111888
Lake Naukuchiatal	India	Asia	29.322	79.5846	Tectonic	Eutrophic	1320	0.375				-31.01	5.06	1.5	0.51	11.53	oxic	Data points extrated with Webplot Digitizer	Choudhary et al. (2010)	https://www.jstor.org/stable/24111888
Lake Naukuchiatal	India	Asia	29.322	79.5846	Tectonic	Eutrophic	1320	0.375				-27.88	3.7	1.7	0.38	11.53	oxic	Data points extrated with Webplot Digitizer	Choudhary et al. (2010)	https://www.jstor.org/stable/24111888
Lake Naukuchiatal	India	Asia	29.322	79.5846	Tectonic	Eutrophic	1320	0.375				-27.21	3.7	1.77	0.35	12.14	oxic	Data points extrated with Webplot Digitizer	Choudhary et al. (2010)	https://www.jstor.org/stable/24111888
Lake Naukuchiatal	India	Asia	29.322	79.5846	Tectonic	Eutrophic	1320	0.375				-30.43	6.09	1.97	0.55	12.4	oxic	Data points extrated with Webplot Digitizer	Choudhary et al. (2010)	https://www.jstor.org/stable/24111888
Lake Naukuchiatal	India	Asia	29.322	79.5846	Tectonic	Eutrophic	1320	0.375				-29.22	5.06	1.97	0.48	12.23	oxic	Data points extrated with Webplot Digitizer	Choudhary et al. (2010)	https://www.jstor.org/stable/24111888
Lake Naukuchiatal	India	Asia	29.322	79.5846	Tectonic	Eutrophic	1320	0.375				-28.6	3.92	2.04	0.38	11.88	oxic	Data points extrated with Webplot Digitizer	Choudhary et al. (2010)	https://www.jstor.org/stable/24111888
Lake Naukuchiatal	India	Asia	29.322	79.5846	Tectonic	Eutrophic	1320	0.375				-31.59	5.57	2.1	0.52	11	oxic	Data points extrated with Webplot Digitizer	Choudhary et al. (2010)	https://www.jstor.org/stable/24111888
Lake Naukuchiatal	India	Asia	29.322	79.5846	Tectonic	Eutrophic	1320	0.375				-27.21	3.36	2.17	0.33	11.97	oxic	Data points extrated with Webplot Digitizer	Choudhary et al. (2010)	https://www.jstor.org/stable/24111888
Lake Naukuchiatal	India	Asia	29.322	79.5846	Tectonic	Eutrophic	1320	0.375				-31.19	5.4	2.84	0.59	10.92	oxic	Data points extrated with Webplot Digitizer	Choudhary et al. (2010)	https://www.jstor.org/stable/24111888
Lake Sattal	India	Asia	29.3486	79.5324	Tectonic	Eutrophic	1300	0.4				-30.23	6.84	0.1	0.69	11.44	oxic	Data points extrated with Webplot Digitizer	Choudhary et al. (2010)	https://www.jstor.org/stable/24111888
Lake Sattal	India	Asia	29.3486	79.5324	Tectonic	Eutrophic	1300	0.4				-30.14	7.98	0.1	0.79	11.62	oxic	Data points extrated with Webplot Digitizer	Choudhary et al. (2010)	https://www.jstor.org/stable/24111888
Lake Sattal	India	Asia	29.3486	79.5324	Tectonic	Eutrophic	1300	0.4				-30.14	6.84	0.16	0.69	11.44	oxic	Data points extrated with Webplot Digitizer	Choudhary et al. (2010)	https://www.jstor.org/stable/24111888
Lake Sattal	India	Asia	29.3486	79.5324	Tectonic	Eutrophic	1300	0.4				-29.79	6.58	0.16	0.61	12.31	oxic	Data points extrated with Webplot Digitizer	Choudhary et al. (2010)	https://www.jstor.org/stable/24111888
Lake Sattal	India	Asia	29.3486	79.5324	Tectonic	Eutrophic	1300	0.4				-30.01	7.13	0.23	0.69	11.88	oxic	Data points extrated with Webplot Digitizer	Choudhary et al. (2010)	https://www.jstor.org/stable/24111888
Lake Sattal	India	Asia	29.3486	79.5324	Tectonic	Eutrophic	1300	0.4				-29.74	6.29	0.3	0.6	12.31	oxic	Data points extrated with Webplot Digitizer	Choudhary et al. (2010)	https://www.jstor.org/stable/24111888
Lake Sattal	India	Asia	29.3486	79.5324	Tectonic	Eutrophic	1300	0.4				-30.1	7.6	0.5	0.76	11.53	oxic	Data points extrated with Webplot Digitizer	Choudhary et al. (2010)	https://www.jstor.org/stable/24111888
Lake Sattal	India	Asia	29.3486	79.5324	Tectonic	Eutrophic	1300	0.4				-29.38	5.11	0.57	0.47	12.58	oxic	Data points extrated with Webplot Digitizer	Choudhary et al. (2010)	https://www.jstor.org/stable/24111888
Lake Sattal	India	Asia	29.3486	79.5324	Tectonic	Eutrophic	1300	0.4				-30.19	7.09	0.64	0.71	11.18	oxic	Data points extrated with Webplot Digitizer	Choudhary et al. (2010)	https://www.jstor.org/stable/24111888
Lake Sattal	India	Asia	29.3486	79.5324	Tectonic	Eutrophic	1300	0.4				-29.43	4.85	0.64	0.44	12.58	oxic	Data points extrated with Webplot Digitizer	Choudhary et al. (2010)	https://www.jstor.org/stable/24111888
Lake Sattal	India	Asia	29.3486	79.5324	Tectonic	Eutrophic	1300	0.4				-29.34	4.39	0.7	0.4	12.75	oxic	Data points extrated with Webplot Digitizer	Choudhary et al. (2010)	https://www.jstor.org/stable/24111888
Lake Sattal	India	Asia	29.3486	79.5324	Tectonic	Eutrophic	1300	0.4				-29.16	5.61	0.7	0.5	12.93	oxic	Data points extrated with Webplot Digitizer	Choudhary et al. (2010)	https://www.jstor.org/stable/24111888
Lake Sattal	India	Asia	29.3486	79.5324	Tectonic	Eutrophic	1300	0.4				-29.02	4.18	0.77	0.39	12.14	oxic	Data points extrated with Webplot Digitizer	Choudhary et al. (2010)	https://www.jstor.org/stable/24111888
Lake Sattal	India	Asia	29.3486	79.5324	Tectonic	Eutrophic	1300	0.4				-28.13	3	1.04	0.26	13.19	oxic	Data points extrated with Webplot Digitizer	Choudhary et al. (2010)	https://www.jstor.org/stable/24111888
Lake Sattal	India	Asia	29.3486	79.5324	Tectonic	Eutrophic	1300	0.4				-26.83	3.67	1.11	0.29	14.41	oxic	Data points extrated with Webplot Digitizer	Choudhary et al. (2010)	https://www.jstor.org/stable/24111888
Lake Sattal	India	Asia	29.3486	79.5324	Tectonic	Eutrophic	1300	0.4				-28.62	2.7	1.18	0.25	12.23	oxic	Data points extrated with Webplot Digitizer	Choudhary et al. (2010)	https://www.jstor.org/stable/24111888
Lake Sattal	India	Asia	29.3486	79.5324	Tectonic	Eutrophic	1300	0.4				-27.41	3.08	1.38	0.25	13.8	oxic	Data points extrated with Webplot Digitizer	Choudhary et al. (2010)	https://www.jstor.org/stable/24111888
Lonar Lake	India	Asia	19.97	76.5	Volcanic Crater	Eutrophic	470	1		alkaline	Permanently anoxic deep water	-18.32	2.65	12.62	0.3	10.71	anoxic	Mean bulk parameters of surface sediments (n = 66) with max depth of 5-7 cm	Menzel et al. (2013)	https://doi.org/10.4319/lo.2013.58.3.1061
Lake Rotsee	Switzerland	Europe	47.0709	8.31592	Glacial	Eutrophic	419	0.48			Anoxic hypolimnion for most of the year	-32.55		1.61		7.26	anoxic	Data points extracted with Webplot Digitizer	Naeher et al. (2012)	https://doi.org/10.1016/j.orggeochem.2012.05.014
Lake Rotsee	Switzerland	Europe	47.0709	8.31592	Glacial	Eutrophic	419	0.48			Anoxic hypolimnion for most of the year	-32.62		1.74		6.87	anoxic	Data points extracted with Webplot Digitizer	Naeher et al. (2012)	https://doi.org/10.1016/j.orggeochem.2012.05.014
Lake Rotsee	Switzerland	Europe	47.0709	8.31592	Glacial	Eutrophic	419	0.48			Anoxic hypolimnion for most of the year	-32.09		1.83		6.43	anoxic	Data points extracted with Webplot Digitizer	Naeher et al. (2012)	https://doi.org/10.1016/j.orggeochem.2012.05.014
Lake Rotsee	Switzerland	Europe	47.0709	8.31592	Glacial	Eutrophic	419	0.48			Anoxic hypolimnion for most of the year	-32.29		2		7.42	anoxic	Data points extracted with Webplot Digitizer	Naeher et al. (2012)	https://doi.org/10.1016/j.orggeochem.2012.05.014
Lake Rotsee	Switzerland	Europe	47.0709	8.31592	Glacial	Eutrophic	419	0.48			Anoxic hypolimnion for most of the year	-31.49		2		8.19	anoxic	Data points extracted with Webplot Digitizer	Naeher et al. (2012)	https://doi.org/10.1016/j.orggeochem.2012.05.014
Lake Rotsee	Switzerland	Europe	47.0709	8.31592	Glacial	Eutrophic	419	0.48			Anoxic hypolimnion for most of the year	-31.42		2		9.19	anoxic	Data points extracted with Webplot Digitizer	Naeher et al. (2012)	https://doi.org/10.1016/j.orggeochem.2012.05.014
Lake Rotsee	Switzerland	Europe	47.0709	8.31592	Glacial	Eutrophic	419	0.48			Anoxic hypolimnion for most of the year	-31.49		2.17		8.8	anoxic	Data points extracted with Webplot Digitizer	Naeher et al. (2012)	https://doi.org/10.1016/j.orggeochem.2012.05.014
Lake Rotsee	Switzerland	Europe	47.0709	8.31592	Glacial	Eutrophic	419	0.48			Anoxic hypolimnion for most of the year	-30.96		2.26		8.75	anoxic	Data points extracted with Webplot Digitizer	Naeher et al. (2012)	https://doi.org/10.1016/j.orggeochem.2012.05.014
Lake Rotsee	Switzerland	Europe	47.0709	8.31592	Glacial	Eutrophic	419	0.48			Anoxic hypolimnion for most of the year	-30.89		2.3		9.19	anoxic	Data points extracted with Webplot Digitizer	Naeher et al. (2012)	https://doi.org/10.1016/j.orggeochem.2012.05.014
Lake Rotsee	Switzerland	Europe	47.0709	8.31592	Glacial	Eutrophic	419	0.48			Anoxic hypolimnion for most of the year	-30.7		2.87		8.91	anoxic	Data points extracted with Webplot Digitizer	Naeher et al. (2012)	https://doi.org/10.1016/j.orggeochem.2012.05.014
Lake Rotsee	Switzerland	Europe	47.0709	8.31592	Glacial	Eutrophic	419	0.48			Anoxic hypolimnion for most of the year	-30.63		3		9.24	anoxic	Data points extracted with Webplot Digitizer	Naeher et al. (2012)	https://doi.org/10.1016/j.orggeochem.2012.05.014
Lake Rotsee	Switzerland	Europe	47.0709	8.31592	Glacial	Eutrophic	419	0.48			Anoxic hypolimnion for most of the year	-30.63		3.09		9.13	anoxic	Data points extracted with Webplot Digitizer	Naeher et al. (2012)	https://doi.org/10.1016/j.orggeochem.2012.05.014
Lake Rotsee	Switzerland	Europe	47.0709	8.31592	Glacial	Eutrophic	419	0.48			Anoxic hypolimnion for most of the year	-30.23		3.09		9.63	anoxic	Data points extracted with Webplot Digitizer	Naeher et al. (2012)	https://doi.org/10.1016/j.orggeochem.2012.05.014
Lake Rotsee	Switzerland	Europe	47.0709	8.31592	Glacial	Eutrophic	419	0.48			Anoxic hypolimnion for most of the year	-30.76		3.13		9.19	anoxic	Data points extracted with Webplot Digitizer	Naeher et al. (2012)	https://doi.org/10.1016/j.orggeochem.2012.05.014
Lake Rotsee	Switzerland	Europe	47.0709	8.31592	Glacial	Eutrophic	419	0.48			Anoxic hypolimnion for most of the year	-30.17		3.26		9.52	anoxic	Data points extracted with Webplot Digitizer	Naeher et al. (2012)	https://doi.org/10.1016/j.orggeochem.2012.05.014
Lake Rotsee	Switzerland	Europe	47.0709	8.31592	Glacial	Eutrophic	419	0.48			Anoxic hypolimnion for most of the year	-29.97		3.39		7.86	anoxic	Data points extracted with Webplot Digitizer	Naeher et al. (2012)	https://doi.org/10.1016/j.orggeochem.2012.05.014
Lake Rotsee	Switzerland	Europe	47.0709	8.31592	Glacial	Eutrophic	419	0.48			Anoxic hypolimnion for most of the year	-29.24		3.7		8.8	anoxic	Data points extracted with Webplot Digitizer	Naeher et al. (2012)	https://doi.org/10.1016/j.orggeochem.2012.05.014
Lake Rotsee	Switzerland	Europe	47.0709	8.31592	Glacial	Eutrophic	419	0.48			Anoxic hypolimnion for most of the year	-31.95		3.74		8.86	anoxic	Data points extracted with Webplot Digitizer	Naeher et al. (2012)	https://doi.org/10.1016/j.orggeochem.2012.05.014
Lake Rotsee	Switzerland	Europe	47.0709	8.31592	Glacial	Eutrophic	419	0.48			Anoxic hypolimnion for most of the year	-29.31		3.78		7.26	anoxic	Data points extracted with Webplot Digitizer	Naeher et al. (2012)	https://doi.org/10.1016/j.orggeochem.2012.05.014
Lake Rotsee	Switzerland	Europe	47.0709	8.31592	Glacial	Eutrophic	419	0.48			Anoxic hypolimnion for most of the year	-29.17		3.78		9.13	anoxic	Data points extracted with Webplot Digitizer	Naeher et al. (2012)	https://doi.org/10.1016/j.orggeochem.2012.05.014
Lake Rotsee	Switzerland	Europe	47.0709	8.31592	Glacial	Eutrophic	419	0.48			Anoxic hypolimnion for most of the year	-28.97		3.78		9.24	anoxic	Data points extracted with Webplot Digitizer	Naeher et al. (2012)	https://doi.org/10.1016/j.orggeochem.2012.05.014
Lake Rotsee	Switzerland	Europe	47.0709	8.31592	Glacial	Eutrophic	419	0.48			Anoxic hypolimnion for most of the year	-29.7		3.83		8.41	anoxic	Data points extracted with Webplot Digitizer	Naeher et al. (2012)	https://doi.org/10.1016/j.orggeochem.2012.05.014
Lake Rotsee	Switzerland	Europe	47.0709	8.31592	Glacial	Eutrophic	419	0.48			Anoxic hypolimnion for most of the year	-29.31		3.83		9.08	anoxic	Data points extracted with Webplot Digitizer	Naeher et al. (2012)	https://doi.org/10.1016/j.orggeochem.2012.05.014
Lake Rotsee	Switzerland	Europe	47.0709	8.31592	Glacial	Eutrophic	419	0.48			Anoxic hypolimnion for most of the year	-29.97		3.87		9.96	anoxic	Data points extracted with Webplot Digitizer	Naeher et al. (2012)	https://doi.org/10.1016/j.orggeochem.2012.05.014
Lake Rotsee	Switzerland	Europe	47.0709	8.31592	Glacial	Eutrophic	419	0.48			Anoxic hypolimnion for most of the year	-29.64		3.91		7.81	anoxic	Data points extracted with Webplot Digitizer	Naeher et al. (2012)	https://doi.org/10.1016/j.orggeochem.2012.05.014
Lake Rotsee	Switzerland	Europe	47.0709	8.31592	Glacial	Eutrophic	419	0.48			Anoxic hypolimnion for most of the year	-29.31		3.96		7.53	anoxic	Data points extracted with Webplot Digitizer	Naeher et al. (2012)	https://doi.org/10.1016/j.orggeochem.2012.05.014
Lake Rotsee	Switzerland	Europe	47.0709	8.31592	Glacial	Eutrophic	419	0.48			Anoxic hypolimnion for most of the year	-28.91		3.96		8.69	anoxic	Data points extracted with Webplot Digitizer	Naeher et al. (2012)	https://doi.org/10.1016/j.orggeochem.2012.05.014
Lake Rotsee	Switzerland	Europe	47.0709	8.31592	Glacial	Eutrophic	419	0.48			Anoxic hypolimnion for most of the year	-31.76		4.04		9.19	anoxic	Data points extracted with Webplot Digitizer	Naeher et al. (2012)	https://doi.org/10.1016/j.orggeochem.2012.05.014
Lake Rotsee	Switzerland	Europe	47.0709	8.31592	Glacial	Eutrophic	419	0.48			Anoxic hypolimnion for most of the year	-30.7		4.13		8.63	anoxic	Data points extracted with Webplot Digitizer	Naeher et al. (2012)	https://doi.org/10.1016/j.orggeochem.2012.05.014
Lake Rotsee	Switzerland	Europe	47.0709	8.31592	Glacial	Eutrophic	419	0.48			Anoxic hypolimnion for most of the year	-28.84		4.17		8.47	anoxic	Data points extracted with Webplot Digitizer	Naeher et al. (2012)	https://doi.org/10.1016/j.orggeochem.2012.05.014
Lake Rotsee	Switzerland	Europe	47.0709	8.31592	Glacial	Eutrophic	419	0.48			Anoxic hypolimnion for most of the year	-30.03		4.22		9.96	anoxic	Data points extracted with Webplot Digitizer	Naeher et al. (2012)	https://doi.org/10.1016/j.orggeochem.2012.05.014
Lake Rotsee	Switzerland	Europe	47.0709	8.31592	Glacial	Eutrophic	419	0.48			Anoxic hypolimnion for most of the year	-28.97		4.22		8.3	anoxic	Data points extracted with Webplot Digitizer	Naeher et al. (2012)	https://doi.org/10.1016/j.orggeochem.2012.05.014
Lake Rotsee	Switzerland	Europe	47.0709	8.31592	Glacial	Eutrophic	419	0.48			Anoxic hypolimnion for most of the year	-32.75		4.3		8.19	anoxic	Data points extracted with Webplot Digitizer	Naeher et al. (2012)	https://doi.org/10.1016/j.orggeochem.2012.05.014
Lake Rotsee	Switzerland	Europe	47.0709	8.31592	Glacial	Eutrophic	419	0.48			Anoxic hypolimnion for most of the year	-29.17		4.3		8.8	anoxic	Data points extracted with Webplot Digitizer	Naeher et al. (2012)	https://doi.org/10.1016/j.orggeochem.2012.05.014
Lake Rotsee	Switzerland	Europe	47.0709	8.31592	Glacial	Eutrophic	419	0.48			Anoxic hypolimnion for most of the year	-29.7		4.61		8.36	anoxic	Data points extracted with Webplot Digitizer	Naeher et al. (2012)	https://doi.org/10.1016/j.orggeochem.2012.05.014
Lake Rotsee	Switzerland	Europe	47.0709	8.31592	Glacial	Eutrophic	419	0.48			Anoxic hypolimnion for most of the year	-28.97		4.74		8.52	anoxic	Data points extracted with Webplot Digitizer	Naeher et al. (2012)	https://doi.org/10.1016/j.orggeochem.2012.05.014
Lake Rotsee	Switzerland	Europe	47.0709	8.31592	Glacial	Eutrophic	419	0.48			Anoxic hypolimnion for most of the year	-30.1		4.83		9.68	anoxic	Data points extracted with Webplot Digitizer	Naeher et al. (2012)	https://doi.org/10.1016/j.orggeochem.2012.05.014
Lake Rotsee	Switzerland	Europe	47.0709	8.31592	Glacial	Eutrophic	419	0.48			Anoxic hypolimnion for most of the year	-31.76		5.65		8.41	anoxic	Data points extracted with Webplot Digitizer	Naeher et al. (2012)	https://doi.org/10.1016/j.orggeochem.2012.05.014
Lake Rotsee	Switzerland	Europe	47.0709	8.31592	Glacial	Eutrophic	419	0.48			Anoxic hypolimnion for most of the year	-27.72		6.48		9.9	anoxic	Data points extracted with Webplot Digitizer	Naeher et al. (2012)	https://doi.org/10.1016/j.orggeochem.2012.05.014
Lake Rotsee	Switzerland	Europe	47.0709	8.31592	Glacial	Eutrophic	419	0.48			Anoxic hypolimnion for most of the year	-32.02		7.52		8.41	anoxic	Data points extracted with Webplot Digitizer	Naeher et al. (2012)	https://doi.org/10.1016/j.orggeochem.2012.05.014
Windermere Lake	England	Europe	54.34	-2.94	Glacial	Eutrophic	39	14.73			Seasonally anoxic bottom water conditions	-28.98	11.25	3.85	1.06		anoxic	Core SC68; Data points extracted with Webplot Digitizer	Fielding et al. (2020)	https://doi.org/10.1016/j.scitotenv.2020.137745
Windermere Lake	England	Europe	54.34	-2.94	Glacial	Eutrophic	39	14.73			Seasonally anoxic bottom water conditions	-27.62	7.88	3.88	0.69		anoxic	Core SC68; Data points extracted with Webplot Digitizer	Fielding et al. (2020)	https://doi.org/10.1016/j.scitotenv.2020.137745
Windermere Lake	England	Europe	54.34	-2.94	Glacial	Eutrophic	39	14.73			Seasonally anoxic bottom water conditions	-27.37	5.75	3.88	0.53		anoxic	Core SC68; Data points extracted with Webplot Digitizer	Fielding et al. (2020)	https://doi.org/10.1016/j.scitotenv.2020.137745
Windermere Lake	England	Europe	54.34	-2.94	Glacial	Eutrophic	39	14.73			Seasonally anoxic bottom water conditions	-27.35	6.06	3.88	0.54		anoxic	Core SC68; Data points extracted with Webplot Digitizer	Fielding et al. (2020)	https://doi.org/10.1016/j.scitotenv.2020.137745
Windermere Lake	England	Europe	54.34	-2.94	Glacial	Eutrophic	39	14.73			Seasonally anoxic bottom water conditions	-29	10.94	3.9	1.03		anoxic	Core SC68; Data points extracted with Webplot Digitizer	Fielding et al. (2020)	https://doi.org/10.1016/j.scitotenv.2020.137745
Windermere Lake	England	Europe	54.34	-2.94	Glacial	Eutrophic	39	14.73			Seasonally anoxic bottom water conditions	-27.7	7.69	3.9	0.66		anoxic	Core SC68; Data points extracted with Webplot Digitizer	Fielding et al. (2020)	https://doi.org/10.1016/j.scitotenv.2020.137745
Windermere Lake	England	Europe	54.34	-2.94	Glacial	Eutrophic	39	14.73			Seasonally anoxic bottom water conditions	-27.45	6.88	3.94	0.64		anoxic	Core SC68; Data points extracted with Webplot Digitizer	Fielding et al. (2020)	https://doi.org/10.1016/j.scitotenv.2020.137745
Windermere Lake	England	Europe	54.34	-2.94	Glacial	Eutrophic	39	14.73			Seasonally anoxic bottom water conditions	-27.43	7.25	3.94	0.68		anoxic	Core SC68; Data points extracted with Webplot Digitizer	Fielding et al. (2020)	https://doi.org/10.1016/j.scitotenv.2020.137745
Windermere Lake	England	Europe	54.34	-2.94	Glacial	Eutrophic	39	14.73			Seasonally anoxic bottom water conditions	-27.39	5.88	4.15	0.53		anoxic	Core SC68; Data points extracted with Webplot Digitizer	Fielding et al. (2020)	https://doi.org/10.1016/j.scitotenv.2020.137745
Windermere Lake	England	Europe	54.34	-2.94	Glacial	Eutrophic	39	14.73			Seasonally anoxic bottom water conditions	-28.81	9.56	4.29	0.89		anoxic	Core SC68; Data points extracted with Webplot Digitizer	Fielding et al. (2020)	https://doi.org/10.1016/j.scitotenv.2020.137745
Windermere Lake	England	Europe	54.34	-2.94	Glacial	Eutrophic	39	14.73			Seasonally anoxic bottom water conditions	-27.21	6.81	4.38	0.57		anoxic	Core SC68; Data points extracted with Webplot Digitizer	Fielding et al. (2020)	https://doi.org/10.1016/j.scitotenv.2020.137745
Windermere Lake	England	Europe	54.34	-2.94	Glacial	Eutrophic	39	14.73			Seasonally anoxic bottom water conditions	-28.16	8.56	4.4	0.73		anoxic	Core SC68; Data points extracted with Webplot Digitizer	Fielding et al. (2020)	https://doi.org/10.1016/j.scitotenv.2020.137745
Windermere Lake	England	Europe	54.34	-2.94	Glacial	Eutrophic	39	14.73			Seasonally anoxic bottom water conditions	-28.13	6.5	4.42	0.58		anoxic	Core SC68; Data points extracted with Webplot Digitizer	Fielding et al. (2020)	https://doi.org/10.1016/j.scitotenv.2020.137745
Windermere Lake	England	Europe	54.34	-2.94	Glacial	Eutrophic	39	14.73			Seasonally anoxic bottom water conditions	-27.29	6.56	4.77	0.53		anoxic	Core SC68; Data points extracted with Webplot Digitizer	Fielding et al. (2020)	https://doi.org/10.1016/j.scitotenv.2020.137745
Windermere Lake	England	Europe	54.34	-2.94	Glacial	Eutrophic	39	14.73			Seasonally anoxic bottom water conditions	-27.25	6.75	5.06	0.57		anoxic	Core SC68; Data points extracted with Webplot Digitizer	Fielding et al. (2020)	https://doi.org/10.1016/j.scitotenv.2020.137745
Windermere Lake	England	Europe	54.34	-2.94	Glacial	Eutrophic	39	14.73			Seasonally anoxic bottom water conditions	-27.33	8.69	5.13	0.73		anoxic	Core SC68; Data points extracted with Webplot Digitizer	Fielding et al. (2020)	https://doi.org/10.1016/j.scitotenv.2020.137745
Windermere Lake	England	Europe	54.34	-2.94	Glacial	Eutrophic	39	14.73			Seasonally anoxic bottom water conditions	-27.68	7.75	5.15	0.67		anoxic	Core SC68; Data points extracted with Webplot Digitizer	Fielding et al. (2020)	https://doi.org/10.1016/j.scitotenv.2020.137745
Windermere Lake	England	Europe	54.34	-2.94	Glacial	Eutrophic	39	14.73			Seasonally anoxic bottom water conditions	-27.17	8.69	5.21	0.64		anoxic	Core SC68; Data points extracted with Webplot Digitizer	Fielding et al. (2020)	https://doi.org/10.1016/j.scitotenv.2020.137745
Windermere Lake	England	Europe	54.34	-2.94	Glacial	Eutrophic	39	14.73			Seasonally anoxic bottom water conditions	-27.56	8.56	5.31	0.76		anoxic	Core SC68; Data points extracted with Webplot Digitizer	Fielding et al. (2020)	https://doi.org/10.1016/j.scitotenv.2020.137745
Lake Zeekoevlei	South Africa	Africa	-34.06	18.52	Coastal	Eutrophic	5.2	2.58	0.6	alkaline		-21.68	4.84	2.25	0.41	10.98	oxic	Data points extracted with Webplot Digitizer	Kumar Das et al. (2008)	https://doi.org/10.1007/s10933-008-9241-3
Lake Zeekoevlei	South Africa	Africa	-34.06	18.52	Coastal	Eutrophic	5.2	2.58	0.6	alkaline		-21	18.39	2.25	1.56	10.588	oxic	Data points extracted with Webplot Digitizer	Kumar Das et al. (2008)	https://doi.org/10.1007/s10933-008-9241-3
Lake Zeekoevlei	South Africa	Africa	-34.06	18.52	Coastal	Eutrophic	5.2	2.58	0.6	alkaline		-21	16.77	2.44	1.53	10.588	oxic	Data points extracted with Webplot Digitizer	Kumar Das et al. (2008)	https://doi.org/10.1007/s10933-008-9241-3
Lake Zeekoevlei	South Africa	Africa	-34.06	18.52	Coastal	Eutrophic	5.2	2.58	0.6	alkaline		-20.13	10.32	2.63	0.84	11.765	oxic	Data points extracted with Webplot Digitizer	Kumar Das et al. (2008)	https://doi.org/10.1007/s10933-008-9241-3
Lake Zeekoevlei	South Africa	Africa	-34.06	18.52	Coastal	Eutrophic	5.2	2.58	0.6	alkaline		-20.52	1.61	3.19	0.03	15.294	oxic	Data points extracted with Webplot Digitizer	Kumar Das et al. (2008)	https://doi.org/10.1007/s10933-008-9241-3
Lake Zeekoevlei	South Africa	Africa	-34.06	18.52	Coastal	Eutrophic	5.2	2.58	0.6	alkaline		-23.13	13.23	3.94	1.25	19.216	oxic	Data points extracted with Webplot Digitizer	Kumar Das et al. (2008)	https://doi.org/10.1007/s10933-008-9241-3
Lake Zeekoevlei	South Africa	Africa	-34.06	18.52	Coastal	Eutrophic	5.2	2.58	0.6	alkaline		-23.23	16.13	4.13	1.44	19.608	oxic	Data points extracted with Webplot Digitizer	Kumar Das et al. (2008)	https://doi.org/10.1007/s10933-008-9241-3
Lake Zeekoevlei	South Africa	Africa	-34.06	18.52	Coastal	Eutrophic	5.2	2.58	0.6	alkaline		-23.13	13.87	4.13	1.31	12.941	oxic	Data points extracted with Webplot Digitizer	Kumar Das et al. (2008)	https://doi.org/10.1007/s10933-008-9241-3
Lake Zeekoevlei	South Africa	Africa	-34.06	18.52	Coastal	Eutrophic	5.2	2.58	0.6	alkaline		-23.03	15.48	4.13	1.41	12.941	oxic	Data points extracted with Webplot Digitizer	Kumar Das et al. (2008)	https://doi.org/10.1007/s10933-008-9241-3
Lake Zeekoevlei	South Africa	Africa	-34.06	18.52	Coastal	Eutrophic	5.2	2.58	0.6	alkaline		-22.84	11.29	4.13	1.03	12.549	oxic	Data points extracted with Webplot Digitizer	Kumar Das et al. (2008)	https://doi.org/10.1007/s10933-008-9241-3
Lake Zeekoevlei	South Africa	Africa	-34.06	18.52	Coastal	Eutrophic	5.2	2.58	0.6	alkaline		-23.23	16.45	4.31	1.41	12.157	oxic	Data points extracted with Webplot Digitizer	Kumar Das et al. (2008)	https://doi.org/10.1007/s10933-008-9241-3
Lake Zeekoevlei	South Africa	Africa	-34.06	18.52	Coastal	Eutrophic	5.2	2.58	0.6	alkaline		-22.94	12.58	4.31	1.19	11.765	oxic	Data points extracted with Webplot Digitizer	Kumar Das et al. (2008)	https://doi.org/10.1007/s10933-008-9241-3
Lake Zeekoevlei	South Africa	Africa	-34.06	18.52	Coastal	Eutrophic	5.2	2.58	0.6	alkaline		-22.84	9.68	4.5	0.91	11.765	oxic	Data points extracted with Webplot Digitizer	Kumar Das et al. (2008)	https://doi.org/10.1007/s10933-008-9241-3
Lake Zeekoevlei	South Africa	Africa	-34.06	18.52	Coastal	Eutrophic	5.2	2.58	0.6	alkaline		-19.74	1.29	4.88	0.06	12.157	oxic	Data points extracted with Webplot Digitizer	Kumar Das et al. (2008)	https://doi.org/10.1007/s10933-008-9241-3
Lake Zeekoevlei	South Africa	Africa	-34.06	18.52	Coastal	Eutrophic	5.2	2.58	0.6	alkaline		-19.74	2.26	8.81	0.13	11.373	oxic	Data points extracted with Webplot Digitizer	Kumar Das et al. (2008)	https://doi.org/10.1007/s10933-008-9241-3
Lake Zeekoevlei	South Africa	Africa	-34.06	18.52	Coastal	Eutrophic	5.2	2.58	0.6	alkaline		-19.36	3.87	9.75	0.28	11.373	oxic	Data points extracted with Webplot Digitizer	Kumar Das et al. (2008)	https://doi.org/10.1007/s10933-008-9241-3
Lake Zeekoevlei	South Africa	Africa	-34.06	18.52	Coastal	Eutrophic	5.2	2.58	0.6	alkaline		-19.07	9.36	10.69	0.91	11.765	oxic	Data points extracted with Webplot Digitizer	Kumar Das et al. (2008)	https://doi.org/10.1007/s10933-008-9241-3
Lake Zeekoevlei	South Africa	Africa	-34.06	18.52	Coastal	Eutrophic	5.2	2.58	0.6	alkaline		-19.07	14.19	10.88	1.41	12.157	oxic	Data points extracted with Webplot Digitizer	Kumar Das et al. (2008)	https://doi.org/10.1007/s10933-008-9241-3
Lake Zeekoevlei	South Africa	Africa	-34.06	18.52	Coastal	Eutrophic	5.2	2.58	0.6	alkaline		-18.87	10.32	10.88	1.03	10.98	oxic	Data points extracted with Webplot Digitizer	Kumar Das et al. (2008)	https://doi.org/10.1007/s10933-008-9241-3
Lake Arendsee	Germany	Europe	52.8917	11.475	Collapse	Eutrophic	23.3	5.14				-16.9		0.3			oxic		Neumann et al. (2002)	https://doi.org/10.1016/S0031-0182(01)00403-5
Lake Arendsee	Germany	Europe	52.8917	11.475	Collapse	Eutrophic	23.3	5.14				-19.6		1			oxic		Neumann et al. (2002)	https://doi.org/10.1016/S0031-0182(01)00403-5
Lake Arendsee	Germany	Europe	52.8917	11.475	Collapse	Eutrophic	23.3	5.14				-17.7		1.2			oxic		Neumann et al. (2002)	https://doi.org/10.1016/S0031-0182(01)00403-5
Lake Arendsee	Germany	Europe	52.8917	11.475	Collapse	Eutrophic	23.3	5.14				-17.6		1.8			oxic		Neumann et al. (2002)	https://doi.org/10.1016/S0031-0182(01)00403-5
Lake Arendsee	Germany	Europe	52.8917	11.475	Collapse	Eutrophic	23.3	5.14				-24.4		2.5			oxic		Neumann et al. (2002)	https://doi.org/10.1016/S0031-0182(01)00403-5
Lake Arendsee	Germany	Europe	52.8917	11.475	Collapse	Eutrophic	23.3	5.14				-21.5		3.6			oxic		Neumann et al. (2002)	https://doi.org/10.1016/S0031-0182(01)00403-5
Lake Arendsee	Germany	Europe	52.8917	11.475	Collapse	Eutrophic	23.3	5.14				-21.3		3.6			oxic		Neumann et al. (2002)	https://doi.org/10.1016/S0031-0182(01)00403-5
Lake Arendsee	Germany	Europe	52.8917	11.475	Collapse	Eutrophic	23.3	5.14				-20.6		3.8			oxic		Neumann et al. (2002)	https://doi.org/10.1016/S0031-0182(01)00403-5
Lake Arendsee	Germany	Europe	52.8917	11.475	Collapse	Eutrophic	23.3	5.14				-22		3.9			oxic		Neumann et al. (2002)	https://doi.org/10.1016/S0031-0182(01)00403-5
Lake Arendsee	Germany	Europe	52.8917	11.475	Collapse	Eutrophic	23.3	5.14				-23.2		4			oxic		Neumann et al. (2002)	https://doi.org/10.1016/S0031-0182(01)00403-5
Lake Arendsee	Germany	Europe	52.8917	11.475	Collapse	Eutrophic	23.3	5.14				-22		4			oxic		Neumann et al. (2002)	https://doi.org/10.1016/S0031-0182(01)00403-5
Lake Arendsee	Germany	Europe	52.8917	11.475	Collapse	Eutrophic	23.3	5.14				-21.9		4.1			oxic		Neumann et al. (2002)	https://doi.org/10.1016/S0031-0182(01)00403-5
Lake Arendsee	Germany	Europe	52.8917	11.475	Collapse	Eutrophic	23.3	5.14				-21.3		4.2			oxic		Neumann et al. (2002)	https://doi.org/10.1016/S0031-0182(01)00403-5
Lake Arendsee	Germany	Europe	52.8917	11.475	Collapse	Eutrophic	23.3	5.14				-22.9		4.4			oxic		Neumann et al. (2002)	https://doi.org/10.1016/S0031-0182(01)00403-5
Lake Arendsee	Germany	Europe	52.8917	11.475	Collapse	Eutrophic	23.3	5.14				-21.2		4.4			oxic		Neumann et al. (2002)	https://doi.org/10.1016/S0031-0182(01)00403-5
Lake Arendsee	Germany	Europe	52.8917	11.475	Collapse	Eutrophic	23.3	5.14				-23.2		4.8			oxic		Neumann et al. (2002)	https://doi.org/10.1016/S0031-0182(01)00403-5
Lake Arendsee	Germany	Europe	52.8917	11.475	Collapse	Eutrophic	23.3	5.14				-23.6		4.9			oxic		Neumann et al. (2002)	https://doi.org/10.1016/S0031-0182(01)00403-5
Lake Arendsee	Germany	Europe	52.8917	11.475	Collapse	Eutrophic	23.3	5.14				-22.2		4.9			oxic		Neumann et al. (2002)	https://doi.org/10.1016/S0031-0182(01)00403-5
Lake Arendsee	Germany	Europe	52.8917	11.475	Collapse	Eutrophic	23.3	5.14				-23.2		5			oxic		Neumann et al. (2002)	https://doi.org/10.1016/S0031-0182(01)00403-5
Lake Arendsee	Germany	Europe	52.8917	11.475	Collapse	Eutrophic	23.3	5.14				-22.4		5			oxic		Neumann et al. (2002)	https://doi.org/10.1016/S0031-0182(01)00403-5
Lake Arendsee	Germany	Europe	52.8917	11.475	Collapse	Eutrophic	23.3	5.14				-24.1		5.4			oxic		Neumann et al. (2002)	https://doi.org/10.1016/S0031-0182(01)00403-5
Lake Arendsee	Germany	Europe	52.8917	11.475	Collapse	Eutrophic	23.3	5.14				-23.4		5.6			oxic		Neumann et al. (2002)	https://doi.org/10.1016/S0031-0182(01)00403-5
Lake Arendsee	Germany	Europe	52.8917	11.475	Collapse	Eutrophic	23.3	5.14				-22.7		5.6			oxic		Neumann et al. (2002)	https://doi.org/10.1016/S0031-0182(01)00403-5
Lake Arendsee	Germany	Europe	52.8917	11.475	Collapse	Eutrophic	23.3	5.14				-23.3		5.8			oxic		Neumann et al. (2002)	https://doi.org/10.1016/S0031-0182(01)00403-5
Lake Arendsee	Germany	Europe	52.8917	11.475	Collapse	Eutrophic	23.3	5.14				-23.9		6.4			oxic		Neumann et al. (2002)	https://doi.org/10.1016/S0031-0182(01)00403-5
Lake Planina	Slovenia	Europe	46.3111	13.8322	Glacial	Eutrophic	1430	0.0156	51-191		Hypolimnion is dysoxic and occasionally anoxic during stratified periods	-34.5	13.9	1.1	1.42		anoxic		Vreca & Muri (2006)	https://doi.org/10.4319/lo.2006.51.1_part_2.0781
Lake Planina	Slovenia	Europe	46.3111	13.8322	Glacial	Eutrophic	1430	0.0156	51-191		Hypolimnion is dysoxic and occasionally anoxic during stratified periods	-33.8	14.88	1.3	1.74		anoxic		Vreca & Muri (2006)	https://doi.org/10.4319/lo.2006.51.1_part_2.0781
Lake Planina	Slovenia	Europe	46.3111	13.8322	Glacial	Eutrophic	1430	0.0156	51-191		Hypolimnion is dysoxic and occasionally anoxic during stratified periods	-31.9	10.19	1.3	0.99		anoxic		Vreca & Muri (2006)	https://doi.org/10.4319/lo.2006.51.1_part_2.0781
Lake Planina	Slovenia	Europe	46.3111	13.8322	Glacial	Eutrophic	1430	0.0156	51-191		Hypolimnion is dysoxic and occasionally anoxic during stratified periods	-37.4	11.26	1.4	1.23		anoxic		Vreca & Muri (2006)	https://doi.org/10.4319/lo.2006.51.1_part_2.0781
Lake Planina	Slovenia	Europe	46.3111	13.8322	Glacial	Eutrophic	1430	0.0156	51-191		Hypolimnion is dysoxic and occasionally anoxic during stratified periods	-32.8	14.15	1.4	1.46		anoxic		Vreca & Muri (2006)	https://doi.org/10.4319/lo.2006.51.1_part_2.0781
Lake Planina	Slovenia	Europe	46.3111	13.8322	Glacial	Eutrophic	1430	0.0156	51-191		Hypolimnion is dysoxic and occasionally anoxic during stratified periods	-32.9	15.16	1.5	1.74		anoxic		Vreca & Muri (2006)	https://doi.org/10.4319/lo.2006.51.1_part_2.0781
Lake Planina	Slovenia	Europe	46.3111	13.8322	Glacial	Eutrophic	1430	0.0156	51-191		Hypolimnion is dysoxic and occasionally anoxic during stratified periods	-31.3	12.03	1.5	1.28		anoxic		Vreca & Muri (2006)	https://doi.org/10.4319/lo.2006.51.1_part_2.0781
Lake Planina	Slovenia	Europe	46.3111	13.8322	Glacial	Eutrophic	1430	0.0156	51-191		Hypolimnion is dysoxic and occasionally anoxic during stratified periods	-33.1	10.51	1.6	1.11		anoxic		Vreca & Muri (2006)	https://doi.org/10.4319/lo.2006.51.1_part_2.0781
Lake Planina	Slovenia	Europe	46.3111	13.8322	Glacial	Eutrophic	1430	0.0156	51-191		Hypolimnion is dysoxic and occasionally anoxic during stratified periods	-32.6	9.47	1.6	1.02		anoxic		Vreca & Muri (2006)	https://doi.org/10.4319/lo.2006.51.1_part_2.0781
Lake Planina	Slovenia	Europe	46.3111	13.8322	Glacial	Eutrophic	1430	0.0156	51-191		Hypolimnion is dysoxic and occasionally anoxic during stratified periods	-31.7	15.27	1.6	1.56		anoxic		Vreca & Muri (2006)	https://doi.org/10.4319/lo.2006.51.1_part_2.0781
Lake Planina	Slovenia	Europe	46.3111	13.8322	Glacial	Eutrophic	1430	0.0156	51-191		Hypolimnion is dysoxic and occasionally anoxic during stratified periods	-35	12.15	1.7	1.34		anoxic		Vreca & Muri (2006)	https://doi.org/10.4319/lo.2006.51.1_part_2.0781
Lake Planina	Slovenia	Europe	46.3111	13.8322	Glacial	Eutrophic	1430	0.0156	51-191		Hypolimnion is dysoxic and occasionally anoxic during stratified periods	-32	11.15	1.7	1.26		anoxic		Vreca & Muri (2006)	https://doi.org/10.4319/lo.2006.51.1_part_2.0781
Lake Planina	Slovenia	Europe	46.3111	13.8322	Glacial	Eutrophic	1430	0.0156	51-191		Hypolimnion is dysoxic and occasionally anoxic during stratified periods	-31.9	16.95	1.7	2.06		anoxic		Vreca & Muri (2006)	https://doi.org/10.4319/lo.2006.51.1_part_2.0781
Lake Planina	Slovenia	Europe	46.3111	13.8322	Glacial	Eutrophic	1430	0.0156	51-191		Hypolimnion is dysoxic and occasionally anoxic during stratified periods	-31.7		1.7			anoxic		Vreca & Muri (2006)	https://doi.org/10.4319/lo.2006.51.1_part_2.0781
Lake Planina	Slovenia	Europe	46.3111	13.8322	Glacial	Eutrophic	1430	0.0156	51-191		Hypolimnion is dysoxic and occasionally anoxic during stratified periods	-31.7	14.38	1.8	1.5		anoxic		Vreca & Muri (2006)	https://doi.org/10.4319/lo.2006.51.1_part_2.0781
Lake Planina	Slovenia	Europe	46.3111	13.8322	Glacial	Eutrophic	1430	0.0156	51-191		Hypolimnion is dysoxic and occasionally anoxic during stratified periods	-33.9	9.4	1.9	1.02		anoxic		Vreca & Muri (2006)	https://doi.org/10.4319/lo.2006.51.1_part_2.0781
Lake Planina	Slovenia	Europe	46.3111	13.8322	Glacial	Eutrophic	1430	0.0156	51-191		Hypolimnion is dysoxic and occasionally anoxic during stratified periods	-32.1	11.33	1.9	1.17		anoxic		Vreca & Muri (2006)	https://doi.org/10.4319/lo.2006.51.1_part_2.0781
Lake Planina	Slovenia	Europe	46.3111	13.8322	Glacial	Eutrophic	1430	0.0156	51-191		Hypolimnion is dysoxic and occasionally anoxic during stratified periods	-32.5	7.07	2	0.73		anoxic		Vreca & Muri (2006)	https://doi.org/10.4319/lo.2006.51.1_part_2.0781
Lake Planina	Slovenia	Europe	46.3111	13.8322	Glacial	Eutrophic	1430	0.0156	51-191		Hypolimnion is dysoxic and occasionally anoxic during stratified periods	-32.2	12.59	2	1.33		anoxic		Vreca & Muri (2006)	https://doi.org/10.4319/lo.2006.51.1_part_2.0781
Lake Planina	Slovenia	Europe	46.3111	13.8322	Glacial	Eutrophic	1430	0.0156	51-191		Hypolimnion is dysoxic and occasionally anoxic during stratified periods	-31.8		2			anoxic		Vreca & Muri (2006)	https://doi.org/10.4319/lo.2006.51.1_part_2.0781
Lake Planina	Slovenia	Europe	46.3111	13.8322	Glacial	Eutrophic	1430	0.0156	51-191		Hypolimnion is dysoxic and occasionally anoxic during stratified periods	-31	11.77	2	1.17		anoxic		Vreca & Muri (2006)	https://doi.org/10.4319/lo.2006.51.1_part_2.0781
Lake Planina	Slovenia	Europe	46.3111	13.8322	Glacial	Eutrophic	1430	0.0156	51-191		Hypolimnion is dysoxic and occasionally anoxic during stratified periods	-32.1	8.46	2.1	0.85		anoxic		Vreca & Muri (2006)	https://doi.org/10.4319/lo.2006.51.1_part_2.0781
Lake Planina	Slovenia	Europe	46.3111	13.8322	Glacial	Eutrophic	1430	0.0156	51-191		Hypolimnion is dysoxic and occasionally anoxic during stratified periods	-31.9		2.1			anoxic		Vreca & Muri (2006)	https://doi.org/10.4319/lo.2006.51.1_part_2.0781
Lake Planina	Slovenia	Europe	46.3111	13.8322	Glacial	Eutrophic	1430	0.0156	51-191		Hypolimnion is dysoxic and occasionally anoxic during stratified periods	-31.1	11.92	2.1	1.26		anoxic		Vreca & Muri (2006)	https://doi.org/10.4319/lo.2006.51.1_part_2.0781
Lake Planina	Slovenia	Europe	46.3111	13.8322	Glacial	Eutrophic	1430	0.0156	51-191		Hypolimnion is dysoxic and occasionally anoxic during stratified periods	-32.4	13.19	2.2	1.32		anoxic		Vreca & Muri (2006)	https://doi.org/10.4319/lo.2006.51.1_part_2.0781
Lake Planina	Slovenia	Europe	46.3111	13.8322	Glacial	Eutrophic	1430	0.0156	51-191		Hypolimnion is dysoxic and occasionally anoxic during stratified periods	-32.2	6.67	2.2	0.65		anoxic		Vreca & Muri (2006)	https://doi.org/10.4319/lo.2006.51.1_part_2.0781
Lake Planina	Slovenia	Europe	46.3111	13.8322	Glacial	Eutrophic	1430	0.0156	51-191		Hypolimnion is dysoxic and occasionally anoxic during stratified periods	-30.9	10.54	2.2	1.05		anoxic		Vreca & Muri (2006)	https://doi.org/10.4319/lo.2006.51.1_part_2.0781
Lake Planina	Slovenia	Europe	46.3111	13.8322	Glacial	Eutrophic	1430	0.0156	51-191		Hypolimnion is dysoxic and occasionally anoxic during stratified periods	-31.4	11.67	2.4	1.23		anoxic		Vreca & Muri (2006)	https://doi.org/10.4319/lo.2006.51.1_part_2.0781
Georgetown Lake	United States	North America	46.17	-113.3	Reservoir	Eutrophic	1690	1.2	26			-27.27		1.48			oxic	Data points extracted with Webplot Digitizer	Parker et al. (2016)	https://doi.org/10.1002/2015JG003309
Georgetown Lake	United States	North America	46.17	-113.3	Reservoir	Eutrophic	1690	1.2	26			-27.76		1.84			oxic	Data points extracted with Webplot Digitizer	Parker et al. (2016)	https://doi.org/10.1002/2015JG003309
Georgetown Lake	United States	North America	46.17	-113.3	Reservoir	Eutrophic	1690	1.2	26			-26.73		2.12			oxic	Data points extracted with Webplot Digitizer	Parker et al. (2016)	https://doi.org/10.1002/2015JG003309
Georgetown Lake	United States	North America	46.17	-113.3	Reservoir	Eutrophic	1690	1.2	26			-27.21		2.21			oxic	Data points extracted with Webplot Digitizer	Parker et al. (2016)	https://doi.org/10.1002/2015JG003309
Georgetown Lake	United States	North America	46.17	-113.3	Reservoir	Eutrophic	1690	1.2	26			-27.76		2.25			oxic	Data points extracted with Webplot Digitizer	Parker et al. (2016)	https://doi.org/10.1002/2015JG003309
Georgetown Lake	United States	North America	46.17	-113.3	Reservoir	Eutrophic	1690	1.2	26			-27.41		2.4			oxic	Data points extracted with Webplot Digitizer	Parker et al. (2016)	https://doi.org/10.1002/2015JG003309
Georgetown Lake	United States	North America	46.17	-113.3	Reservoir	Eutrophic	1690	1.2	26			-27.75		2.51			oxic	Data points extracted with Webplot Digitizer	Parker et al. (2016)	https://doi.org/10.1002/2015JG003309
Georgetown Lake	United States	North America	46.17	-113.3	Reservoir	Eutrophic	1690	1.2	26			-27.73		2.66			oxic	Data points extracted with Webplot Digitizer	Parker et al. (2016)	https://doi.org/10.1002/2015JG003309
Georgetown Lake	United States	North America	46.17	-113.3	Reservoir	Eutrophic	1690	1.2	26			-27.76		2.94			oxic	Data points extracted with Webplot Digitizer	Parker et al. (2016)	https://doi.org/10.1002/2015JG003309
Lake Pamvotis	Greece	Europe	39.66	20.89	Tectonic	Eutrophic	470	22.8				-23.2		1.5		12.5	oxic	Data from sediment core S2	Daskalou et al. (2009)	https://doi.org/10.1007/s00244-008-9246-y
Lake Pamvotis	Greece	Europe	39.66	20.89	Tectonic	Eutrophic	470	22.8				-22.7		1.5		10.2	oxic	Data from sediment core S2	Daskalou et al. (2009)	https://doi.org/10.1007/s00244-008-9246-y
Lake Pamvotis	Greece	Europe	39.66	20.89	Tectonic	Eutrophic	470	22.8				-23.7		1.6		13.6	oxic	Data from sediment core S2	Daskalou et al. (2009)	https://doi.org/10.1007/s00244-008-9246-y
Lake Pamvotis	Greece	Europe	39.66	20.89	Tectonic	Eutrophic	470	22.8				-23.9		1.8		11	oxic	Data from sediment core S2	Daskalou et al. (2009)	https://doi.org/10.1007/s00244-008-9246-y
Lake Pamvotis	Greece	Europe	39.66	20.89	Tectonic	Eutrophic	470	22.8				-23.8		1.8		11.8	oxic	Data from sediment core S2	Daskalou et al. (2009)	https://doi.org/10.1007/s00244-008-9246-y
Lake Pamvotis	Greece	Europe	39.66	20.89	Tectonic	Eutrophic	470	22.8				-24.2		2.6		11.6	oxic	Data from sediment core S2	Daskalou et al. (2009)	https://doi.org/10.1007/s00244-008-9246-y
Lake Pamvotis	Greece	Europe	39.66	20.89	Tectonic	Eutrophic	470	22.8				-27.3		4.3		12.9	oxic	Data from sediment core S2	Daskalou et al. (2009)	https://doi.org/10.1007/s00244-008-9246-y
Lake Pamvotis	Greece	Europe	39.66	20.89	Tectonic	Eutrophic	470	22.8				-27.2		4.3		12.2	oxic	Data from sediment core S2	Daskalou et al. (2009)	https://doi.org/10.1007/s00244-008-9246-y
Lake Pamvotis	Greece	Europe	39.66	20.89	Tectonic	Eutrophic	470	22.8				-26.9		4.5		13.3	oxic	Data from sediment core S2	Daskalou et al. (2009)	https://doi.org/10.1007/s00244-008-9246-y
Lake Pamvotis	Greece	Europe	39.66	20.89	Tectonic	Eutrophic	470	22.8				-24.8		4.6		13	oxic	Data from sediment core S2	Daskalou et al. (2009)	https://doi.org/10.1007/s00244-008-9246-y
Lake Pamvotis	Greece	Europe	39.66	20.89	Tectonic	Eutrophic	470	22.8				-26.3		4.7		16	oxic	Data from sediment core S2	Daskalou et al. (2009)	https://doi.org/10.1007/s00244-008-9246-y
Lake Pamvotis	Greece	Europe	39.66	20.89	Tectonic	Eutrophic	470	22.8				-25.7		4.7		12.9	oxic	Data from sediment core S2	Daskalou et al. (2009)	https://doi.org/10.1007/s00244-008-9246-y
Lake Pamvotis	Greece	Europe	39.66	20.89	Tectonic	Eutrophic	470	22.8				-25.2		4.9		13.8	oxic	Data from sediment core S2	Daskalou et al. (2009)	https://doi.org/10.1007/s00244-008-9246-y
Lake Nakuru	Kenya	Africa	-0.356292	36.0853	Soda	Eutrophic	1759	60	1028300	alkaline		-17.31		10.94		11.37	oxic		Chemoiwa et al. (2015)	https://doi.org/10.1007/s10750-014-2123-y
Sambhar Salt Lake	India	Asia	26.8667	74.8833	Hypersaline	Eutrophic		225		alkaline		-21.1	0.24	5.2	0.03	6.78	oxic		Sarkar et al. (2023)	https://doi.org/10.1007/s10750-023-05193-8
Sambhar Salt Lake	India	Asia	26.8667	74.8833	Hypersaline	Eutrophic		225		alkaline		-22	1.58	6.5	0.21	6.43	oxic		Sarkar et al. (2023)	https://doi.org/10.1007/s10750-023-05193-8
Sambhar Salt Lake	India	Asia	26.8667	74.8833	Hypersaline	Eutrophic		225		alkaline		-19.2	0.43	7	0.04	8.68	oxic		Sarkar et al. (2023)	https://doi.org/10.1007/s10750-023-05193-8
Sambhar Salt Lake	India	Asia	26.8667	74.8833	Hypersaline	Eutrophic		225		alkaline		-20.1	0.37	7.2	0.04	8.46	oxic		Sarkar et al. (2023)	https://doi.org/10.1007/s10750-023-05193-8
Sambhar Salt Lake	India	Asia	26.8667	74.8833	Hypersaline	Eutrophic		225		alkaline		-20.2	0.32	7.3	0.04	6.47	oxic		Sarkar et al. (2023)	https://doi.org/10.1007/s10750-023-05193-8
Sambhar Salt Lake	India	Asia	26.8667	74.8833	Hypersaline	Eutrophic		225		alkaline		-19.7	0.54	7.6	0.06	7.24	oxic		Sarkar et al. (2023)	https://doi.org/10.1007/s10750-023-05193-8
Sambhar Salt Lake	India	Asia	26.8667	74.8833	Hypersaline	Eutrophic		225		alkaline		-20.2	0.28	8	0.02	10.5	oxic		Sarkar et al. (2023)	https://doi.org/10.1007/s10750-023-05193-8
Sambhar Salt Lake	India	Asia	26.8667	74.8833	Hypersaline	Eutrophic		225		alkaline		-20.7	0.18	8.3	0.03	5.71	oxic		Sarkar et al. (2023)	https://doi.org/10.1007/s10750-023-05193-8
Sambhar Salt Lake	India	Asia	26.8667	74.8833	Hypersaline	Eutrophic		225		alkaline		-23.3	1.76	8.6	0.14	10.69	oxic		Sarkar et al. (2023)	https://doi.org/10.1007/s10750-023-05193-8
Sambhar Salt Lake	India	Asia	26.8667	74.8833	Hypersaline	Eutrophic		225		alkaline		-20.2	0.53	8.7	0.06	7.91	oxic		Sarkar et al. (2023)	https://doi.org/10.1007/s10750-023-05193-8
Sambhar Salt Lake	India	Asia	26.8667	74.8833	Hypersaline	Eutrophic		225		alkaline		-20.8	0.09	8.8	0.01	6.01	oxic		Sarkar et al. (2023)	https://doi.org/10.1007/s10750-023-05193-8
Sambhar Salt Lake	India	Asia	26.8667	74.8833	Hypersaline	Eutrophic		225		alkaline		-19.7	0.46	8.9	0.06	6.46	oxic		Sarkar et al. (2023)	https://doi.org/10.1007/s10750-023-05193-8
Sambhar Salt Lake	India	Asia	26.8667	74.8833	Hypersaline	Eutrophic		225		alkaline		-20.1	0.48	9	0.05	7.68	oxic		Sarkar et al. (2023)	https://doi.org/10.1007/s10750-023-05193-8
Sambhar Salt Lake	India	Asia	26.8667	74.8833	Hypersaline	Eutrophic		225		alkaline		-20	0.2	9.6	0.02	7.26	oxic		Sarkar et al. (2023)	https://doi.org/10.1007/s10750-023-05193-8
Sambhar Salt Lake	India	Asia	26.8667	74.8833	Hypersaline	Eutrophic		225		alkaline		-20.4	0.32	10.6	0.03	9.59	oxic		Sarkar et al. (2023)	https://doi.org/10.1007/s10750-023-05193-8
Sambhar Salt Lake	India	Asia	26.8667	74.8833	Hypersaline	Eutrophic		225		alkaline		-23.8	0.05	17	0.01	5.87	oxic		Sarkar et al. (2023)	https://doi.org/10.1007/s10750-023-05193-8
Lake Norrviken	Sweden	Europe	59.47	17.93	Glacial	Eutrophic	3.5	2.6			Water column and bottom sediments are anoxic	-29.71	9.8	2.35	0.95		anoxic	Data points extracted with Webplot Digitizer	Routh et al. (2009)	https://doi.org/10.1007/s10933-008-9279-2
Lake Norrviken	Sweden	Europe	59.47	17.93	Glacial	Eutrophic	3.5	2.6			Water column and bottom sediments are anoxic	-29.43	9.18	2.57	0.89		anoxic	Data points extracted with Webplot Digitizer	Routh et al. (2009)	https://doi.org/10.1007/s10933-008-9279-2
Lake Norrviken	Sweden	Europe	59.47	17.93	Glacial	Eutrophic	3.5	2.6			Water column and bottom sediments are anoxic	-30.67	9.18	2.65	0.97		anoxic	Data points extracted with Webplot Digitizer	Routh et al. (2009)	https://doi.org/10.1007/s10933-008-9279-2
Lake Norrviken	Sweden	Europe	59.47	17.93	Glacial	Eutrophic	3.5	2.6			Water column and bottom sediments are anoxic	-30.38	20.2	2.87	1.85		anoxic	Data points extracted with Webplot Digitizer	Routh et al. (2009)	https://doi.org/10.1007/s10933-008-9279-2
Lake Norrviken	Sweden	Europe	59.47	17.93	Glacial	Eutrophic	3.5	2.6			Water column and bottom sediments are anoxic	-30.05	11.94	3.02	1.18		anoxic	Data points extracted with Webplot Digitizer	Routh et al. (2009)	https://doi.org/10.1007/s10933-008-9279-2
Lake Norrviken	Sweden	Europe	59.47	17.93	Glacial	Eutrophic	3.5	2.6			Water column and bottom sediments are anoxic	-29.81	9.49	3.09	0.91		anoxic	Data points extracted with Webplot Digitizer	Routh et al. (2009)	https://doi.org/10.1007/s10933-008-9279-2
Lake Norrviken	Sweden	Europe	59.47	17.93	Glacial	Eutrophic	3.5	2.6			Water column and bottom sediments are anoxic	-30.86	9.18	3.31	0.89		anoxic	Data points extracted with Webplot Digitizer	Routh et al. (2009)	https://doi.org/10.1007/s10933-008-9279-2
Lake Norrviken	Sweden	Europe	59.47	17.93	Glacial	Eutrophic	3.5	2.6			Water column and bottom sediments are anoxic	-30.71	9.18	3.38	1.03		anoxic	Data points extracted with Webplot Digitizer	Routh et al. (2009)	https://doi.org/10.1007/s10933-008-9279-2
Lake Norrviken	Sweden	Europe	59.47	17.93	Glacial	Eutrophic	3.5	2.6			Water column and bottom sediments are anoxic	-30.86	9.8	3.53	1.11		anoxic	Data points extracted with Webplot Digitizer	Routh et al. (2009)	https://doi.org/10.1007/s10933-008-9279-2
Lake Norrviken	Sweden	Europe	59.47	17.93	Glacial	Eutrophic	3.5	2.6			Water column and bottom sediments are anoxic	-29.62	9.8	3.75	1.01		anoxic	Data points extracted with Webplot Digitizer	Routh et al. (2009)	https://doi.org/10.1007/s10933-008-9279-2
Lake Norrviken	Sweden	Europe	59.47	17.93	Glacial	Eutrophic	3.5	2.6			Water column and bottom sediments are anoxic	-28.76	7.96	4.19	0.89		anoxic	Data points extracted with Webplot Digitizer	Routh et al. (2009)	https://doi.org/10.1007/s10933-008-9279-2
Lake Norrviken	Sweden	Europe	59.47	17.93	Glacial	Eutrophic	3.5	2.6			Water column and bottom sediments are anoxic	-30.1	8.57	4.27	1.05		anoxic	Data points extracted with Webplot Digitizer	Routh et al. (2009)	https://doi.org/10.1007/s10933-008-9279-2
Lake Norrviken	Sweden	Europe	59.47	17.93	Glacial	Eutrophic	3.5	2.6			Water column and bottom sediments are anoxic	-28.38	8.88	4.27	0.97		anoxic	Data points extracted with Webplot Digitizer	Routh et al. (2009)	https://doi.org/10.1007/s10933-008-9279-2
Lake Norrviken	Sweden	Europe	59.47	17.93	Glacial	Eutrophic	3.5	2.6			Water column and bottom sediments are anoxic	-30.48	9.18	4.41	1.03		anoxic	Data points extracted with Webplot Digitizer	Routh et al. (2009)	https://doi.org/10.1007/s10933-008-9279-2
Lake Norrviken	Sweden	Europe	59.47	17.93	Glacial	Eutrophic	3.5	2.6			Water column and bottom sediments are anoxic	-30.57	10.1	4.71	1.18		anoxic	Data points extracted with Webplot Digitizer	Routh et al. (2009)	https://doi.org/10.1007/s10933-008-9279-2
Lake Norrviken	Sweden	Europe	59.47	17.93	Glacial	Eutrophic	3.5	2.6			Water column and bottom sediments are anoxic	-28.86	8.27	5.15	0.95		anoxic	Data points extracted with Webplot Digitizer	Routh et al. (2009)	https://doi.org/10.1007/s10933-008-9279-2
Lake Norrviken	Sweden	Europe	59.47	17.93	Glacial	Eutrophic	3.5	2.6			Water column and bottom sediments are anoxic	-27.48	8.27	5.81	0.95		anoxic	Data points extracted with Webplot Digitizer	Routh et al. (2009)	https://doi.org/10.1007/s10933-008-9279-2
Lake Norrviken	Sweden	Europe	59.47	17.93	Glacial	Eutrophic	3.5	2.6			Water column and bottom sediments are anoxic	-27.29	8.27	6.54	0.91		anoxic	Data points extracted with Webplot Digitizer	Routh et al. (2009)	https://doi.org/10.1007/s10933-008-9279-2
Lake Norrviken	Sweden	Europe	59.47	17.93	Glacial	Eutrophic	3.5	2.6			Water column and bottom sediments are anoxic	-27.38	8.57	6.77	0.97		anoxic	Data points extracted with Webplot Digitizer	Routh et al. (2009)	https://doi.org/10.1007/s10933-008-9279-2
Lake Louise	United States	North America	30.725	-83.255	Glacial	Eutrophic		0.057			Anoxic hypolimnion (D.O. < 0.2 ppm)	-34.59		0.25			anoxic	Data points extracted with Webplot Digitizer	Tepper and Hyatt (2010)	https://doi.org/10.1007/s10933-010-9475-8
Lake Louise	United States	North America	30.725	-83.255	Glacial	Eutrophic		0.057			Anoxic hypolimnion (D.O. < 0.2 ppm)	-34.72		0.31			anoxic	Data points extracted with Webplot Digitizer	Tepper and Hyatt (2010)	https://doi.org/10.1007/s10933-010-9475-8
Lake Louise	United States	North America	30.725	-83.255	Glacial	Eutrophic		0.057			Anoxic hypolimnion (D.O. < 0.2 ppm)	-33.62		0.47			anoxic	Data points extracted with Webplot Digitizer	Tepper and Hyatt (2010)	https://doi.org/10.1007/s10933-010-9475-8
Lake Louise	United States	North America	30.725	-83.255	Glacial	Eutrophic		0.057			Anoxic hypolimnion (D.O. < 0.2 ppm)	-34.11		0.69			anoxic	Data points extracted with Webplot Digitizer	Tepper and Hyatt (2010)	https://doi.org/10.1007/s10933-010-9475-8
Lake Louise	United States	North America	30.725	-83.255	Glacial	Eutrophic		0.057			Anoxic hypolimnion (D.O. < 0.2 ppm)	-33.89		1			anoxic	Data points extracted with Webplot Digitizer	Tepper and Hyatt (2010)	https://doi.org/10.1007/s10933-010-9475-8
Lake Louise	United States	North America	30.725	-83.255	Glacial	Eutrophic		0.057			Anoxic hypolimnion (D.O. < 0.2 ppm)	-33.8		1.17			anoxic	Data points extracted with Webplot Digitizer	Tepper and Hyatt (2010)	https://doi.org/10.1007/s10933-010-9475-8
Lake Louise	United States	North America	30.725	-83.255	Glacial	Eutrophic		0.057			Anoxic hypolimnion (D.O. < 0.2 ppm)	-34.19		1.44			anoxic	Data points extracted with Webplot Digitizer	Tepper and Hyatt (2010)	https://doi.org/10.1007/s10933-010-9475-8
Lake Louise	United States	North America	30.725	-83.255	Glacial	Eutrophic		0.057			Anoxic hypolimnion (D.O. < 0.2 ppm)	-34.24		1.66			anoxic	Data points extracted with Webplot Digitizer	Tepper and Hyatt (2010)	https://doi.org/10.1007/s10933-010-9475-8
Lake Louise	United States	North America	30.725	-83.255	Glacial	Eutrophic		0.057			Anoxic hypolimnion (D.O. < 0.2 ppm)	-32.57		2.23			anoxic	Data points extracted with Webplot Digitizer	Tepper and Hyatt (2010)	https://doi.org/10.1007/s10933-010-9475-8
Lake Louise	United States	North America	30.725	-83.255	Glacial	Eutrophic		0.057			Anoxic hypolimnion (D.O. < 0.2 ppm)	-28.6		2.54			anoxic	Data points extracted with Webplot Digitizer	Tepper and Hyatt (2010)	https://doi.org/10.1007/s10933-010-9475-8
Lake Louise	United States	North America	30.725	-83.255	Glacial	Eutrophic		0.057			Anoxic hypolimnion (D.O. < 0.2 ppm)	-34.99		2.72			anoxic	Data points extracted with Webplot Digitizer	Tepper and Hyatt (2010)	https://doi.org/10.1007/s10933-010-9475-8
Lake Valencia	Venezuela	South America	10.1667	-67.75	Tectonic	Eutrophic	410	350				-23.783	8.263	5.497	0.576	14.316	oxic	Data points extracted with Webplot Digitizer	Xu et al. (2009)	https://doi.org/10.1016/j.apgeochem.2008.12.002
Lake Valencia	Venezuela	South America	10.1667	-67.75	Tectonic	Eutrophic	410	350				-23.546	8.895	5.732	0.518	17.211	oxic	Data points extracted with Webplot Digitizer	Xu et al. (2009)	https://doi.org/10.1016/j.apgeochem.2008.12.002
Lake Valencia	Venezuela	South America	10.1667	-67.75	Tectonic	Eutrophic	410	350				-23.882	6.158	5.784	0.376	16.263	oxic	Data points extracted with Webplot Digitizer	Xu et al. (2009)	https://doi.org/10.1016/j.apgeochem.2008.12.002
Lake Valencia	Venezuela	South America	10.1667	-67.75	Tectonic	Eutrophic	410	350				-23.092	7.211	5.967	0.671	10.684	oxic	Data points extracted with Webplot Digitizer	Xu et al. (2009)	https://doi.org/10.1016/j.apgeochem.2008.12.002
Lake Valencia	Venezuela	South America	10.1667	-67.75	Tectonic	Eutrophic	410	350				-23.704	8.421	5.993	0.582	14.421	oxic	Data points extracted with Webplot Digitizer	Xu et al. (2009)	https://doi.org/10.1016/j.apgeochem.2008.12.002
Lake Valencia	Venezuela	South America	10.1667	-67.75	Tectonic	Eutrophic	410	350				-23.25	8.579	6.542	0.7	12.158	oxic	Data points extracted with Webplot Digitizer	Xu et al. (2009)	https://doi.org/10.1016/j.apgeochem.2008.12.002
Lake Valencia	Venezuela	South America	10.1667	-67.75	Tectonic	Eutrophic	410	350				-23.625	6.737	6.752	0.482	14	oxic	Data points extracted with Webplot Digitizer	Xu et al. (2009)	https://doi.org/10.1016/j.apgeochem.2008.12.002
Lake Valencia	Venezuela	South America	10.1667	-67.75	Tectonic	Eutrophic	410	350				-23.171	6.211	6.752	0.518	12.053	oxic	Data points extracted with Webplot Digitizer	Xu et al. (2009)	https://doi.org/10.1016/j.apgeochem.2008.12.002
Lake Valencia	Venezuela	South America	10.1667	-67.75	Tectonic	Eutrophic	410	350				-23.388	5.368	6.856	0.4	13.263	oxic	Data points extracted with Webplot Digitizer	Xu et al. (2009)	https://doi.org/10.1016/j.apgeochem.2008.12.002
Lake Valencia	Venezuela	South America	10.1667	-67.75	Tectonic	Eutrophic	410	350				-22.776	9.579	7.248	0.876	10.947	oxic	Data points extracted with Webplot Digitizer	Xu et al. (2009)	https://doi.org/10.1016/j.apgeochem.2008.12.002
Lake Valencia	Venezuela	South America	10.1667	-67.75	Tectonic	Eutrophic	410	350				-23.072	11.632	8.19	1.106	10.526	oxic	Data points extracted with Webplot Digitizer	Xu et al. (2009)	https://doi.org/10.1016/j.apgeochem.2008.12.002
Lake Cadagno	Switzerland	Europe	46.55	8.71	Alpine	Mesotrophic	1921	0.27	<10		Meromictic	-34.68	14.29	-1.28	1.35	10.57	anoxic		Berg et al. (2022)	https://doi.org/10.3389/feart.2021.754888
Lake Cadagno	Switzerland	Europe	46.55	8.71	Alpine	Mesotrophic	1921	0.27	<10		Meromictic	-34.91	15.88	-0.85	1.43	11.11	anoxic		Berg et al. (2022)	https://doi.org/10.3389/feart.2021.754888
Lake Cadagno	Switzerland	Europe	46.55	8.71	Alpine	Mesotrophic	1921	0.27	<10		Meromictic	-34.3	17.71	-0.26	1.49	11.92	anoxic		Berg et al. (2022)	https://doi.org/10.3389/feart.2021.754888
Lake Cadagno	Switzerland	Europe	46.55	8.71	Alpine	Mesotrophic	1921	0.27	<10		Meromictic	-32.02	17.3	-0.01	1.51	11.44	anoxic		Berg et al. (2022)	https://doi.org/10.3389/feart.2021.754888
Lake Cadagno	Switzerland	Europe	46.55	8.71	Alpine	Mesotrophic	1921	0.27	<10		Meromictic	-28.39	0.89	0	0		anoxic		Berg et al. (2022)	https://doi.org/10.3389/feart.2021.754888
Lake Cadagno	Switzerland	Europe	46.55	8.71	Alpine	Mesotrophic	1921	0.27	<10		Meromictic	-28.56	1.48	0.07	0.14	10.47	anoxic		Berg et al. (2022)	https://doi.org/10.3389/feart.2021.754888
Lake Cadagno	Switzerland	Europe	46.55	8.71	Alpine	Mesotrophic	1921	0.27	<10		Meromictic	-32.83	15.06	0.18	1.23	13.41	anoxic		Berg et al. (2022)	https://doi.org/10.3389/feart.2021.754888
Lake Cadagno	Switzerland	Europe	46.55	8.71	Alpine	Mesotrophic	1921	0.27	<10		Meromictic	-32.75	12.12	0.19	1.11	15.07	anoxic		Berg et al. (2022)	https://doi.org/10.3389/feart.2021.754888
Lake Cadagno	Switzerland	Europe	46.55	8.71	Alpine	Mesotrophic	1921	0.27	<10		Meromictic	-27.97	1.42	0.31	0.15	9.2	anoxic		Berg et al. (2022)	https://doi.org/10.3389/feart.2021.754888
Lake Cadagno	Switzerland	Europe	46.55	8.71	Alpine	Mesotrophic	1921	0.27	<10		Meromictic	-32.53	12.46	0.5	1.08		anoxic		Berg et al. (2022)	https://doi.org/10.3389/feart.2021.754888
Lake Cadagno	Switzerland	Europe	46.55	8.71	Alpine	Mesotrophic	1921	0.27	<10		Meromictic	-31.93	13.31	0.5	1.1	12.13	anoxic		Berg et al. (2022)	https://doi.org/10.3389/feart.2021.754888
Lake Cadagno	Switzerland	Europe	46.55	8.71	Alpine	Mesotrophic	1921	0.27	<10		Meromictic	-27.68	1.22	0.53	0.12	10.25	anoxic		Berg et al. (2022)	https://doi.org/10.3389/feart.2021.754888
Lake Cadagno	Switzerland	Europe	46.55	8.71	Alpine	Mesotrophic	1921	0.27	<10		Meromictic	-34.67	7.29	0.54	0.56	13.1	anoxic		Berg et al. (2022)	https://doi.org/10.3389/feart.2021.754888
Lake Cadagno	Switzerland	Europe	46.55	8.71	Alpine	Mesotrophic	1921	0.27	<10		Meromictic	-29.75	4.8	0.82	0.36	13.2	anoxic		Berg et al. (2022)	https://doi.org/10.3389/feart.2021.754888
Lake Cadagno	Switzerland	Europe	46.55	8.71	Alpine	Mesotrophic	1921	0.27	<10		Meromictic	-28.19	1.01	0.82	0.07	14.29	anoxic		Berg et al. (2022)	https://doi.org/10.3389/feart.2021.754888
Lake Cadagno	Switzerland	Europe	46.55	8.71	Alpine	Mesotrophic	1921	0.27	<10		Meromictic	-28.19	1.3	0.82	0.13	10.24	anoxic		Berg et al. (2022)	https://doi.org/10.3389/feart.2021.754888
Lake Cadagno	Switzerland	Europe	46.55	8.71	Alpine	Mesotrophic	1921	0.27	<10		Meromictic	-29.44	2.69	0.83	0.19	14.22	anoxic		Berg et al. (2022)	https://doi.org/10.3389/feart.2021.754888
Lake Cadagno	Switzerland	Europe	46.55	8.71	Alpine	Mesotrophic	1921	0.27	<10		Meromictic	-28.47	1.14	0.85	0.11	9.93	anoxic		Berg et al. (2022)	https://doi.org/10.3389/feart.2021.754888
Lake Cadagno	Switzerland	Europe	46.55	8.71	Alpine	Mesotrophic	1921	0.27	<10		Meromictic	-27.3	1.67	0.89	0.13	12.43	anoxic		Berg et al. (2022)	https://doi.org/10.3389/feart.2021.754888
Lake Cadagno	Switzerland	Europe	46.55	8.71	Alpine	Mesotrophic	1921	0.27	<10		Meromictic	-29.93	4.29	1	0.29	15.02	anoxic		Berg et al. (2022)	https://doi.org/10.3389/feart.2021.754888
Lake Cadagno	Switzerland	Europe	46.55	8.71	Alpine	Mesotrophic	1921	0.27	<10		Meromictic	-30.04	4.46	1.07	0.34	13.3	anoxic		Berg et al. (2022)	https://doi.org/10.3389/feart.2021.754888
Lake Cadagno	Switzerland	Europe	46.55	8.71	Alpine	Mesotrophic	1921	0.27	<10		Meromictic	-27.39	2.83	1.09	0.19	15.07	anoxic		Berg et al. (2022)	https://doi.org/10.3389/feart.2021.754888
Lake Cadagno	Switzerland	Europe	46.55	8.71	Alpine	Mesotrophic	1921	0.27	<10		Meromictic	-28.7	6.62	1.1	0.68	11.65	anoxic		Berg et al. (2022)	https://doi.org/10.3389/feart.2021.754888
Lake Cadagno	Switzerland	Europe	46.55	8.71	Alpine	Mesotrophic	1921	0.27	<10		Meromictic	-27.62	1.88	1.1	0.14	13.03	anoxic		Berg et al. (2022)	https://doi.org/10.3389/feart.2021.754888
Lake Cadagno	Switzerland	Europe	46.55	8.71	Alpine	Mesotrophic	1921	0.27	<10		Meromictic	-30.53	9.39	1.13	0.89	12.05	anoxic		Berg et al. (2022)	https://doi.org/10.3389/feart.2021.754888
Lake Cadagno	Switzerland	Europe	46.55	8.71	Alpine	Mesotrophic	1921	0.27	<10		Meromictic	-27.89	1.51	1.23	0.1	15.09	anoxic		Berg et al. (2022)	https://doi.org/10.3389/feart.2021.754888
Lake Cadagno	Switzerland	Europe	46.55	8.71	Alpine	Mesotrophic	1921	0.27	<10		Meromictic	-31.63	11.73	1.24	0.96	12.17	anoxic		Berg et al. (2022)	https://doi.org/10.3389/feart.2021.754888
Lake Cadagno	Switzerland	Europe	46.55	8.71	Alpine	Mesotrophic	1921	0.27	<10		Meromictic	-31.13	3.48	1.25	0.25	14.01	anoxic		Berg et al. (2022)	https://doi.org/10.3389/feart.2021.754888
Lake Cadagno	Switzerland	Europe	46.55	8.71	Alpine	Mesotrophic	1921	0.27	<10		Meromictic	-29.79	8.76	1.26	0.83		anoxic		Berg et al. (2022)	https://doi.org/10.3389/feart.2021.754888
Lake Cadagno	Switzerland	Europe	46.55	8.71	Alpine	Mesotrophic	1921	0.27	<10		Meromictic	-27.64	1.97	1.26	0.12	16.57	anoxic		Berg et al. (2022)	https://doi.org/10.3389/feart.2021.754888
Lake Cadagno	Switzerland	Europe	46.55	8.71	Alpine	Mesotrophic	1921	0.27	<10		Meromictic	-31.68	12.55	1.3	1.02	12.35	anoxic		Berg et al. (2022)	https://doi.org/10.3389/feart.2021.754888
Lake Cadagno	Switzerland	Europe	46.55	8.71	Alpine	Mesotrophic	1921	0.27	<10		Meromictic	-27.69	1.96	1.31	0.13	15.11	anoxic		Berg et al. (2022)	https://doi.org/10.3389/feart.2021.754888
Lake Cadagno	Switzerland	Europe	46.55	8.71	Alpine	Mesotrophic	1921	0.27	<10		Meromictic	-27.34	2.55	1.33	0.16	15.48	anoxic		Berg et al. (2022)	https://doi.org/10.3389/feart.2021.754888
Lake Cadagno	Switzerland	Europe	46.55	8.71	Alpine	Mesotrophic	1921	0.27	<10		Meromictic	-28.04	2.08	1.35	0.15	13.67	anoxic		Berg et al. (2022)	https://doi.org/10.3389/feart.2021.754888
Lake Cadagno	Switzerland	Europe	46.55	8.71	Alpine	Mesotrophic	1921	0.27	<10		Meromictic	-32.69	5.46	1.36	0.39	13.84	anoxic		Berg et al. (2022)	https://doi.org/10.3389/feart.2021.754888
Lake Cadagno	Switzerland	Europe	46.55	8.71	Alpine	Mesotrophic	1921	0.27	<10		Meromictic	-28.7	1.8	1.36	0.12	14.64	anoxic		Berg et al. (2022)	https://doi.org/10.3389/feart.2021.754888
Lake Cadagno	Switzerland	Europe	46.55	8.71	Alpine	Mesotrophic	1921	0.27	<10		Meromictic	-28.4	1.72	1.37	0.23	11.52	anoxic		Berg et al. (2022)	https://doi.org/10.3389/feart.2021.754888
Lake Cadagno	Switzerland	Europe	46.55	8.71	Alpine	Mesotrophic	1921	0.27	<10		Meromictic	-33.8	4.66	1.41	0.33	13.97	anoxic		Berg et al. (2022)	https://doi.org/10.3389/feart.2021.754888
Lake Cadagno	Switzerland	Europe	46.55	8.71	Alpine	Mesotrophic	1921	0.27	<10		Meromictic	-29.26	5.45	1.46	0.41	13.35	anoxic		Berg et al. (2022)	https://doi.org/10.3389/feart.2021.754888
Lake Cadagno	Switzerland	Europe	46.55	8.71	Alpine	Mesotrophic	1921	0.27	<10		Meromictic	-28.56	2.05	1.55	0.16	12.5	anoxic		Berg et al. (2022)	https://doi.org/10.3389/feart.2021.754888
Lake Cadagno	Switzerland	Europe	46.55	8.71	Alpine	Mesotrophic	1921	0.27	<10		Meromictic	-28.49	4.9	1.55	0.51	9.2	anoxic		Berg et al. (2022)	https://doi.org/10.3389/feart.2021.754888
Lake Cadagno	Switzerland	Europe	46.55	8.71	Alpine	Mesotrophic	1921	0.27	<10		Meromictic	-29.51	4.49	1.57	0.31	14.6	anoxic		Berg et al. (2022)	https://doi.org/10.3389/feart.2021.754888
Lake Cadagno	Switzerland	Europe	46.55	8.71	Alpine	Mesotrophic	1921	0.27	<10		Meromictic	-27.5	1.43	1.58	0.12	12.15	anoxic		Berg et al. (2022)	https://doi.org/10.3389/feart.2021.754888
Lake Cadagno	Switzerland	Europe	46.55	8.71	Alpine	Mesotrophic	1921	0.27	<10		Meromictic	-27.15	1.7	1.6	0.13	13.41	anoxic		Berg et al. (2022)	https://doi.org/10.3389/feart.2021.754888
Lake Cadagno	Switzerland	Europe	46.55	8.71	Alpine	Mesotrophic	1921	0.27	<10		Meromictic	-29.78	7.6	1.66	0.71	10.25	anoxic		Berg et al. (2022)	https://doi.org/10.3389/feart.2021.754888
Lake Cadagno	Switzerland	Europe	46.55	8.71	Alpine	Mesotrophic	1921	0.27	<10		Meromictic	-30.09	4.46	1.68	0.32	14.12	anoxic		Berg et al. (2022)	https://doi.org/10.3389/feart.2021.754888
Lake Cadagno	Switzerland	Europe	46.55	8.71	Alpine	Mesotrophic	1921	0.27	<10		Meromictic	-29.17	6.54	1.7	0.69	11.9	anoxic		Berg et al. (2022)	https://doi.org/10.3389/feart.2021.754888
Lake Cadagno	Switzerland	Europe	46.55	8.71	Alpine	Mesotrophic	1921	0.27	<10		Meromictic	-30.78	12.46	1.72	0.98	12.76	anoxic		Berg et al. (2022)	https://doi.org/10.3389/feart.2021.754888
Lake Cadagno	Switzerland	Europe	46.55	8.71	Alpine	Mesotrophic	1921	0.27	<10		Meromictic	-27.21	2.09	1.72	0.19	11.28	anoxic		Berg et al. (2022)	https://doi.org/10.3389/feart.2021.754888
Lake Cadagno	Switzerland	Europe	46.55	8.71	Alpine	Mesotrophic	1921	0.27	<10		Meromictic	-30.32	8.66	1.73	0.72	12.07	anoxic		Berg et al. (2022)	https://doi.org/10.3389/feart.2021.754888
Lake Cadagno	Switzerland	Europe	46.55	8.71	Alpine	Mesotrophic	1921	0.27	<10		Meromictic	-30.02	8.29	1.73	0.7	11.9	anoxic		Berg et al. (2022)	https://doi.org/10.3389/feart.2021.754888
Lake Cadagno	Switzerland	Europe	46.55	8.71	Alpine	Mesotrophic	1921	0.27	<10		Meromictic	-28.44	2.3	1.75	0.16	14.11	anoxic		Berg et al. (2022)	https://doi.org/10.3389/feart.2021.754888
Lake Cadagno	Switzerland	Europe	46.55	8.71	Alpine	Mesotrophic	1921	0.27	<10		Meromictic	-31.34	8.79	1.76	0.76	12.43	anoxic		Berg et al. (2022)	https://doi.org/10.3389/feart.2021.754888
Lake Cadagno	Switzerland	Europe	46.55	8.71	Alpine	Mesotrophic	1921	0.27	<10		Meromictic	-28.81	2.32	1.82	0.2	11.65	anoxic		Berg et al. (2022)	https://doi.org/10.3389/feart.2021.754888
Lake Cadagno	Switzerland	Europe	46.55	8.71	Alpine	Mesotrophic	1921	0.27	<10		Meromictic	-27.25	0.28	1.83	0.02	15.99	anoxic		Berg et al. (2022)	https://doi.org/10.3389/feart.2021.754888
Lake Cadagno	Switzerland	Europe	46.55	8.71	Alpine	Mesotrophic	1921	0.27	<10		Meromictic	-30.87	10.94	1.84	0.98	11.28	anoxic		Berg et al. (2022)	https://doi.org/10.3389/feart.2021.754888
Lake Cadagno	Switzerland	Europe	46.55	8.71	Alpine	Mesotrophic	1921	0.27	<10		Meromictic	-28.63	4.13	1.85	0.32	12.94	anoxic		Berg et al. (2022)	https://doi.org/10.3389/feart.2021.754888
Lake Cadagno	Switzerland	Europe	46.55	8.71	Alpine	Mesotrophic	1921	0.27	<10		Meromictic	-28.4	1.2	1.97	0.09		anoxic		Berg et al. (2022)	https://doi.org/10.3389/feart.2021.754888
Lake Cadagno	Switzerland	Europe	46.55	8.71	Alpine	Mesotrophic	1921	0.27	<10		Meromictic	-31.51	1.24	1.98	0.08	14.78	anoxic		Berg et al. (2022)	https://doi.org/10.3389/feart.2021.754888
Lake Cadagno	Switzerland	Europe	46.55	8.71	Alpine	Mesotrophic	1921	0.27	<10		Meromictic	-27.07	1.81	1.98	0.15	12.4	anoxic		Berg et al. (2022)	https://doi.org/10.3389/feart.2021.754888
Lake Cadagno	Switzerland	Europe	46.55	8.71	Alpine	Mesotrophic	1921	0.27	<10		Meromictic	-27.52	1.09	2.02	0.06	17.47	anoxic		Berg et al. (2022)	https://doi.org/10.3389/feart.2021.754888
Lake Cadagno	Switzerland	Europe	46.55	8.71	Alpine	Mesotrophic	1921	0.27	<10		Meromictic	-29.07	0.57	2.05	0.05	10.62	anoxic		Berg et al. (2022)	https://doi.org/10.3389/feart.2021.754888
Lake Cadagno	Switzerland	Europe	46.55	8.71	Alpine	Mesotrophic	1921	0.27	<10		Meromictic	-27.25	2.14	2.06	0.15	14.3	anoxic		Berg et al. (2022)	https://doi.org/10.3389/feart.2021.754888
Lake Cadagno	Switzerland	Europe	46.55	8.71	Alpine	Mesotrophic	1921	0.27	<10		Meromictic	-28.6	1.99	2.09	0.16	12.14	anoxic		Berg et al. (2022)	https://doi.org/10.3389/feart.2021.754888
Lake Cadagno	Switzerland	Europe	46.55	8.71	Alpine	Mesotrophic	1921	0.27	<10		Meromictic	-29.04	6.53	2.11	0.57	11.49	anoxic		Berg et al. (2022)	https://doi.org/10.3389/feart.2021.754888
Lake Cadagno	Switzerland	Europe	46.55	8.71	Alpine	Mesotrophic	1921	0.27	<10		Meromictic	-30.83	4.2	2.13	0.36	11.52	anoxic		Berg et al. (2022)	https://doi.org/10.3389/feart.2021.754888
Lake Cadagno	Switzerland	Europe	46.55	8.71	Alpine	Mesotrophic	1921	0.27	<10		Meromictic	-28.66	6.58	2.23	0.66	13.01	anoxic		Berg et al. (2022)	https://doi.org/10.3389/feart.2021.754888
Lake Cadagno	Switzerland	Europe	46.55	8.71	Alpine	Mesotrophic	1921	0.27	<10		Meromictic	-29.97	10.44	2.24	0.95	12.07	anoxic		Berg et al. (2022)	https://doi.org/10.3389/feart.2021.754888
Lake Cadagno	Switzerland	Europe	46.55	8.71	Alpine	Mesotrophic	1921	0.27	<10		Meromictic	-27.48	0.31	2.24	0.02	15.62	anoxic		Berg et al. (2022)	https://doi.org/10.3389/feart.2021.754888
Lake Cadagno	Switzerland	Europe	46.55	8.71	Alpine	Mesotrophic	1921	0.27	<10		Meromictic	-29.58	10.48	2.35	1.07	11.49	anoxic		Berg et al. (2022)	https://doi.org/10.3389/feart.2021.754888
Lake Cadagno	Switzerland	Europe	46.55	8.71	Alpine	Mesotrophic	1921	0.27	<10		Meromictic	-28.09	1.94	2.44	0.14	14.01	anoxic		Berg et al. (2022)	https://doi.org/10.3389/feart.2021.754888
Lake Cadagno	Switzerland	Europe	46.55	8.71	Alpine	Mesotrophic	1921	0.27	<10		Meromictic	-28.12	6.47	2.45	0.7	12.35	anoxic		Berg et al. (2022)	https://doi.org/10.3389/feart.2021.754888
Lake Cadagno	Switzerland	Europe	46.55	8.71	Alpine	Mesotrophic	1921	0.27	<10		Meromictic	-29.41	4.47	2.49	0.37	12.05	anoxic		Berg et al. (2022)	https://doi.org/10.3389/feart.2021.754888
Lake Cadagno	Switzerland	Europe	46.55	8.71	Alpine	Mesotrophic	1921	0.27	<10		Meromictic	-30.18	12.19	2.67	0.94	13.01	anoxic		Berg et al. (2022)	https://doi.org/10.3389/feart.2021.754888
Lake Cadagno	Switzerland	Europe	46.55	8.71	Alpine	Mesotrophic	1921	0.27	<10		Meromictic	-28	2.81	2.71	0.21	13.23	anoxic		Berg et al. (2022)	https://doi.org/10.3389/feart.2021.754888
Lake Cadagno	Switzerland	Europe	46.55	8.71	Alpine	Mesotrophic	1921	0.27	<10		Meromictic	-27.43	3.28	2.74	0.24	13.9	anoxic		Berg et al. (2022)	https://doi.org/10.3389/feart.2021.754888
Lake Cadagno	Switzerland	Europe	46.55	8.71	Alpine	Mesotrophic	1921	0.27	<10		Meromictic	-27.88	5.81	2.85	0.61	12.17	anoxic		Berg et al. (2022)	https://doi.org/10.3389/feart.2021.754888
Lake Cadagno	Switzerland	Europe	46.55	8.71	Alpine	Mesotrophic	1921	0.27	<10		Meromictic	-28.01	5.51	2.91	0.55	12.76	anoxic		Berg et al. (2022)	https://doi.org/10.3389/feart.2021.754888
Lake Cadagno	Switzerland	Europe	46.55	8.71	Alpine	Mesotrophic	1921	0.27	<10		Meromictic	-29.79	4.63	3.17	0.35	12.4	anoxic		Berg et al. (2022)	https://doi.org/10.3389/feart.2021.754888
Lake Bosten	China	Asia	42	87	Endorheic	Mesotrophic	1048	992				-26.9	2.4	4.6	0.3	9.2	oxic		Fang et al. (2017)	https://doi.org/10.4081/jlimnol.2017.1607
Lake Biwa	Japan	Asia	35.31	136.13	Tectonic	Mesotrophic	86	3174			Decreased dissolved oxygen at the bottom	-26.09		3.64		7.02	anoxic	Data from N1 (92m) from North Basin; Data extracted from Webplot Digitizer	Murase and Sakamoto (2000)	https://doi.org/10.1007/s102010070004
Lake Biwa	Japan	Asia	35.31	136.13	Tectonic	Mesotrophic	86	3174			Decreased dissolved oxygen at the bottom	-25.86		3.83		6.88	anoxic	Data from N1 (92m) from North Basin; Data extracted from Webplot Digitizer	Murase and Sakamoto (2000)	https://doi.org/10.1007/s102010070004
Lake Biwa	Japan	Asia	35.31	136.13	Tectonic	Mesotrophic	86	3174			Decreased dissolved oxygen at the bottom	-26.29		3.99		7.13	anoxic	Data from N1 (92m) from North Basin; Data extracted from Webplot Digitizer	Murase and Sakamoto (2000)	https://doi.org/10.1007/s102010070004
Lake Biwa	Japan	Asia	35.31	136.13	Tectonic	Mesotrophic	86	3174			Decreased dissolved oxygen at the bottom	-26.49		4.56		7.42	anoxic	Data from N1 (92m) from North Basin; Data extracted from Webplot Digitizer	Murase and Sakamoto (2000)	https://doi.org/10.1007/s102010070004
Lake Biwa	Japan	Asia	35.31	136.13	Tectonic	Mesotrophic	86	3174			Decreased dissolved oxygen at the bottom	-25		7.2		8.97	anoxic	Data from N1 (92m) from North Basin; Data extracted from Webplot Digitizer	Murase and Sakamoto (2000)	https://doi.org/10.1007/s102010070004
Lake Bosumtwi	Ghana	Africa	6.5	-1.41667	Impact Crater	Mesotrophic	310	22500	620	alkaline	Meromictic	-28.88		1.18	0.3	18.43	anoxic	Core B6 & B7	Talbot and Johannessen (1992)	https://doi.org/10.1016/0012-821X(92)90036-U
Lake Bosumtwi	Ghana	Africa	6.5	-1.41667	Impact Crater	Mesotrophic	310	22500	620	alkaline	Meromictic	-27.38		1.33	0.23	15.61	anoxic	Core B6 & B7	Talbot and Johannessen (1992)	https://doi.org/10.1016/0012-821X(92)90036-U
Lake Bosumtwi	Ghana	Africa	6.5	-1.41667	Impact Crater	Mesotrophic	310	22500	620	alkaline	Meromictic	-29.33		1.54	0.32	16.34	anoxic	Core B6 & B7	Talbot and Johannessen (1992)	https://doi.org/10.1016/0012-821X(92)90036-U
Lake Bosumtwi	Ghana	Africa	6.5	-1.41667	Impact Crater	Mesotrophic	310	22500	620	alkaline	Meromictic	-28.33		1.7	0.22	15.32	anoxic	Core B6 & B7	Talbot and Johannessen (1992)	https://doi.org/10.1016/0012-821X(92)90036-U
Lake Bosumtwi	Ghana	Africa	6.5	-1.41667	Impact Crater	Mesotrophic	310	22500	620	alkaline	Meromictic	-27.98		1.85	0.24	22.79	anoxic	Core B6 & B7	Talbot and Johannessen (1992)	https://doi.org/10.1016/0012-821X(92)90036-U
Lake Bosumtwi	Ghana	Africa	6.5	-1.41667	Impact Crater	Mesotrophic	310	22500	620	alkaline	Meromictic	-27.21		1.95	0.59	13.54	anoxic	Core B6 & B7	Talbot and Johannessen (1992)	https://doi.org/10.1016/0012-821X(92)90036-U
Lake Bosumtwi	Ghana	Africa	6.5	-1.41667	Impact Crater	Mesotrophic	310	22500	620	alkaline	Meromictic	-29.03		2.03	0.24	16.58	anoxic	Core B6 & B7	Talbot and Johannessen (1992)	https://doi.org/10.1016/0012-821X(92)90036-U
Lake Bosumtwi	Ghana	Africa	6.5	-1.41667	Impact Crater	Mesotrophic	310	22500	620	alkaline	Meromictic	-27.56		2.26	0.16	17.63	anoxic	Core B6 & B7	Talbot and Johannessen (1992)	https://doi.org/10.1016/0012-821X(92)90036-U
Lake Bosumtwi	Ghana	Africa	6.5	-1.41667	Impact Crater	Mesotrophic	310	22500	620	alkaline	Meromictic	-27.85		2.35	0.17	18.41	anoxic	Core B6 & B7	Talbot and Johannessen (1992)	https://doi.org/10.1016/0012-821X(92)90036-U
Lake Bosumtwi	Ghana	Africa	6.5	-1.41667	Impact Crater	Mesotrophic	310	22500	620	alkaline	Meromictic	-27.22		3.66	0.26	17.54	anoxic	Core B6 & B7	Talbot and Johannessen (1992)	https://doi.org/10.1016/0012-821X(92)90036-U
Lake Bosumtwi	Ghana	Africa	6.5	-1.41667	Impact Crater	Mesotrophic	310	22500	620	alkaline	Meromictic	-28.09		6.79	0.23	22.76	anoxic	Core B6 & B7	Talbot and Johannessen (1992)	https://doi.org/10.1016/0012-821X(92)90036-U
Lake Bosumtwi	Ghana	Africa	6.5	-1.41667	Impact Crater	Mesotrophic	310	22500	620	alkaline	Meromictic	-26.79		8.54	0.23	23.35	anoxic	Core B6 & B7	Talbot and Johannessen (1992)	https://doi.org/10.1016/0012-821X(92)90036-U
Lake Bosumtwi	Ghana	Africa	6.5	-1.41667	Impact Crater	Mesotrophic	310	22500	620	alkaline	Meromictic	-27.97		8.63	0.44	18.48	anoxic	Core B6 & B7	Talbot and Johannessen (1992)	https://doi.org/10.1016/0012-821X(92)90036-U
Lake Bosumtwi	Ghana	Africa	6.5	-1.41667	Impact Crater	Mesotrophic	310	22500	620	alkaline	Meromictic	-27.01		8.67	0.26	23.12	anoxic	Core B6 & B7	Talbot and Johannessen (1992)	https://doi.org/10.1016/0012-821X(92)90036-U
Lake Bosumtwi	Ghana	Africa	6.5	-1.41667	Impact Crater	Mesotrophic	310	22500	620	alkaline	Meromictic	-27.29		8.96	0.49	13.86	anoxic	Core B6 & B7	Talbot and Johannessen (1992)	https://doi.org/10.1016/0012-821X(92)90036-U
Lake Bosumtwi	Ghana	Africa	6.5	-1.41667	Impact Crater	Mesotrophic	310	22500	620	alkaline	Meromictic	-26.44		8.96	0.36	13.78	anoxic	Core B6 & B7	Talbot and Johannessen (1992)	https://doi.org/10.1016/0012-821X(92)90036-U
Lake Bosumtwi	Ghana	Africa	6.5	-1.41667	Impact Crater	Mesotrophic	310	22500	620	alkaline	Meromictic	-27.94		9.01	0.38	16.76	anoxic	Core B6 & B7	Talbot and Johannessen (1992)	https://doi.org/10.1016/0012-821X(92)90036-U
Lake Bosumtwi	Ghana	Africa	6.5	-1.41667	Impact Crater	Mesotrophic	310	22500	620	alkaline	Meromictic	-27.57		9.13	0.16	20.06	anoxic	Core B6 & B7	Talbot and Johannessen (1992)	https://doi.org/10.1016/0012-821X(92)90036-U
Lake Bosumtwi	Ghana	Africa	6.5	-1.41667	Impact Crater	Mesotrophic	310	22500	620	alkaline	Meromictic	-25.67		10.37	0.47	14.23	anoxic	Core B6 & B7	Talbot and Johannessen (1992)	https://doi.org/10.1016/0012-821X(92)90036-U
Lake Bosumtwi	Ghana	Africa	6.5	-1.41667	Impact Crater	Mesotrophic	310	22500	620	alkaline	Meromictic	-27.55		10.73	0.36	21.44	anoxic	Core B6 & B7	Talbot and Johannessen (1992)	https://doi.org/10.1016/0012-821X(92)90036-U
Lake Bosumtwi	Ghana	Africa	6.5	-1.41667	Impact Crater	Mesotrophic	310	22500	620	alkaline	Meromictic	-27.68		11.69	0.25	16.4	anoxic	Core B6 & B7	Talbot and Johannessen (1992)	https://doi.org/10.1016/0012-821X(92)90036-U
Lake Bosumtwi	Ghana	Africa	6.5	-1.41667	Impact Crater	Mesotrophic	310	22500	620	alkaline	Meromictic	-27.08		11.71	0.24	17	anoxic	Core B6 & B7	Talbot and Johannessen (1992)	https://doi.org/10.1016/0012-821X(92)90036-U
Lake Yangzong	China	Asia	24.91	103	Tectonic	Mesotrophic	1770	31			Low dissolved oxygen concentrations	-27.35	0.9	1.56	0.05	18	anoxic	Core S2; Data points extracted with Webplot Digitizer	Wu et al. (2021)	https://doi.org/10.1016/j.jseaes.2021.104845
Lake Yangzong	China	Asia	24.91	103	Tectonic	Mesotrophic	1770	31			Low dissolved oxygen concentrations	-27.25	0.64	1.81	0.04	16.25	anoxic	Core S2; Data points extracted with Webplot Digitizer	Wu et al. (2021)	https://doi.org/10.1016/j.jseaes.2021.104845
Lake Yangzong	China	Asia	24.91	103	Tectonic	Mesotrophic	1770	31			Low dissolved oxygen concentrations	-27.5	0.98	2	0.05	19.75	anoxic	Core S2; Data points extracted with Webplot Digitizer	Wu et al. (2021)	https://doi.org/10.1016/j.jseaes.2021.104845
Lake Yangzong	China	Asia	24.91	103	Tectonic	Mesotrophic	1770	31			Low dissolved oxygen concentrations	-25.95	0.38	2.19	0.04	9	anoxic	Core S2; Data points extracted with Webplot Digitizer	Wu et al. (2021)	https://doi.org/10.1016/j.jseaes.2021.104845
Lake Yangzong	China	Asia	24.91	103	Tectonic	Mesotrophic	1770	31			Low dissolved oxygen concentrations	-26.4	0.45	2.38	0.05	9.5	anoxic	Core S2; Data points extracted with Webplot Digitizer	Wu et al. (2021)	https://doi.org/10.1016/j.jseaes.2021.104845
Lake Yangzong	China	Asia	24.91	103	Tectonic	Mesotrophic	1770	31			Low dissolved oxygen concentrations	-27.25	0.49	2.44	0.03	15.5	anoxic	Core S2; Data points extracted with Webplot Digitizer	Wu et al. (2021)	https://doi.org/10.1016/j.jseaes.2021.104845
Lake Yangzong	China	Asia	24.91	103	Tectonic	Mesotrophic	1770	31			Low dissolved oxygen concentrations	-27.75	1.5	2.75	0.07	22.25	anoxic	Core S2; Data points extracted with Webplot Digitizer	Wu et al. (2021)	https://doi.org/10.1016/j.jseaes.2021.104845
Lake Yangzong	China	Asia	24.91	103	Tectonic	Mesotrophic	1770	31			Low dissolved oxygen concentrations	-25.9	0.26	2.94	0.03	8.5	anoxic	Core S2; Data points extracted with Webplot Digitizer	Wu et al. (2021)	https://doi.org/10.1016/j.jseaes.2021.104845
Lake Yangzong	China	Asia	24.91	103	Tectonic	Mesotrophic	1770	31			Low dissolved oxygen concentrations	-27	0.64	3.19	0.04	17.75	anoxic	Core S2; Data points extracted with Webplot Digitizer	Wu et al. (2021)	https://doi.org/10.1016/j.jseaes.2021.104845
Lake Yangzong	China	Asia	24.91	103	Tectonic	Mesotrophic	1770	31			Low dissolved oxygen concentrations	-28.85	1.61	3.63	0.08	21.75	anoxic	Core S2; Data points extracted with Webplot Digitizer	Wu et al. (2021)	https://doi.org/10.1016/j.jseaes.2021.104845
Lake Yangzong	China	Asia	24.91	103	Tectonic	Mesotrophic	1770	31			Low dissolved oxygen concentrations	-28.2	2.29	3.63	0.09	24.25	anoxic	Core S2; Data points extracted with Webplot Digitizer	Wu et al. (2021)	https://doi.org/10.1016/j.jseaes.2021.104845
Lake Yangzong	China	Asia	24.91	103	Tectonic	Mesotrophic	1770	31			Low dissolved oxygen concentrations	-27.3	0.64	3.63	0.03	19.25	anoxic	Core S2; Data points extracted with Webplot Digitizer	Wu et al. (2021)	https://doi.org/10.1016/j.jseaes.2021.104845
Lake Yangzong	China	Asia	24.91	103	Tectonic	Mesotrophic	1770	31			Low dissolved oxygen concentrations	-25.8	0.26	3.75	0.04	7.75	anoxic	Core S2; Data points extracted with Webplot Digitizer	Wu et al. (2021)	https://doi.org/10.1016/j.jseaes.2021.104845
Lake Yangzong	China	Asia	24.91	103	Tectonic	Mesotrophic	1770	31			Low dissolved oxygen concentrations	-27.35	0.34	3.81	0.03	11.25	anoxic	Core S2; Data points extracted with Webplot Digitizer	Wu et al. (2021)	https://doi.org/10.1016/j.jseaes.2021.104845
Lake Yangzong	China	Asia	24.91	103	Tectonic	Mesotrophic	1770	31			Low dissolved oxygen concentrations	-27.25	0.45	3.81	0.03	14.5	anoxic	Core S2; Data points extracted with Webplot Digitizer	Wu et al. (2021)	https://doi.org/10.1016/j.jseaes.2021.104845
Lake Yangzong	China	Asia	24.91	103	Tectonic	Mesotrophic	1770	31			Low dissolved oxygen concentrations	-25.85	0.26	3.88	0.03	7.75	anoxic	Core S2; Data points extracted with Webplot Digitizer	Wu et al. (2021)	https://doi.org/10.1016/j.jseaes.2021.104845
Lake Yangzong	China	Asia	24.91	103	Tectonic	Mesotrophic	1770	31			Low dissolved oxygen concentrations	-25.8	0.26	3.94	0.03	7.75	anoxic	Core S2; Data points extracted with Webplot Digitizer	Wu et al. (2021)	https://doi.org/10.1016/j.jseaes.2021.104845
Lake Yangzong	China	Asia	24.91	103	Tectonic	Mesotrophic	1770	31			Low dissolved oxygen concentrations	-28.8	2.06	4.13	0.09	23.75	anoxic	Core S2; Data points extracted with Webplot Digitizer	Wu et al. (2021)	https://doi.org/10.1016/j.jseaes.2021.104845
Lake Yangzong	China	Asia	24.91	103	Tectonic	Mesotrophic	1770	31			Low dissolved oxygen concentrations	-26.25	0.38	4.25	0.03	12	anoxic	Core S2; Data points extracted with Webplot Digitizer	Wu et al. (2021)	https://doi.org/10.1016/j.jseaes.2021.104845
Lake Yangzong	China	Asia	24.91	103	Tectonic	Mesotrophic	1770	31			Low dissolved oxygen concentrations	-24.8	0.26	4.44	0.02	13.75	anoxic	Core S2; Data points extracted with Webplot Digitizer	Wu et al. (2021)	https://doi.org/10.1016/j.jseaes.2021.104845
Lake Yangzong	China	Asia	24.91	103	Tectonic	Mesotrophic	1770	31			Low dissolved oxygen concentrations	-29.3	1.88	4.69	0.09	22	anoxic	Core S2; Data points extracted with Webplot Digitizer	Wu et al. (2021)	https://doi.org/10.1016/j.jseaes.2021.104845
Lake Yangzong	China	Asia	24.91	103	Tectonic	Mesotrophic	1770	31			Low dissolved oxygen concentrations	-25.9	0.26	4.69	0.03	11	anoxic	Core S2; Data points extracted with Webplot Digitizer	Wu et al. (2021)	https://doi.org/10.1016/j.jseaes.2021.104845
Lake Yangzong	China	Asia	24.91	103	Tectonic	Mesotrophic	1770	31			Low dissolved oxygen concentrations	-25.6	0.26	4.75	0.03	9.25	anoxic	Core S2; Data points extracted with Webplot Digitizer	Wu et al. (2021)	https://doi.org/10.1016/j.jseaes.2021.104845
Lake Yangzong	China	Asia	24.91	103	Tectonic	Mesotrophic	1770	31			Low dissolved oxygen concentrations	-29.25	1.8	4.81	0.09	19.75	anoxic	Core S2; Data points extracted with Webplot Digitizer	Wu et al. (2021)	https://doi.org/10.1016/j.jseaes.2021.104845
Lake Yangzong	China	Asia	24.91	103	Tectonic	Mesotrophic	1770	31			Low dissolved oxygen concentrations	-26	0.26	4.81	0.03	10	anoxic	Core S2; Data points extracted with Webplot Digitizer	Wu et al. (2021)	https://doi.org/10.1016/j.jseaes.2021.104845
Lake Yangzong	China	Asia	24.91	103	Tectonic	Mesotrophic	1770	31			Low dissolved oxygen concentrations	-25.35	0.3	4.94	0.03	11.75	anoxic	Core S2; Data points extracted with Webplot Digitizer	Wu et al. (2021)	https://doi.org/10.1016/j.jseaes.2021.104845
Lake Yangzong	China	Asia	24.91	103	Tectonic	Mesotrophic	1770	31			Low dissolved oxygen concentrations	-25		4.94	0.03	10.5	anoxic	Core S2; Data points extracted with Webplot Digitizer	Wu et al. (2021)	https://doi.org/10.1016/j.jseaes.2021.104845
Lake Yangzong	China	Asia	24.91	103	Tectonic	Mesotrophic	1770	31			Low dissolved oxygen concentrations	-25.25		5	0.03	11	anoxic	Core S2; Data points extracted with Webplot Digitizer	Wu et al. (2021)	https://doi.org/10.1016/j.jseaes.2021.104845
Lake Yangzong	China	Asia	24.91	103	Tectonic	Mesotrophic	1770	31			Low dissolved oxygen concentrations	-31.15	2.78	5.13	0.16	17.5	anoxic	Core S2; Data points extracted with Webplot Digitizer	Wu et al. (2021)	https://doi.org/10.1016/j.jseaes.2021.104845
Lake Yangzong	China	Asia	24.91	103	Tectonic	Mesotrophic	1770	31			Low dissolved oxygen concentrations	-25.4	0.3	5.13	0.03	12	anoxic	Core S2; Data points extracted with Webplot Digitizer	Wu et al. (2021)	https://doi.org/10.1016/j.jseaes.2021.104845
Lake Yangzong	China	Asia	24.91	103	Tectonic	Mesotrophic	1770	31			Low dissolved oxygen concentrations	-24.9	0.26	5.13	0.03	10	anoxic	Core S2; Data points extracted with Webplot Digitizer	Wu et al. (2021)	https://doi.org/10.1016/j.jseaes.2021.104845
Lake Yangzong	China	Asia	24.91	103	Tectonic	Mesotrophic	1770	31			Low dissolved oxygen concentrations	-25.6	0.3	5.19	0.03	10.25	anoxic	Core S2; Data points extracted with Webplot Digitizer	Wu et al. (2021)	https://doi.org/10.1016/j.jseaes.2021.104845
Lake Yangzong	China	Asia	24.91	103	Tectonic	Mesotrophic	1770	31			Low dissolved oxygen concentrations	-25.5	0.26	5.31	0.03	10.5	anoxic	Core S2; Data points extracted with Webplot Digitizer	Wu et al. (2021)	https://doi.org/10.1016/j.jseaes.2021.104845
Lake Yangzong	China	Asia	24.91	103	Tectonic	Mesotrophic	1770	31			Low dissolved oxygen concentrations	-30.45	2.66	6	0.11	24.5	anoxic	Core S2; Data points extracted with Webplot Digitizer	Wu et al. (2021)	https://doi.org/10.1016/j.jseaes.2021.104845
Lake Yangzong	China	Asia	24.91	103	Tectonic	Mesotrophic	1770	31			Low dissolved oxygen concentrations	-29.8	2.06	6	0.13	16.5	anoxic	Core S2; Data points extracted with Webplot Digitizer	Wu et al. (2021)	https://doi.org/10.1016/j.jseaes.2021.104845
Lake Yangzong	China	Asia	24.91	103	Tectonic	Mesotrophic	1770	31			Low dissolved oxygen concentrations	-30.4	2.51	6.19	0.18	14	anoxic	Core S2; Data points extracted with Webplot Digitizer	Wu et al. (2021)	https://doi.org/10.1016/j.jseaes.2021.104845
Lake Yangzong	China	Asia	24.91	103	Tectonic	Mesotrophic	1770	31			Low dissolved oxygen concentrations	-31.1	3.68	6.63	0.19	19	anoxic	Core S2; Data points extracted with Webplot Digitizer	Wu et al. (2021)	https://doi.org/10.1016/j.jseaes.2021.104845
Lake Yangzong	China	Asia	24.91	103	Tectonic	Mesotrophic	1770	31			Low dissolved oxygen concentrations	-30.1	2.06	6.69	0.1	21.25	anoxic	Core S2; Data points extracted with Webplot Digitizer	Wu et al. (2021)	https://doi.org/10.1016/j.jseaes.2021.104845
Lake Yangzong	China	Asia	24.91	103	Tectonic	Mesotrophic	1770	31			Low dissolved oxygen concentrations	-31.35	2.33	7.06	0.12	20.5	anoxic	Core S2; Data points extracted with Webplot Digitizer	Wu et al. (2021)	https://doi.org/10.1016/j.jseaes.2021.104845
Lake Ledvica	Slovenia	Europe	46.3403	13.7867	Glacial	Oligo-mesotrophic	1830	0.0219	19			-27.8	13.63	-3.2	1.63		oxic		Vreca & Muri (2006)	https://doi.org/10.4319/lo.2006.51.1_part_2.0781
Lake Ledvica	Slovenia	Europe	46.3403	13.7867	Glacial	Oligo-mesotrophic	1830	0.0219	19			-27.2	12.62	-2.6	1.46		oxic		Vreca & Muri (2006)	https://doi.org/10.4319/lo.2006.51.1_part_2.0781
Lake Ledvica	Slovenia	Europe	46.3403	13.7867	Glacial	Oligo-mesotrophic	1830	0.0219	19			-25.7	11.56	-1.4	1.21		oxic		Vreca & Muri (2006)	https://doi.org/10.4319/lo.2006.51.1_part_2.0781
Lake Ledvica	Slovenia	Europe	46.3403	13.7867	Glacial	Oligo-mesotrophic	1830	0.0219	19			-25.3	10.9	-0.5	1.13		oxic		Vreca & Muri (2006)	https://doi.org/10.4319/lo.2006.51.1_part_2.0781
Lake Ledvica	Slovenia	Europe	46.3403	13.7867	Glacial	Oligo-mesotrophic	1830	0.0219	19			-25.2	11.52	-0.3	1.17		oxic		Vreca & Muri (2006)	https://doi.org/10.4319/lo.2006.51.1_part_2.0781
Lake Ledvica	Slovenia	Europe	46.3403	13.7867	Glacial	Oligo-mesotrophic	1830	0.0219	19			-24.8	10.93	-0.2	1.07		oxic		Vreca & Muri (2006)	https://doi.org/10.4319/lo.2006.51.1_part_2.0781
Lake Ledvica	Slovenia	Europe	46.3403	13.7867	Glacial	Oligo-mesotrophic	1830	0.0219	19			-24.9	10.85	-0.1	1.07		oxic		Vreca & Muri (2006)	https://doi.org/10.4319/lo.2006.51.1_part_2.0781
Lake Ledvica	Slovenia	Europe	46.3403	13.7867	Glacial	Oligo-mesotrophic	1830	0.0219	19			-24.6	10.7	0.3	1.08		oxic		Vreca & Muri (2006)	https://doi.org/10.4319/lo.2006.51.1_part_2.0781
Lake Ledvica	Slovenia	Europe	46.3403	13.7867	Glacial	Oligo-mesotrophic	1830	0.0219	19			-24.4	10.07	0.3	1.05		oxic		Vreca & Muri (2006)	https://doi.org/10.4319/lo.2006.51.1_part_2.0781
Lake Ledvica	Slovenia	Europe	46.3403	13.7867	Glacial	Oligo-mesotrophic	1830	0.0219	19			-24.2	9.57	0.3	0.98		oxic		Vreca & Muri (2006)	https://doi.org/10.4319/lo.2006.51.1_part_2.0781
Lake Ledvica	Slovenia	Europe	46.3403	13.7867	Glacial	Oligo-mesotrophic	1830	0.0219	19			-23.9	8.43	1.1	0.92		oxic		Vreca & Muri (2006)	https://doi.org/10.4319/lo.2006.51.1_part_2.0781
Lake Ledvica	Slovenia	Europe	46.3403	13.7867	Glacial	Oligo-mesotrophic	1830	0.0219	19			-25	11.2	1.2	1.66		oxic		Vreca & Muri (2006)	https://doi.org/10.4319/lo.2006.51.1_part_2.0781
Lake Ledvica	Slovenia	Europe	46.3403	13.7867	Glacial	Oligo-mesotrophic	1830	0.0219	19			-24.9	10.32	1.4	1.78		oxic		Vreca & Muri (2006)	https://doi.org/10.4319/lo.2006.51.1_part_2.0781
Lake Ledvica	Slovenia	Europe	46.3403	13.7867	Glacial	Oligo-mesotrophic	1830	0.0219	19			-23.8	8.42	1.4	1.14		oxic		Vreca & Muri (2006)	https://doi.org/10.4319/lo.2006.51.1_part_2.0781
Lake Ledvica	Slovenia	Europe	46.3403	13.7867	Glacial	Oligo-mesotrophic	1830	0.0219	19			-23.2	6.58	1.4	0.78		oxic		Vreca & Muri (2006)	https://doi.org/10.4319/lo.2006.51.1_part_2.0781
Lake Ledvica	Slovenia	Europe	46.3403	13.7867	Glacial	Oligo-mesotrophic	1830	0.0219	19			-22.9	6.88	1.5	0.8		oxic		Vreca & Muri (2006)	https://doi.org/10.4319/lo.2006.51.1_part_2.0781
Lake Ledvica	Slovenia	Europe	46.3403	13.7867	Glacial	Oligo-mesotrophic	1830	0.0219	19			-24.3	7.99	1.6	1.17		oxic		Vreca & Muri (2006)	https://doi.org/10.4319/lo.2006.51.1_part_2.0781
Lake Ledvica	Slovenia	Europe	46.3403	13.7867	Glacial	Oligo-mesotrophic	1830	0.0219	19			-22.7	6.64	1.6	0.86		oxic		Vreca & Muri (2006)	https://doi.org/10.4319/lo.2006.51.1_part_2.0781
Lake Ledvica	Slovenia	Europe	46.3403	13.7867	Glacial	Oligo-mesotrophic	1830	0.0219	19			-25.3	9.73	1.7	1.89		oxic		Vreca & Muri (2006)	https://doi.org/10.4319/lo.2006.51.1_part_2.0781
Lake Ledvica	Slovenia	Europe	46.3403	13.7867	Glacial	Oligo-mesotrophic	1830	0.0219	19			-23.4	8.22	1.7	1.04		oxic		Vreca & Muri (2006)	https://doi.org/10.4319/lo.2006.51.1_part_2.0781
Lake Ledvica	Slovenia	Europe	46.3403	13.7867	Glacial	Oligo-mesotrophic	1830	0.0219	19			-23.2	6.99	1.7	0.86		oxic		Vreca & Muri (2006)	https://doi.org/10.4319/lo.2006.51.1_part_2.0781
Lake Ledvica	Slovenia	Europe	46.3403	13.7867	Glacial	Oligo-mesotrophic	1830	0.0219	19			-23.1	6.88	1.7	0.82		oxic		Vreca & Muri (2006)	https://doi.org/10.4319/lo.2006.51.1_part_2.0781
Lake Ledvica	Slovenia	Europe	46.3403	13.7867	Glacial	Oligo-mesotrophic	1830	0.0219	19			-23	6.65	1.8	0.97		oxic		Vreca & Muri (2006)	https://doi.org/10.4319/lo.2006.51.1_part_2.0781
Lake Ledvica	Slovenia	Europe	46.3403	13.7867	Glacial	Oligo-mesotrophic	1830	0.0219	19			-24.6	9.5	1.9	1.99		oxic		Vreca & Muri (2006)	https://doi.org/10.4319/lo.2006.51.1_part_2.0781
Lake Ledvica	Slovenia	Europe	46.3403	13.7867	Glacial	Oligo-mesotrophic	1830	0.0219	19			-25.5	10.48	2.1	2.44		oxic		Vreca & Muri (2006)	https://doi.org/10.4319/lo.2006.51.1_part_2.0781
Lake Ledvica	Slovenia	Europe	46.3403	13.7867	Glacial	Oligo-mesotrophic	1830	0.0219	19			-24.8	9.27	2.1	2.08		oxic		Vreca & Muri (2006)	https://doi.org/10.4319/lo.2006.51.1_part_2.0781
Lake Ledvica	Slovenia	Europe	46.3403	13.7867	Glacial	Oligo-mesotrophic	1830	0.0219	19			-23.4	6.03	2.1	1.17		oxic		Vreca & Muri (2006)	https://doi.org/10.4319/lo.2006.51.1_part_2.0781
Lake Ledvica	Slovenia	Europe	46.3403	13.7867	Glacial	Oligo-mesotrophic	1830	0.0219	19			-28.4	15.62	-3.4	1.94		oxic		Vreca & Muri (2006)	https://doi.org/10.4319/lo.2006.51.1_part_2.0781
Lake Annie	United States	North America	27.2075	-81.3622	Sinkhole (karst)	Oligo-mesotrophic	35	0.37	33			-29.46		0.93			oxic	Data points extracted with Webplot Digitizer	Torres et al. (2012)	https://doi.org/10.1007/s10933-012-9593-6
Lake Annie	United States	North America	27.2075	-81.3622	Sinkhole (karst)	Oligo-mesotrophic	35	0.37	33			-29.22		1.11			oxic	Data points extracted with Webplot Digitizer	Torres et al. (2012)	https://doi.org/10.1007/s10933-012-9593-6
Lake Annie	United States	North America	27.2075	-81.3622	Sinkhole (karst)	Oligo-mesotrophic	35	0.37	33			-29.04		1.27			oxic	Data points extracted with Webplot Digitizer	Torres et al. (2012)	https://doi.org/10.1007/s10933-012-9593-6
Lake Annie	United States	North America	27.2075	-81.3622	Sinkhole (karst)	Oligo-mesotrophic	35	0.37	33			-28.3		1.5			oxic	Data points extracted with Webplot Digitizer	Torres et al. (2012)	https://doi.org/10.1007/s10933-012-9593-6
Lake Annie	United States	North America	27.2075	-81.3622	Sinkhole (karst)	Oligo-mesotrophic	35	0.37	33			-28.09		1.87			oxic	Data points extracted with Webplot Digitizer	Torres et al. (2012)	https://doi.org/10.1007/s10933-012-9593-6
Lake Annie	United States	North America	27.2075	-81.3622	Sinkhole (karst)	Oligo-mesotrophic	35	0.37	33			-28.31		1.88			oxic	Data points extracted with Webplot Digitizer	Torres et al. (2012)	https://doi.org/10.1007/s10933-012-9593-6
Lake Annie	United States	North America	27.2075	-81.3622	Sinkhole (karst)	Oligo-mesotrophic	35	0.37	33			-28.39		1.97			oxic	Data points extracted with Webplot Digitizer	Torres et al. (2012)	https://doi.org/10.1007/s10933-012-9593-6
Lake Annie	United States	North America	27.2075	-81.3622	Sinkhole (karst)	Oligo-mesotrophic	35	0.37	33			-28.24		1.97			oxic	Data points extracted with Webplot Digitizer	Torres et al. (2012)	https://doi.org/10.1007/s10933-012-9593-6
Lake Annie	United States	North America	27.2075	-81.3622	Sinkhole (karst)	Oligo-mesotrophic	35	0.37	33			-28.65		2.01			oxic	Data points extracted with Webplot Digitizer	Torres et al. (2012)	https://doi.org/10.1007/s10933-012-9593-6
Lake Annie	United States	North America	27.2075	-81.3622	Sinkhole (karst)	Oligo-mesotrophic	35	0.37	33			-28.19		2.07			oxic	Data points extracted with Webplot Digitizer	Torres et al. (2012)	https://doi.org/10.1007/s10933-012-9593-6
Lake Annie	United States	North America	27.2075	-81.3622	Sinkhole (karst)	Oligo-mesotrophic	35	0.37	33			-28.83		2.1			oxic	Data points extracted with Webplot Digitizer	Torres et al. (2012)	https://doi.org/10.1007/s10933-012-9593-6
Lake Annie	United States	North America	27.2075	-81.3622	Sinkhole (karst)	Oligo-mesotrophic	35	0.37	33			-28.09		2.1			oxic	Data points extracted with Webplot Digitizer	Torres et al. (2012)	https://doi.org/10.1007/s10933-012-9593-6
Lake Annie	United States	North America	27.2075	-81.3622	Sinkhole (karst)	Oligo-mesotrophic	35	0.37	33			-28.42		2.22			oxic	Data points extracted with Webplot Digitizer	Torres et al. (2012)	https://doi.org/10.1007/s10933-012-9593-6
Lake Annie	United States	North America	27.2075	-81.3622	Sinkhole (karst)	Oligo-mesotrophic	35	0.37	33			-28.69		2.24			oxic	Data points extracted with Webplot Digitizer	Torres et al. (2012)	https://doi.org/10.1007/s10933-012-9593-6
Lake Annie	United States	North America	27.2075	-81.3622	Sinkhole (karst)	Oligo-mesotrophic	35	0.37	33			-28.01		2.33			oxic	Data points extracted with Webplot Digitizer	Torres et al. (2012)	https://doi.org/10.1007/s10933-012-9593-6
Lake Erie	United States / Canada	North America	42.28	-83.74	Glacial	Oligo-mesotrophic	174	25700				-24.96	1.77	-8.59	0.17	8.97	oxic		Reavie et al. (2021)	https://doi.org/10.1007/s10933-020-00170-w
Lake Erie	United States / Canada	North America	42.28	-83.74	Glacial	Oligo-mesotrophic	174	25700				-23.93	2.25	-5.99	0.29	6.71	oxic		Reavie et al. (2021)	https://doi.org/10.1007/s10933-020-00170-w
Lake Erie	United States / Canada	North America	42.28	-83.74	Glacial	Oligo-mesotrophic	174	25700				-23.13	2.42	-2.11	0.32	6.48	oxic		Reavie et al. (2021)	https://doi.org/10.1007/s10933-020-00170-w
Lake Erie	United States / Canada	North America	42.28	-83.74	Glacial	Oligo-mesotrophic	174	25700				-24.67	2.19	-1.66	0.26	7.2	oxic		Reavie et al. (2021)	https://doi.org/10.1007/s10933-020-00170-w
Lake Erie	United States / Canada	North America	42.28	-83.74	Glacial	Oligo-mesotrophic	174	25700				-23.25	2.34	0.07	0.3	6.74	oxic		Reavie et al. (2021)	https://doi.org/10.1007/s10933-020-00170-w
Lake Erie	United States / Canada	North America	42.28	-83.74	Glacial	Oligo-mesotrophic	174	25700				-25.02	1.49	2.33	0.12	10.31	oxic		Reavie et al. (2021)	https://doi.org/10.1007/s10933-020-00170-w
Lake Erie	United States / Canada	North America	42.28	-83.74	Glacial	Oligo-mesotrophic	174	25700				-24.9	1.54	2.97	0.15	8.84	oxic		Reavie et al. (2021)	https://doi.org/10.1007/s10933-020-00170-w
Lake Erie	United States / Canada	North America	42.28	-83.74	Glacial	Oligo-mesotrophic	174	25700				-25.15	1.75	2.98	0.14	10.39	oxic		Reavie et al. (2021)	https://doi.org/10.1007/s10933-020-00170-w
Lake Erie	United States / Canada	North America	42.28	-83.74	Glacial	Oligo-mesotrophic	174	25700				-24.89	1.56	3.04	0.15	9.18	oxic		Reavie et al. (2021)	https://doi.org/10.1007/s10933-020-00170-w
Lake Erie	United States / Canada	North America	42.28	-83.74	Glacial	Oligo-mesotrophic	174	25700				-25.08	1.58	3.29	0.13	10.17	oxic		Reavie et al. (2021)	https://doi.org/10.1007/s10933-020-00170-w
Lake Erie	United States / Canada	North America	42.28	-83.74	Glacial	Oligo-mesotrophic	174	25700				-23.96	1.99	3.32	0.19	9.1	oxic		Reavie et al. (2021)	https://doi.org/10.1007/s10933-020-00170-w
Lake Erie	United States / Canada	North America	42.28	-83.74	Glacial	Oligo-mesotrophic	174	25700				-24.81	1.5	3.35	0.14	9.21	oxic		Reavie et al. (2021)	https://doi.org/10.1007/s10933-020-00170-w
Lake Erie	United States / Canada	North America	42.28	-83.74	Glacial	Oligo-mesotrophic	174	25700				-24.58	1.55	3.35	0.14	9.38	oxic		Reavie et al. (2021)	https://doi.org/10.1007/s10933-020-00170-w
Lake Erie	United States / Canada	North America	42.28	-83.74	Glacial	Oligo-mesotrophic	174	25700				-25.11	1.55	3.37	0.15	8.65	oxic		Reavie et al. (2021)	https://doi.org/10.1007/s10933-020-00170-w
Lake Erie	United States / Canada	North America	42.28	-83.74	Glacial	Oligo-mesotrophic	174	25700				-24.31	1.79	3.4	0.17	8.75	oxic		Reavie et al. (2021)	https://doi.org/10.1007/s10933-020-00170-w
Lake Erie	United States / Canada	North America	42.28	-83.74	Glacial	Oligo-mesotrophic	174	25700				-24.04	2.21	3.68	0.25	7.7	oxic		Reavie et al. (2021)	https://doi.org/10.1007/s10933-020-00170-w
Lake Erie	United States / Canada	North America	42.28	-83.74	Glacial	Oligo-mesotrophic	174	25700				-24.57	1.69	3.73	0.16	8.96	oxic		Reavie et al. (2021)	https://doi.org/10.1007/s10933-020-00170-w
Lake Erie	United States / Canada	North America	42.28	-83.74	Glacial	Oligo-mesotrophic	174	25700				-24.96	1.85	3.79	0.16	9.63	oxic		Reavie et al. (2021)	https://doi.org/10.1007/s10933-020-00170-w
Lake Erie	United States / Canada	North America	42.28	-83.74	Glacial	Oligo-mesotrophic	174	25700				-23.22	2.38	3.9	0.25	8.03	oxic		Reavie et al. (2021)	https://doi.org/10.1007/s10933-020-00170-w
Lake Erie	United States / Canada	North America	42.28	-83.74	Glacial	Oligo-mesotrophic	174	25700				-23.76	2.12	3.92	0.22	8.17	oxic		Reavie et al. (2021)	https://doi.org/10.1007/s10933-020-00170-w
Lake Erie	United States / Canada	North America	42.28	-83.74	Glacial	Oligo-mesotrophic	174	25700				-23.77	2.05	3.97	0.2	8.85	oxic		Reavie et al. (2021)	https://doi.org/10.1007/s10933-020-00170-w
Lake Erie	United States / Canada	North America	42.28	-83.74	Glacial	Oligo-mesotrophic	174	25700				-23.4	1.81	4.01	0.18	8.49	oxic		Reavie et al. (2021)	https://doi.org/10.1007/s10933-020-00170-w
Lake Erie	United States / Canada	North America	42.28	-83.74	Glacial	Oligo-mesotrophic	174	25700				-23.83	2.15	4.05	0.2	9.02	oxic		Reavie et al. (2021)	https://doi.org/10.1007/s10933-020-00170-w
Lake Erie	United States / Canada	North America	42.28	-83.74	Glacial	Oligo-mesotrophic	174	25700				-24.21	2.27	4.12	0.21	9.19	oxic		Reavie et al. (2021)	https://doi.org/10.1007/s10933-020-00170-w
Lake Erie	United States / Canada	North America	42.28	-83.74	Glacial	Oligo-mesotrophic	174	25700				-24.07	2.15	4.17	0.22	8.47	oxic		Reavie et al. (2021)	https://doi.org/10.1007/s10933-020-00170-w
Lake Erie	United States / Canada	North America	42.28	-83.74	Glacial	Oligo-mesotrophic	174	25700				-23.89	2.13	4.17	0.21	8.55	oxic		Reavie et al. (2021)	https://doi.org/10.1007/s10933-020-00170-w
Lake Erie	United States / Canada	North America	42.28	-83.74	Glacial	Oligo-mesotrophic	174	25700				-23.54	1.79	4.19	0.18	8.35	oxic		Reavie et al. (2021)	https://doi.org/10.1007/s10933-020-00170-w
Lake Erie	United States / Canada	North America	42.28	-83.74	Glacial	Oligo-mesotrophic	174	25700				-23.38	2.15	4.33	0.23	7.83	oxic		Reavie et al. (2021)	https://doi.org/10.1007/s10933-020-00170-w
Lake Erie	United States / Canada	North America	42.28	-83.74	Glacial	Oligo-mesotrophic	174	25700				-23.92	2.11	4.38	0.22	8.09	oxic		Reavie et al. (2021)	https://doi.org/10.1007/s10933-020-00170-w
Lake Erie	United States / Canada	North America	42.28	-83.74	Glacial	Oligo-mesotrophic	174	25700				-23.9	2.12	4.43	0.23	8.05	oxic		Reavie et al. (2021)	https://doi.org/10.1007/s10933-020-00170-w
Lake Erie	United States / Canada	North America	42.28	-83.74	Glacial	Oligo-mesotrophic	174	25700				-23.15	2.37	4.43	0.27	7.67	oxic		Reavie et al. (2021)	https://doi.org/10.1007/s10933-020-00170-w
Lake Erie	United States / Canada	North America	42.28	-83.74	Glacial	Oligo-mesotrophic	174	25700				-23.67	2.2	4.44	0.23	8.07	oxic		Reavie et al. (2021)	https://doi.org/10.1007/s10933-020-00170-w
Lake Erie	United States / Canada	North America	42.28	-83.74	Glacial	Oligo-mesotrophic	174	25700				-23.22	2.77	4.55	0.25	23.16	oxic		Reavie et al. (2021)	https://doi.org/10.1007/s10933-020-00170-w
Lake Erie	United States / Canada	North America	42.28	-83.74	Glacial	Oligo-mesotrophic	174	25700				-23.55	2.13	4.56	0.22	8.15	oxic		Reavie et al. (2021)	https://doi.org/10.1007/s10933-020-00170-w
Lake Erie	United States / Canada	North America	42.28	-83.74	Glacial	Oligo-mesotrophic	174	25700				-23.69	2.02	4.61	0.23	7.64	oxic		Reavie et al. (2021)	https://doi.org/10.1007/s10933-020-00170-w
Lake Erie	United States / Canada	North America	42.28	-83.74	Glacial	Oligo-mesotrophic	174	25700				-23.21	2.27	4.62	0.25	7.7	oxic		Reavie et al. (2021)	https://doi.org/10.1007/s10933-020-00170-w
Lake Erie	United States / Canada	North America	42.28	-83.74	Glacial	Oligo-mesotrophic	174	25700				-23.97	2.18	4.68	0.23	8.2	oxic		Reavie et al. (2021)	https://doi.org/10.1007/s10933-020-00170-w
Lake Erie	United States / Canada	North America	42.28	-83.74	Glacial	Oligo-mesotrophic	174	25700				-23.24	1.74	4.7	0.17	8.64	oxic		Reavie et al. (2021)	https://doi.org/10.1007/s10933-020-00170-w
Lake Erie	United States / Canada	North America	42.28	-83.74	Glacial	Oligo-mesotrophic	174	25700				-23.31	2.16	4.72	0.23	7.98	oxic		Reavie et al. (2021)	https://doi.org/10.1007/s10933-020-00170-w
Lake Erie	United States / Canada	North America	42.28	-83.74	Glacial	Oligo-mesotrophic	174	25700				-23.89	2.22	4.73	0.26	7.36	oxic		Reavie et al. (2021)	https://doi.org/10.1007/s10933-020-00170-w
Lake Erie	United States / Canada	North America	42.28	-83.74	Glacial	Oligo-mesotrophic	174	25700				-23.36	2.2	4.94	0.26	7.33	oxic		Reavie et al. (2021)	https://doi.org/10.1007/s10933-020-00170-w
Lake Erie	United States / Canada	North America	42.28	-83.74	Glacial	Oligo-mesotrophic	174	25700				-23.1	2.4	4.95	0.26	7.8	oxic		Reavie et al. (2021)	https://doi.org/10.1007/s10933-020-00170-w
Lake Erie	United States / Canada	North America	42.28	-83.74	Glacial	Oligo-mesotrophic	174	25700				-22.64	2.65	4.99	0.25	8.95	oxic		Reavie et al. (2021)	https://doi.org/10.1007/s10933-020-00170-w
Lake Erie	United States / Canada	North America	42.28	-83.74	Glacial	Oligo-mesotrophic	174	25700				-24.07	2.15	5	0.25	7.43	oxic		Reavie et al. (2021)	https://doi.org/10.1007/s10933-020-00170-w
Lake Erie	United States / Canada	North America	42.28	-83.74	Glacial	Oligo-mesotrophic	174	25700				-23.55	2.21	5.03	0.25	7.46	oxic		Reavie et al. (2021)	https://doi.org/10.1007/s10933-020-00170-w
Lake Erie	United States / Canada	North America	42.28	-83.74	Glacial	Oligo-mesotrophic	174	25700				-23.87	2.21	5.06	0.25	7.45	oxic		Reavie et al. (2021)	https://doi.org/10.1007/s10933-020-00170-w
Lake Erie	United States / Canada	North America	42.28	-83.74	Glacial	Oligo-mesotrophic	174	25700				-24.03	2.2	5.19	0.25	7.67	oxic		Reavie et al. (2021)	https://doi.org/10.1007/s10933-020-00170-w
Lake Erie	United States / Canada	North America	42.28	-83.74	Glacial	Oligo-mesotrophic	174	25700				-23.67	2.19	5.21	0.26	7.19	oxic		Reavie et al. (2021)	https://doi.org/10.1007/s10933-020-00170-w
Lake Erie	United States / Canada	North America	42.28	-83.74	Glacial	Oligo-mesotrophic	174	25700				-22.67	2.98	5.78	0.31	8.36	oxic		Reavie et al. (2021)	https://doi.org/10.1007/s10933-020-00170-w
Lake Erie	United States / Canada	North America	42.28	-83.74	Glacial	Oligo-mesotrophic	174	25700				-22.87	2.84	5.97	0.32	7.63	oxic		Reavie et al. (2021)	https://doi.org/10.1007/s10933-020-00170-w
Lake Michigan	United States	North America	43.5	-87.22	Glacial	Oligo-mesotrophic	176	58000				-30.54	2.59	-21.94	0.31	7.11	oxic		Reavie et al. (2021)	https://doi.org/10.1007/s10933-020-00170-w
Lake Michigan	United States	North America	43.5	-87.22	Glacial	Oligo-mesotrophic	176	58000				-27.43	2.44	-16.01	0.28	7.39	oxic		Reavie et al. (2021)	https://doi.org/10.1007/s10933-020-00170-w
Lake Michigan	United States	North America	43.5	-87.22	Glacial	Oligo-mesotrophic	176	58000				-26.15	1.35	-15.94	0.18	6.26	oxic		Reavie et al. (2021)	https://doi.org/10.1007/s10933-020-00170-w
Lake Michigan	United States	North America	43.5	-87.22	Glacial	Oligo-mesotrophic	176	58000				-25.7	3.98	-10.9	0.52	6.51	oxic		Reavie et al. (2021)	https://doi.org/10.1007/s10933-020-00170-w
Lake Michigan	United States	North America	43.5	-87.22	Glacial	Oligo-mesotrophic	176	58000				-26.19	1.43	-10.85	0.19	6.34	oxic		Reavie et al. (2021)	https://doi.org/10.1007/s10933-020-00170-w
Lake Michigan	United States	North America	43.5	-87.22	Glacial	Oligo-mesotrophic	176	58000				-25.61	0.69	-10.58	0.1	5.74	oxic		Reavie et al. (2021)	https://doi.org/10.1007/s10933-020-00170-w
Lake Michigan	United States	North America	43.5	-87.22	Glacial	Oligo-mesotrophic	176	58000				-25.74	1.21	-10.38	0.21	4.89	oxic		Reavie et al. (2021)	https://doi.org/10.1007/s10933-020-00170-w
Lake Michigan	United States	North America	43.5	-87.22	Glacial	Oligo-mesotrophic	176	58000				-26.22	2.11	-9.77	0.28	6.47	oxic		Reavie et al. (2021)	https://doi.org/10.1007/s10933-020-00170-w
Lake Michigan	United States	North America	43.5	-87.22	Glacial	Oligo-mesotrophic	176	58000				-26.22	2.11	-9.77	0.28	6.47	oxic		Reavie et al. (2021)	https://doi.org/10.1007/s10933-020-00170-w
Lake Michigan	United States	North America	43.5	-87.22	Glacial	Oligo-mesotrophic	176	58000				-29.6	3.09	-9.16	0.23	11.36	oxic		Reavie et al. (2021)	https://doi.org/10.1007/s10933-020-00170-w
Lake Michigan	United States	North America	43.5	-87.22	Glacial	Oligo-mesotrophic	176	58000				-29.06	3.07	-8.59	0.27	9.81	oxic		Reavie et al. (2021)	https://doi.org/10.1007/s10933-020-00170-w
Lake Michigan	United States	North America	43.5	-87.22	Glacial	Oligo-mesotrophic	176	58000				-27.27	1.82	-8.53	0.22	7	oxic		Reavie et al. (2021)	https://doi.org/10.1007/s10933-020-00170-w
Lake Michigan	United States	North America	43.5	-87.22	Glacial	Oligo-mesotrophic	176	58000				-28.79	2.06	-8	0.23	7.65	oxic		Reavie et al. (2021)	https://doi.org/10.1007/s10933-020-00170-w
Lake Michigan	United States	North America	43.5	-87.22	Glacial	Oligo-mesotrophic	176	58000				-25.52	3.71	-7.5	0.48	6.64	oxic		Reavie et al. (2021)	https://doi.org/10.1007/s10933-020-00170-w
Lake Michigan	United States	North America	43.5	-87.22	Glacial	Oligo-mesotrophic	176	58000				-26.36	1.84	-7.11	0.2	7.88	oxic		Reavie et al. (2021)	https://doi.org/10.1007/s10933-020-00170-w
Lake Michigan	United States	North America	43.5	-87.22	Glacial	Oligo-mesotrophic	176	58000				-28.05	2.82	-6.5	0.21	11.67	oxic		Reavie et al. (2021)	https://doi.org/10.1007/s10933-020-00170-w
Lake Michigan	United States	North America	43.5	-87.22	Glacial	Oligo-mesotrophic	176	58000				-26.13	1.58	-6.15	0.2	6.91	oxic		Reavie et al. (2021)	https://doi.org/10.1007/s10933-020-00170-w
Lake Michigan	United States	North America	43.5	-87.22	Glacial	Oligo-mesotrophic	176	58000				-25.99	3.87	-4.81	0.44	7.56	oxic		Reavie et al. (2021)	https://doi.org/10.1007/s10933-020-00170-w
Lake Michigan	United States	North America	43.5	-87.22	Glacial	Oligo-mesotrophic	176	58000				-24.84	4.56	-4.71	0.62	6.28	oxic		Reavie et al. (2021)	https://doi.org/10.1007/s10933-020-00170-w
Lake Michigan	United States	North America	43.5	-87.22	Glacial	Oligo-mesotrophic	176	58000				-27.02	2.08	-4.61	0.26	6.74	oxic		Reavie et al. (2021)	https://doi.org/10.1007/s10933-020-00170-w
Lake Michigan	United States	North America	43.5	-87.22	Glacial	Oligo-mesotrophic	176	58000				-26.32	1.73	-4.57	0.23	6.38	oxic		Reavie et al. (2021)	https://doi.org/10.1007/s10933-020-00170-w
Lake Michigan	United States	North America	43.5	-87.22	Glacial	Oligo-mesotrophic	176	58000				-27.35	2.48	-3.5	0.24	8.7	oxic		Reavie et al. (2021)	https://doi.org/10.1007/s10933-020-00170-w
Lake Michigan	United States	North America	43.5	-87.22	Glacial	Oligo-mesotrophic	176	58000				-25.96	3.82	-3.08	0.42	7.73	oxic		Reavie et al. (2021)	https://doi.org/10.1007/s10933-020-00170-w
Lake Michigan	United States	North America	43.5	-87.22	Glacial	Oligo-mesotrophic	176	58000				-25.82	1.49	-2.71	0.15	8.31	oxic		Reavie et al. (2021)	https://doi.org/10.1007/s10933-020-00170-w
Lake Michigan	United States	North America	43.5	-87.22	Glacial	Oligo-mesotrophic	176	58000				-24.33	4.89	-1.5	0.69	6.07	oxic		Reavie et al. (2021)	https://doi.org/10.1007/s10933-020-00170-w
Lake Michigan	United States	North America	43.5	-87.22	Glacial	Oligo-mesotrophic	176	58000				-26.41	1.37	-0.52	0.16	7.48	oxic		Reavie et al. (2021)	https://doi.org/10.1007/s10933-020-00170-w
Lake Michigan	United States	North America	43.5	-87.22	Glacial	Oligo-mesotrophic	176	58000				-24.57	4.52	-0.39	0.59	6.61	oxic		Reavie et al. (2021)	https://doi.org/10.1007/s10933-020-00170-w
Lake Michigan	United States	North America	43.5	-87.22	Glacial	Oligo-mesotrophic	176	58000				-25.12	4.07	-0.18	0.44	8.01	oxic		Reavie et al. (2021)	https://doi.org/10.1007/s10933-020-00170-w
Lake Michigan	United States	North America	43.5	-87.22	Glacial	Oligo-mesotrophic	176	58000				-26.35	1.28	-0.14	0.13	8.54	oxic		Reavie et al. (2021)	https://doi.org/10.1007/s10933-020-00170-w
Lake Michigan	United States	North America	43.5	-87.22	Glacial	Oligo-mesotrophic	176	58000				-25.24	4.44	0.08	0.54	7.04	oxic		Reavie et al. (2021)	https://doi.org/10.1007/s10933-020-00170-w
Lake Michigan	United States	North America	43.5	-87.22	Glacial	Oligo-mesotrophic	176	58000				-25.36	3.87	0.12	0.38	8.75	oxic		Reavie et al. (2021)	https://doi.org/10.1007/s10933-020-00170-w
Lake Michigan	United States	North America	43.5	-87.22	Glacial	Oligo-mesotrophic	176	58000				-25.95	0.95	0.65	0.11	7.13	oxic		Reavie et al. (2021)	https://doi.org/10.1007/s10933-020-00170-w
Lake Michigan	United States	North America	43.5	-87.22	Glacial	Oligo-mesotrophic	176	58000				-26.94	2.8	0.67	0.32	7.43	oxic		Reavie et al. (2021)	https://doi.org/10.1007/s10933-020-00170-w
Lake Michigan	United States	North America	43.5	-87.22	Glacial	Oligo-mesotrophic	176	58000				-26.94	2.8	0.67	0.32	7.43	oxic		Reavie et al. (2021)	https://doi.org/10.1007/s10933-020-00170-w
Lake Michigan	United States	North America	43.5	-87.22	Glacial	Oligo-mesotrophic	176	58000				-25.01	4.18	1.15	0.48	7.42	oxic		Reavie et al. (2021)	https://doi.org/10.1007/s10933-020-00170-w
Lake Michigan	United States	North America	43.5	-87.22	Glacial	Oligo-mesotrophic	176	58000				-24.79	4.13	1.28	0.51	7	oxic		Reavie et al. (2021)	https://doi.org/10.1007/s10933-020-00170-w
Lake Michigan	United States	North America	43.5	-87.22	Glacial	Oligo-mesotrophic	176	58000				-26.04	1.24	1.64	0.15	7.21	oxic		Reavie et al. (2021)	https://doi.org/10.1007/s10933-020-00170-w
Lake Michigan	United States	North America	43.5	-87.22	Glacial	Oligo-mesotrophic	176	58000				-25.84	1.53	2.12	0.18	7.11	oxic		Reavie et al. (2021)	https://doi.org/10.1007/s10933-020-00170-w
Lake Michigan	United States	North America	43.5	-87.22	Glacial	Oligo-mesotrophic	176	58000				-25.63	3.78	2.14	0.39	8.4	oxic		Reavie et al. (2021)	https://doi.org/10.1007/s10933-020-00170-w
Lake Michigan	United States	North America	43.5	-87.22	Glacial	Oligo-mesotrophic	176	58000				-24.38	1.6	2.22	0.17	8.08	oxic		Reavie et al. (2021)	https://doi.org/10.1007/s10933-020-00170-w
Lake Michigan	United States	North America	43.5	-87.22	Glacial	Oligo-mesotrophic	176	58000				-25.98	1.34	2.34	0.14	7.94	oxic		Reavie et al. (2021)	https://doi.org/10.1007/s10933-020-00170-w
Lake Michigan	United States	North America	43.5	-87.22	Glacial	Oligo-mesotrophic	176	58000				-26.29	1.53	2.43	0.16	8	oxic		Reavie et al. (2021)	https://doi.org/10.1007/s10933-020-00170-w
Lake Michigan	United States	North America	43.5	-87.22	Glacial	Oligo-mesotrophic	176	58000				-26.88	1.89	2.49	0.18	8.75	oxic		Reavie et al. (2021)	https://doi.org/10.1007/s10933-020-00170-w
Lake Michigan	United States	North America	43.5	-87.22	Glacial	Oligo-mesotrophic	176	58000				-26.6	1.7	2.78	0.18	8.32	oxic		Reavie et al. (2021)	https://doi.org/10.1007/s10933-020-00170-w
Lake Michigan	United States	North America	43.5	-87.22	Glacial	Oligo-mesotrophic	176	58000				-24.71	4.64	2.84	0.56	7.08	oxic		Reavie et al. (2021)	https://doi.org/10.1007/s10933-020-00170-w
Lake Michigan	United States	North America	43.5	-87.22	Glacial	Oligo-mesotrophic	176	58000				-25.75	5.07	2.89	0.37	11.86	oxic		Reavie et al. (2021)	https://doi.org/10.1007/s10933-020-00170-w
Lake Michigan	United States	North America	43.5	-87.22	Glacial	Oligo-mesotrophic	176	58000				-26.52	1.98	3.07	0.22	7.89	oxic		Reavie et al. (2021)	https://doi.org/10.1007/s10933-020-00170-w
Lake Michigan	United States	North America	43.5	-87.22	Glacial	Oligo-mesotrophic	176	58000				-25.43	3.79	3.15	0.38	8.58	oxic		Reavie et al. (2021)	https://doi.org/10.1007/s10933-020-00170-w
Lake Michigan	United States	North America	43.5	-87.22	Glacial	Oligo-mesotrophic	176	58000				-26.81	1.82	3.29	0.18	8.56	oxic		Reavie et al. (2021)	https://doi.org/10.1007/s10933-020-00170-w
Lake Michigan	United States	North America	43.5	-87.22	Glacial	Oligo-mesotrophic	176	58000				-26.2	1.86	3.42	0.2	8.04	oxic		Reavie et al. (2021)	https://doi.org/10.1007/s10933-020-00170-w
Lake Michigan	United States	North America	43.5	-87.22	Glacial	Oligo-mesotrophic	176	58000				-25.96	3.04	3.77	0.29	8.88	oxic		Reavie et al. (2021)	https://doi.org/10.1007/s10933-020-00170-w
Lake Michigan	United States	North America	43.5	-87.22	Glacial	Oligo-mesotrophic	176	58000				-26.19	2.76	4.03	0.3	7.91	oxic		Reavie et al. (2021)	https://doi.org/10.1007/s10933-020-00170-w
Lake Michigan	United States	North America	43.5	-87.22	Glacial	Oligo-mesotrophic	176	58000				-26.19	2.76	4.03	0.3	7.91	oxic		Reavie et al. (2021)	https://doi.org/10.1007/s10933-020-00170-w
Lake Michigan	United States	North America	43.5	-87.22	Glacial	Oligo-mesotrophic	176	58000				-24.5	4.79	4.2	0.56	7.35	oxic		Reavie et al. (2021)	https://doi.org/10.1007/s10933-020-00170-w
Lake Michigan	United States	North America	43.5	-87.22	Glacial	Oligo-mesotrophic	176	58000				-25.75	3.41	4.22	0.33	8.91	oxic		Reavie et al. (2021)	https://doi.org/10.1007/s10933-020-00170-w
Lake Michigan	United States	North America	43.5	-87.22	Glacial	Oligo-mesotrophic	176	58000				-26.77	2.36	4.42	0.22	9.15	oxic		Reavie et al. (2021)	https://doi.org/10.1007/s10933-020-00170-w
Lake Michigan	United States	North America	43.5	-87.22	Glacial	Oligo-mesotrophic	176	58000				-24.08	4.86	5.65	0.56	7.39	oxic		Reavie et al. (2021)	https://doi.org/10.1007/s10933-020-00170-w
Lake Michigan	United States	North America	43.5	-87.22	Glacial	Oligo-mesotrophic	176	58000				-25.23	4.05	5.7	0.44	7.91	oxic		Reavie et al. (2021)	https://doi.org/10.1007/s10933-020-00170-w
Lake Michigan	United States	North America	43.5	-87.22	Glacial	Oligo-mesotrophic	176	58000				-24.68	4.45	6.07	0.49	7.78	oxic		Reavie et al. (2021)	https://doi.org/10.1007/s10933-020-00170-w
Lake Michigan	United States	North America	43.5	-87.22	Glacial	Oligo-mesotrophic	176	58000				-24.43	4.69	6.25	0.53	7.62	oxic		Reavie et al. (2021)	https://doi.org/10.1007/s10933-020-00170-w
Lake Michigan	United States	North America	43.5	-87.22	Glacial	Oligo-mesotrophic	176	58000				-25.06	4.17	6.36	0.47	7.64	oxic		Reavie et al. (2021)	https://doi.org/10.1007/s10933-020-00170-w
Lake Michigan	United States	North America	43.5	-87.22	Glacial	Oligo-mesotrophic	176	58000				-24.53	4.94	6.91	0.56	7.51	oxic		Reavie et al. (2021)	https://doi.org/10.1007/s10933-020-00170-w
Lake Ontario	United States / Canada	North America	43.63	-77.83	Glacial	Oligo-mesotrophic	75	18960				-25.23	2.65	-8.2	0.46	4.98	oxic		Reavie et al. (2021)	https://doi.org/10.1007/s10933-020-00170-w
Lake Ontario	United States / Canada	North America	43.63	-77.83	Glacial	Oligo-mesotrophic	75	18960				-26.41	1.97	-1.54	0.29	5.74	oxic		Reavie et al. (2021)	https://doi.org/10.1007/s10933-020-00170-w
Lake Ontario	United States / Canada	North America	43.63	-77.83	Glacial	Oligo-mesotrophic	75	18960				-27.54	1.78	2.36	0.21	7.11	oxic		Reavie et al. (2021)	https://doi.org/10.1007/s10933-020-00170-w
Lake Ontario	United States / Canada	North America	43.63	-77.83	Glacial	Oligo-mesotrophic	75	18960				-27.77	1.86	2.61	0.23	6.98	oxic		Reavie et al. (2021)	https://doi.org/10.1007/s10933-020-00170-w
Lake Ontario	United States / Canada	North America	43.63	-77.83	Glacial	Oligo-mesotrophic	75	18960				-27.01	1.87	2.64	0.26	6.26	oxic		Reavie et al. (2021)	https://doi.org/10.1007/s10933-020-00170-w
Lake Ontario	United States / Canada	North America	43.63	-77.83	Glacial	Oligo-mesotrophic	75	18960				-29.15	1.77	2.66	0.21	7.21	oxic		Reavie et al. (2021)	https://doi.org/10.1007/s10933-020-00170-w
Lake Ontario	United States / Canada	North America	43.63	-77.83	Glacial	Oligo-mesotrophic	75	18960				-26.99	1.88	2.76	0.24	6.6	oxic		Reavie et al. (2021)	https://doi.org/10.1007/s10933-020-00170-w
Lake Ontario	United States / Canada	North America	43.63	-77.83	Glacial	Oligo-mesotrophic	75	18960				-27.01	1.69	2.83	0.23	6.22	oxic		Reavie et al. (2021)	https://doi.org/10.1007/s10933-020-00170-w
Lake Ontario	United States / Canada	North America	43.63	-77.83	Glacial	Oligo-mesotrophic	75	18960				-26.95	1.81	2.86	0.22	7.11	oxic		Reavie et al. (2021)	https://doi.org/10.1007/s10933-020-00170-w
Lake Ontario	United States / Canada	North America	43.63	-77.83	Glacial	Oligo-mesotrophic	75	18960				-26.8	1.78	2.86	0.25	6.14	oxic		Reavie et al. (2021)	https://doi.org/10.1007/s10933-020-00170-w
Lake Ontario	United States / Canada	North America	43.63	-77.83	Glacial	Oligo-mesotrophic	75	18960				-27.31	1.77	2.93	0.23	6.61	oxic		Reavie et al. (2021)	https://doi.org/10.1007/s10933-020-00170-w
Lake Ontario	United States / Canada	North America	43.63	-77.83	Glacial	Oligo-mesotrophic	75	18960				-26.81	1.84	2.94	0.23	6.77	oxic		Reavie et al. (2021)	https://doi.org/10.1007/s10933-020-00170-w
Lake Ontario	United States / Canada	North America	43.63	-77.83	Glacial	Oligo-mesotrophic	75	18960				-29.58	1.76	2.97	0.24	6.35	oxic		Reavie et al. (2021)	https://doi.org/10.1007/s10933-020-00170-w
Lake Ontario	United States / Canada	North America	43.63	-77.83	Glacial	Oligo-mesotrophic	75	18960				-27.06	1.74	2.98	0.24	6.15	oxic		Reavie et al. (2021)	https://doi.org/10.1007/s10933-020-00170-w
Lake Ontario	United States / Canada	North America	43.63	-77.83	Glacial	Oligo-mesotrophic	75	18960				-27.01	1.83	3.07	0.24	6.22	oxic		Reavie et al. (2021)	https://doi.org/10.1007/s10933-020-00170-w
Lake Ontario	United States / Canada	North America	43.63	-77.83	Glacial	Oligo-mesotrophic	75	18960				-27.94	1.77	3.09	0.25	6.12	oxic		Reavie et al. (2021)	https://doi.org/10.1007/s10933-020-00170-w
Lake Ontario	United States / Canada	North America	43.63	-77.83	Glacial	Oligo-mesotrophic	75	18960				-27.31	1.85	3.09	0.24	6.62	oxic		Reavie et al. (2021)	https://doi.org/10.1007/s10933-020-00170-w
Lake Ontario	United States / Canada	North America	43.63	-77.83	Glacial	Oligo-mesotrophic	75	18960				-26.78	1.91	3.1	0.25	6.67	oxic		Reavie et al. (2021)	https://doi.org/10.1007/s10933-020-00170-w
Lake Ontario	United States / Canada	North America	43.63	-77.83	Glacial	Oligo-mesotrophic	75	18960				-27.14	1.81	3.14	0.25	6.32	oxic		Reavie et al. (2021)	https://doi.org/10.1007/s10933-020-00170-w
Lake Ontario	United States / Canada	North America	43.63	-77.83	Glacial	Oligo-mesotrophic	75	18960				-27.47	1.86	3.15	0.24	6.56	oxic		Reavie et al. (2021)	https://doi.org/10.1007/s10933-020-00170-w
Lake Ontario	United States / Canada	North America	43.63	-77.83	Glacial	Oligo-mesotrophic	75	18960				-26.81	1.85	3.18	0.24	6.5	oxic		Reavie et al. (2021)	https://doi.org/10.1007/s10933-020-00170-w
Lake Ontario	United States / Canada	North America	43.63	-77.83	Glacial	Oligo-mesotrophic	75	18960				-26.73	1.88	3.18	0.26	6.15	oxic		Reavie et al. (2021)	https://doi.org/10.1007/s10933-020-00170-w
Lake Ontario	United States / Canada	North America	43.63	-77.83	Glacial	Oligo-mesotrophic	75	18960				-26.97	1.94	3.21	0.27	6.1	oxic		Reavie et al. (2021)	https://doi.org/10.1007/s10933-020-00170-w
Lake Ontario	United States / Canada	North America	43.63	-77.83	Glacial	Oligo-mesotrophic	75	18960				-26.61	1.91	3.24	0.25	6.55	oxic		Reavie et al. (2021)	https://doi.org/10.1007/s10933-020-00170-w
Lake Ontario	United States / Canada	North America	43.63	-77.83	Glacial	Oligo-mesotrophic	75	18960				-26.91	1.78	3.32	0.24	6.25	oxic		Reavie et al. (2021)	https://doi.org/10.1007/s10933-020-00170-w
Lake Ontario	United States / Canada	North America	43.63	-77.83	Glacial	Oligo-mesotrophic	75	18960				-26.81	1.65	3.33	0.23	6.25	oxic		Reavie et al. (2021)	https://doi.org/10.1007/s10933-020-00170-w
Lake Ontario	United States / Canada	North America	43.63	-77.83	Glacial	Oligo-mesotrophic	75	18960				-26.78	1.9	3.4	0.27	6.13	oxic		Reavie et al. (2021)	https://doi.org/10.1007/s10933-020-00170-w
Lake Ontario	United States / Canada	North America	43.63	-77.83	Glacial	Oligo-mesotrophic	75	18960				-27.15	1.74	3.43	0.25	5.88	oxic		Reavie et al. (2021)	https://doi.org/10.1007/s10933-020-00170-w
Lake Ontario	United States / Canada	North America	43.63	-77.83	Glacial	Oligo-mesotrophic	75	18960				-25.9	2.33	3.43	0.3	6.57	oxic		Reavie et al. (2021)	https://doi.org/10.1007/s10933-020-00170-w
Lake Ontario	United States / Canada	North America	43.63	-77.83	Glacial	Oligo-mesotrophic	75	18960				-28.38	1.76	3.46	0.25	6.01	oxic		Reavie et al. (2021)	https://doi.org/10.1007/s10933-020-00170-w
Lake Ontario	United States / Canada	North America	43.63	-77.83	Glacial	Oligo-mesotrophic	75	18960				-26.81	1.88	3.5	0.26	6.22	oxic		Reavie et al. (2021)	https://doi.org/10.1007/s10933-020-00170-w
Lake Ontario	United States / Canada	North America	43.63	-77.83	Glacial	Oligo-mesotrophic	75	18960				-26.47	1.8	3.51	0.24	6.5	oxic		Reavie et al. (2021)	https://doi.org/10.1007/s10933-020-00170-w
Lake Ontario	United States / Canada	North America	43.63	-77.83	Glacial	Oligo-mesotrophic	75	18960				-27.12	1.85	3.56	0.26	6.18	oxic		Reavie et al. (2021)	https://doi.org/10.1007/s10933-020-00170-w
Lake Ontario	United States / Canada	North America	43.63	-77.83	Glacial	Oligo-mesotrophic	75	18960				-27.07	1.82	3.59	0.25	6.17	oxic		Reavie et al. (2021)	https://doi.org/10.1007/s10933-020-00170-w
Lake Ontario	United States / Canada	North America	43.63	-77.83	Glacial	Oligo-mesotrophic	75	18960				-26.81	1.93	3.66	0.27	6.21	oxic		Reavie et al. (2021)	https://doi.org/10.1007/s10933-020-00170-w
Lake Ontario	United States / Canada	North America	43.63	-77.83	Glacial	Oligo-mesotrophic	75	18960				-27.08	1.84	3.75	0.23	6.81	oxic		Reavie et al. (2021)	https://doi.org/10.1007/s10933-020-00170-w
Lake Ontario	United States / Canada	North America	43.63	-77.83	Glacial	Oligo-mesotrophic	75	18960				-26.98	1.82	4	0.25	6.17	oxic		Reavie et al. (2021)	https://doi.org/10.1007/s10933-020-00170-w
Lake Ontario	United States / Canada	North America	43.63	-77.83	Glacial	Oligo-mesotrophic	75	18960				-26.82	1.77	4	0.25	6.07	oxic		Reavie et al. (2021)	https://doi.org/10.1007/s10933-020-00170-w
Lake Ontario	United States / Canada	North America	43.63	-77.83	Glacial	Oligo-mesotrophic	75	18960				-24.15	4.62	4.44	0.62	6.43	oxic		Reavie et al. (2021)	https://doi.org/10.1007/s10933-020-00170-w
Lake Ontario	United States / Canada	North America	43.63	-77.83	Glacial	Oligo-mesotrophic	75	18960				-26.8	1.73	4.52	0.23	6.35	oxic		Reavie et al. (2021)	https://doi.org/10.1007/s10933-020-00170-w
Lake Ontario	United States / Canada	North America	43.63	-77.83	Glacial	Oligo-mesotrophic	75	18960				-26.5	1.89	4.81	0.26	6.23	oxic		Reavie et al. (2021)	https://doi.org/10.1007/s10933-020-00170-w
Lake Ontario	United States / Canada	North America	43.63	-77.83	Glacial	Oligo-mesotrophic	75	18960				-26.9	1.78	4.9	0.24	6.29	oxic		Reavie et al. (2021)	https://doi.org/10.1007/s10933-020-00170-w
Lake Ontario	United States / Canada	North America	43.63	-77.83	Glacial	Oligo-mesotrophic	75	18960				-26.57	1.87	5.04	0.26	6.08	oxic		Reavie et al. (2021)	https://doi.org/10.1007/s10933-020-00170-w
Lake Ontario	United States / Canada	North America	43.63	-77.83	Glacial	Oligo-mesotrophic	75	18960				-26.12	2.04	5.05	0.27	6.43	oxic		Reavie et al. (2021)	https://doi.org/10.1007/s10933-020-00170-w
Lake Ontario	United States / Canada	North America	43.63	-77.83	Glacial	Oligo-mesotrophic	75	18960				-26.08	2.31	5.12	0.31	6.48	oxic		Reavie et al. (2021)	https://doi.org/10.1007/s10933-020-00170-w
Lake Ontario	United States / Canada	North America	43.63	-77.83	Glacial	Oligo-mesotrophic	75	18960				-25.77	2.58	5.46	0.29	7.64	oxic		Reavie et al. (2021)	https://doi.org/10.1007/s10933-020-00170-w
Lake Ontario	United States / Canada	North America	43.63	-77.83	Glacial	Oligo-mesotrophic	75	18960				-25.22	2.7	5.49	0.31	7.59	oxic		Reavie et al. (2021)	https://doi.org/10.1007/s10933-020-00170-w
Lake Ontario	United States / Canada	North America	43.63	-77.83	Glacial	Oligo-mesotrophic	75	18960				-25.75	2.56	5.55	0.29	7.69	oxic		Reavie et al. (2021)	https://doi.org/10.1007/s10933-020-00170-w
Lake Ontario	United States / Canada	North America	43.63	-77.83	Glacial	Oligo-mesotrophic	75	18960				-26.54	1.68	5.74	0.23	6.14	oxic		Reavie et al. (2021)	https://doi.org/10.1007/s10933-020-00170-w
Lake Ontario	United States / Canada	North America	43.63	-77.83	Glacial	Oligo-mesotrophic	75	18960				-23.78	4.76	5.74	0.61	6.67	oxic		Reavie et al. (2021)	https://doi.org/10.1007/s10933-020-00170-w
Lake Ontario	United States / Canada	North America	43.63	-77.83	Glacial	Oligo-mesotrophic	75	18960				-25.84	2.36	5.86	0.27	7.44	oxic		Reavie et al. (2021)	https://doi.org/10.1007/s10933-020-00170-w
Lake Ontario	United States / Canada	North America	43.63	-77.83	Glacial	Oligo-mesotrophic	75	18960				-25.57	2.6	6.1	0.27	8.25	oxic		Reavie et al. (2021)	https://doi.org/10.1007/s10933-020-00170-w
Lake Ontario	United States / Canada	North America	43.63	-77.83	Glacial	Oligo-mesotrophic	75	18960				-25.16	2.82	6.2	0.31	7.82	oxic		Reavie et al. (2021)	https://doi.org/10.1007/s10933-020-00170-w
Lake Ontario	United States / Canada	North America	43.63	-77.83	Glacial	Oligo-mesotrophic	75	18960				-25.42	2.64	6.43	0.27	8.38	oxic		Reavie et al. (2021)	https://doi.org/10.1007/s10933-020-00170-w
Lake Ontario	United States / Canada	North America	43.63	-77.83	Glacial	Oligo-mesotrophic	75	18960				-24.87	3.03	6.81	0.31	8.36	oxic		Reavie et al. (2021)	https://doi.org/10.1007/s10933-020-00170-w
Lake Ontario	United States / Canada	North America	43.63	-77.83	Glacial	Oligo-mesotrophic	75	18960				-24.87	2.93	6.89	0.32	7.88	oxic		Reavie et al. (2021)	https://doi.org/10.1007/s10933-020-00170-w
Lake Ontario	United States / Canada	North America	43.63	-77.83	Glacial	Oligo-mesotrophic	75	18960				-24.71	2.98	6.98	0.32	7.97	oxic		Reavie et al. (2021)	https://doi.org/10.1007/s10933-020-00170-w
Lake Ontario	United States / Canada	North America	43.63	-77.83	Glacial	Oligo-mesotrophic	75	18960				-24.97	2.99	7.1	0.31	8.19	oxic		Reavie et al. (2021)	https://doi.org/10.1007/s10933-020-00170-w
Lake Ontario	United States / Canada	North America	43.63	-77.83	Glacial	Oligo-mesotrophic	75	18960				-24.77	3.17	7.32	0.35	7.71	oxic		Reavie et al. (2021)	https://doi.org/10.1007/s10933-020-00170-w
Lake Ontario	United States / Canada	North America	43.63	-77.83	Glacial	Oligo-mesotrophic	75	18960				-24.5	3.59	7.39	0.38	8.04	oxic		Reavie et al. (2021)	https://doi.org/10.1007/s10933-020-00170-w
Lake Ontario	United States / Canada	North America	43.63	-77.83	Glacial	Oligo-mesotrophic	75	18960				-23.42	7.36	7.52	1.07	5.89	oxic		Reavie et al. (2021)	https://doi.org/10.1007/s10933-020-00170-w
Lake Ontario	United States / Canada	North America	43.63	-77.83	Glacial	Oligo-mesotrophic	75	18960				-23.69	6.21	7.58	0.88	6.07	oxic		Reavie et al. (2021)	https://doi.org/10.1007/s10933-020-00170-w
Lake Ontario	United States / Canada	North America	43.63	-77.83	Glacial	Oligo-mesotrophic	75	18960				-24.06	4.32	7.64	0.52	7.1	oxic		Reavie et al. (2021)	https://doi.org/10.1007/s10933-020-00170-w
Lake Ontario	United States / Canada	North America	43.63	-77.83	Glacial	Oligo-mesotrophic	75	18960				-24.38	4.67	7.67	0.6	6.7	oxic		Reavie et al. (2021)	https://doi.org/10.1007/s10933-020-00170-w
Lake Ontario	United States / Canada	North America	43.63	-77.83	Glacial	Oligo-mesotrophic	75	18960				-24.5	3.76	7.72	0.42	7.73	oxic		Reavie et al. (2021)	https://doi.org/10.1007/s10933-020-00170-w
Lake Ontario	United States / Canada	North America	43.63	-77.83	Glacial	Oligo-mesotrophic	75	18960				-23.67	6.32	8.03	0.84	6.41	oxic		Reavie et al. (2021)	https://doi.org/10.1007/s10933-020-00170-w
Lake Ontario	United States / Canada	North America	43.63	-77.83	Glacial	Oligo-mesotrophic	75	18960				-23.88	4.34	8.07	0.57	6.55	oxic		Reavie et al. (2021)	https://doi.org/10.1007/s10933-020-00170-w
Lake Ontario	United States / Canada	North America	43.63	-77.83	Glacial	Oligo-mesotrophic	75	18960				-24.12	4.74	8.1	0.56	7.22	oxic		Reavie et al. (2021)	https://doi.org/10.1007/s10933-020-00170-w
Lake Ontario	United States / Canada	North America	43.63	-77.83	Glacial	Oligo-mesotrophic	75	18960				-24.08	4.85	8.14	0.58	7.19	oxic		Reavie et al. (2021)	https://doi.org/10.1007/s10933-020-00170-w
Lake Ontario	United States / Canada	North America	43.63	-77.83	Glacial	Oligo-mesotrophic	75	18960				-23.93	6.19	8.23	0.8	6.61	oxic		Reavie et al. (2021)	https://doi.org/10.1007/s10933-020-00170-w
Lake Ontario	United States / Canada	North America	43.63	-77.83	Glacial	Oligo-mesotrophic	75	18960				-24.96	4.64	8.27	0.55	7.19	oxic		Reavie et al. (2021)	https://doi.org/10.1007/s10933-020-00170-w
Lake Ontario	United States / Canada	North America	43.63	-77.83	Glacial	Oligo-mesotrophic	75	18960				-23.74	6.34	8.36	0.83	6.56	oxic		Reavie et al. (2021)	https://doi.org/10.1007/s10933-020-00170-w
Lake Ontario	United States / Canada	North America	43.63	-77.83	Glacial	Oligo-mesotrophic	75	18960				-24.3	4.14	8.42	0.46	7.75	oxic		Reavie et al. (2021)	https://doi.org/10.1007/s10933-020-00170-w
Lake Ontario	United States / Canada	North America	43.63	-77.83	Glacial	Oligo-mesotrophic	75	18960				-24.26	5.59	8.44	0.68	7	oxic		Reavie et al. (2021)	https://doi.org/10.1007/s10933-020-00170-w
Lake Ontario	United States / Canada	North America	43.63	-77.83	Glacial	Oligo-mesotrophic	75	18960				-24.15	4.82	8.44	0.54	7.61	oxic		Reavie et al. (2021)	https://doi.org/10.1007/s10933-020-00170-w
Lake Ontario	United States / Canada	North America	43.63	-77.83	Glacial	Oligo-mesotrophic	75	18960				-24.35	4.32	8.66	0.51	7.19	oxic		Reavie et al. (2021)	https://doi.org/10.1007/s10933-020-00170-w
Lake Ontario	United States / Canada	North America	43.63	-77.83	Glacial	Oligo-mesotrophic	75	18960				-23.48	6.32	8.73	0.85	6.35	oxic		Reavie et al. (2021)	https://doi.org/10.1007/s10933-020-00170-w
Lake Ontario	United States / Canada	North America	43.63	-77.83	Glacial	Oligo-mesotrophic	75	18960				-24.66	5.36	8.82	0.67	6.87	oxic		Reavie et al. (2021)	https://doi.org/10.1007/s10933-020-00170-w
Lake Ontario	United States / Canada	North America	43.63	-77.83	Glacial	Oligo-mesotrophic	75	18960				-24.1	5.66	8.98	0.72	6.75	oxic		Reavie et al. (2021)	https://doi.org/10.1007/s10933-020-00170-w
Lake Ontario	United States / Canada	North America	43.63	-77.83	Glacial	Oligo-mesotrophic	75	18960				-25	4.92	9.02	0.59	7.11	oxic		Reavie et al. (2021)	https://doi.org/10.1007/s10933-020-00170-w
Lake Ontario	United States / Canada	North America	43.63	-77.83	Glacial	Oligo-mesotrophic	75	18960				-23.3	7.19	9.83	1.02	6.04	oxic		Reavie et al. (2021)	https://doi.org/10.1007/s10933-020-00170-w
Lake Oberer Soiernsee	Germany	Europe	47.49	11.35	Glacial	Oligo-mesotrophic	1558	0.0346	13		Anoxic bottom water	-26.73	2.53	0.58	0.26	9.62	anoxic		Hofmann et al. (2021)	https://doi.org/10.1007/s10750-021-04640-8
Lake Oberer Soiernsee	Germany	Europe	47.49	11.35	Glacial	Oligo-mesotrophic	1558	0.0346	13		Anoxic bottom water	-27.1	2.63	0.92	0.26	9.81	anoxic		Hofmann et al. (2021)	https://doi.org/10.1007/s10750-021-04640-8
Lake Oberer Soiernsee	Germany	Europe	47.49	11.35	Glacial	Oligo-mesotrophic	1558	0.0346	13		Anoxic bottom water	-25.61	3.59	1	0.46	7.88	anoxic		Hofmann et al. (2021)	https://doi.org/10.1007/s10750-021-04640-8
Lake Oberer Soiernsee	Germany	Europe	47.49	11.35	Glacial	Oligo-mesotrophic	1558	0.0346	13		Anoxic bottom water	-27.38	2.58	1.07	0.29	9.04	anoxic		Hofmann et al. (2021)	https://doi.org/10.1007/s10750-021-04640-8
Lake Oberer Soiernsee	Germany	Europe	47.49	11.35	Glacial	Oligo-mesotrophic	1558	0.0346	13		Anoxic bottom water	-25.51	2.48	1.1	0.27	9.52	anoxic		Hofmann et al. (2021)	https://doi.org/10.1007/s10750-021-04640-8
Lake Oberer Soiernsee	Germany	Europe	47.49	11.35	Glacial	Oligo-mesotrophic	1558	0.0346	13		Anoxic bottom water	-29.89	5.94	1.31	0.69	8.46	anoxic		Hofmann et al. (2021)	https://doi.org/10.1007/s10750-021-04640-8
Lake Oberer Soiernsee	Germany	Europe	47.49	11.35	Glacial	Oligo-mesotrophic	1558	0.0346	13		Anoxic bottom water	-25.55	3.88	1.37	0.46	8.46	anoxic		Hofmann et al. (2021)	https://doi.org/10.1007/s10750-021-04640-8
Lake Oberer Soiernsee	Germany	Europe	47.49	11.35	Glacial	Oligo-mesotrophic	1558	0.0346	13		Anoxic bottom water	-25.4	3.78	1.4	0.39	9.71	anoxic		Hofmann et al. (2021)	https://doi.org/10.1007/s10750-021-04640-8
Lake Oberer Soiernsee	Germany	Europe	47.49	11.35	Glacial	Oligo-mesotrophic	1558	0.0346	13		Anoxic bottom water	-29.02	5.37	1.45	0.56	9.33	anoxic		Hofmann et al. (2021)	https://doi.org/10.1007/s10750-021-04640-8
Lake Oberer Soiernsee	Germany	Europe	47.49	11.35	Glacial	Oligo-mesotrophic	1558	0.0346	13		Anoxic bottom water	-25.48	3.83	1.48	0.42	9.23	anoxic		Hofmann et al. (2021)	https://doi.org/10.1007/s10750-021-04640-8
Lake Oberer Soiernsee	Germany	Europe	47.49	11.35	Glacial	Oligo-mesotrophic	1558	0.0346	13		Anoxic bottom water	-26.23	2.43	1.5	0.25	9.33	anoxic		Hofmann et al. (2021)	https://doi.org/10.1007/s10750-021-04640-8
Lake Oberer Soiernsee	Germany	Europe	47.49	11.35	Glacial	Oligo-mesotrophic	1558	0.0346	13		Anoxic bottom water	-25.99	4.02	1.57	0.48	8.46	anoxic		Hofmann et al. (2021)	https://doi.org/10.1007/s10750-021-04640-8
Lake Oberer Soiernsee	Germany	Europe	47.49	11.35	Glacial	Oligo-mesotrophic	1558	0.0346	13		Anoxic bottom water	-30.76	6.04	1.62	0.88	6.92	anoxic		Hofmann et al. (2021)	https://doi.org/10.1007/s10750-021-04640-8
Lake Oberer Soiernsee	Germany	Europe	47.49	11.35	Glacial	Oligo-mesotrophic	1558	0.0346	13		Anoxic bottom water	-25.9	3.35	1.63	0.34	9.81	anoxic		Hofmann et al. (2021)	https://doi.org/10.1007/s10750-021-04640-8
Lake Oberer Soiernsee	Germany	Europe	47.49	11.35	Glacial	Oligo-mesotrophic	1558	0.0346	13		Anoxic bottom water	-25.55	3.83	1.66	0.43	9.13	anoxic		Hofmann et al. (2021)	https://doi.org/10.1007/s10750-021-04640-8
Lake Oberer Soiernsee	Germany	Europe	47.49	11.35	Glacial	Oligo-mesotrophic	1558	0.0346	13		Anoxic bottom water	-26.25	3.59	1.69	0.36	9.9	anoxic		Hofmann et al. (2021)	https://doi.org/10.1007/s10750-021-04640-8
Lake Oberer Soiernsee	Germany	Europe	47.49	11.35	Glacial	Oligo-mesotrophic	1558	0.0346	13		Anoxic bottom water	-25.37	2.91	1.76	0.29	10.38	anoxic		Hofmann et al. (2021)	https://doi.org/10.1007/s10750-021-04640-8
Lake Oberer Soiernsee	Germany	Europe	47.49	11.35	Glacial	Oligo-mesotrophic	1558	0.0346	13		Anoxic bottom water	-27.15	4.12	1.8	0.45	9.23	anoxic		Hofmann et al. (2021)	https://doi.org/10.1007/s10750-021-04640-8
Lake Oberer Soiernsee	Germany	Europe	47.49	11.35	Glacial	Oligo-mesotrophic	1558	0.0346	13		Anoxic bottom water	-26.97	3.97	1.93	0.43	9.42	anoxic		Hofmann et al. (2021)	https://doi.org/10.1007/s10750-021-04640-8
Lake Oberer Soiernsee	Germany	Europe	47.49	11.35	Glacial	Oligo-mesotrophic	1558	0.0346	13		Anoxic bottom water	-25.59	3.15	1.96	0.33	9.81	anoxic		Hofmann et al. (2021)	https://doi.org/10.1007/s10750-021-04640-8
Lake Oberer Soiernsee	Germany	Europe	47.49	11.35	Glacial	Oligo-mesotrophic	1558	0.0346	13		Anoxic bottom water	-26.98	3.97	2.39	0.43	9.13	anoxic		Hofmann et al. (2021)	https://doi.org/10.1007/s10750-021-04640-8
Lake Oberer Soiernsee	Germany	Europe	47.49	11.35	Glacial	Oligo-mesotrophic	1558	0.0346	13		Anoxic bottom water	-27.18	3.54	2.62	0.44	8.17	anoxic		Hofmann et al. (2021)	https://doi.org/10.1007/s10750-021-04640-8
Lake Oberer Soiernsee	Germany	Europe	47.49	11.35	Glacial	Oligo-mesotrophic	1558	0.0346	13		Anoxic bottom water	-28.19	4.6	2.65	0.51	9.04	anoxic		Hofmann et al. (2021)	https://doi.org/10.1007/s10750-021-04640-8
Lake Hoare	Taylor Valley	Antarctica	77.63	162.88	Glacial/Endorheic	Oligotrophic	73	1.94			Oxygen-poor (anoxic) zone below ~27 m	-29.9	3.49	1.2			anoxic	Data reflects Core H (anoxic region), DH3-13	Bishop et al. (2001)	https://doi.org/10.1016/S0016-7037(01)00651-2
Lake Hoare	Taylor Valley	Antarctica	77.63	162.88	Glacial/Endorheic	Oligotrophic	73	1.94			Oxygen-poor (anoxic) zone below ~27 m	-30.1	3.38	-4.1			anoxic	Data reflects Core H (anoxic region), DH3-13	Bishop et al. (2001)	https://doi.org/10.1016/S0016-7037(01)00651-2
Lake Hoare	Taylor Valley	Antarctica	77.63	162.88	Glacial/Endorheic	Oligotrophic	73	1.94			Oxygen-poor (anoxic) zone below ~27 m	-26.3	1.02	-5.6			anoxic	Data reflects Core H (anoxic region), DH3-13	Bishop et al. (2001)	https://doi.org/10.1016/S0016-7037(01)00651-2
Lake Hoare	Taylor Valley	Antarctica	77.63	162.88	Glacial/Endorheic	Oligotrophic	73	1.94			Oxygen-poor (anoxic) zone below ~27 m	-26	0.38	-3.8			anoxic	Data reflects Core H (anoxic region), DH3-13	Bishop et al. (2001)	https://doi.org/10.1016/S0016-7037(01)00651-2
Lake Hoare	Taylor Valley	Antarctica	77.63	162.88	Glacial/Endorheic	Oligotrophic	73	1.94			Oxygen-poor (anoxic) zone below ~27 m	-22.5	0.41	-5.6			anoxic	Data reflects Core H (anoxic region), DH3-13	Bishop et al. (2001)	https://doi.org/10.1016/S0016-7037(01)00651-2
Lake Hoare	Taylor Valley	Antarctica	77.63	162.88	Glacial/Endorheic	Oligotrophic	73	1.94			Oxygen-poor (anoxic) zone below ~27 m	-22.9	0.34	-5.2			anoxic	Data reflects Core H (anoxic region), DH3-13	Bishop et al. (2001)	https://doi.org/10.1016/S0016-7037(01)00651-2
Lake Hoare	Taylor Valley	Antarctica	77.63	162.88	Glacial/Endorheic	Oligotrophic	73	1.94			Oxygen-poor (anoxic) zone below ~27 m	-25.7	0.27	-2.6			anoxic	Data reflects Core H (anoxic region), DH3-13	Bishop et al. (2001)	https://doi.org/10.1016/S0016-7037(01)00651-2
Lake Hoare	Taylor Valley	Antarctica	77.63	162.88	Glacial/Endorheic	Oligotrophic	73	1.94			Oxygen-poor (anoxic) zone below ~27 m	-22.9	0.11	-3.3			anoxic	Data reflects Core H (anoxic region), DH3-13	Bishop et al. (2001)	https://doi.org/10.1016/S0016-7037(01)00651-2
Lake Hoare	Taylor Valley	Antarctica	77.63	162.88	Glacial/Endorheic	Oligotrophic	73	1.94			Oxygen-poor (anoxic) zone below ~27 m	-25.8	0.1	0.1			anoxic	Data reflects Core H (anoxic region), DH3-13	Bishop et al. (2001)	https://doi.org/10.1016/S0016-7037(01)00651-2
Lake Hoare	Taylor Valley	Antarctica	77.63	162.88	Glacial/Endorheic	Oligotrophic	73	1.94			Oxygen-poor (anoxic) zone below ~27 m	-27.9	0.21	1.3			anoxic	Data reflects Core H (anoxic region), DH3-13	Bishop et al. (2001)	https://doi.org/10.1016/S0016-7037(01)00651-2
Lake Baikal	Russia	Europe	55.93	109.16	Tectonic	Oligotrophic	455	31722				-26.8	1.78	2.56	0.11	19.17	oxic	Data points extracted with Webplot Digitizer	Yoshii et al. (1997)	https://doi.org/10.1080/10256019708234038
Lake Baikal	Russia	Europe	55.93	109.16	Tectonic	Oligotrophic	455	31722				-26.41	1.33	2.6	0.07	23.88	oxic	Data points extracted with Webplot Digitizer	Yoshii et al. (1997)	https://doi.org/10.1080/10256019708234038
Lake Baikal	Russia	Europe	55.93	109.16	Tectonic	Oligotrophic	455	31722				-26.51	1.48	2.63	0.13	14.96	oxic	Data points extracted with Webplot Digitizer	Yoshii et al. (1997)	https://doi.org/10.1080/10256019708234038
Lake Baikal	Russia	Europe	55.93	109.16	Tectonic	Oligotrophic	455	31722				-26.8	1.93	2.66	0.13	19.42	oxic	Data points extracted with Webplot Digitizer	Yoshii et al. (1997)	https://doi.org/10.1080/10256019708234038
Lake Baikal	Russia	Europe	55.93	109.16	Tectonic	Oligotrophic	455	31722				-26.99	1.33	2.69	0.1	16.45	oxic	Data points extracted with Webplot Digitizer	Yoshii et al. (1997)	https://doi.org/10.1080/10256019708234038
Lake Baikal	Russia	Europe	55.93	109.16	Tectonic	Oligotrophic	455	31722				-26.89	2.22	2.69	0.15	19.42	oxic	Data points extracted with Webplot Digitizer	Yoshii et al. (1997)	https://doi.org/10.1080/10256019708234038
Lake Baikal	Russia	Europe	55.93	109.16	Tectonic	Oligotrophic	455	31722				-26.7	2.37	2.73	0.16	18.43	oxic	Data points extracted with Webplot Digitizer	Yoshii et al. (1997)	https://doi.org/10.1080/10256019708234038
Lake Baikal	Russia	Europe	55.93	109.16	Tectonic	Oligotrophic	455	31722				-29.13	1.78	2.76	0.14	15.46	oxic	Data points extracted with Webplot Digitizer	Yoshii et al. (1997)	https://doi.org/10.1080/10256019708234038
Lake Baikal	Russia	Europe	55.93	109.16	Tectonic	Oligotrophic	455	31722				-26.41	2.52	2.76	0.21	14.96	oxic	Data points extracted with Webplot Digitizer	Yoshii et al. (1997)	https://doi.org/10.1080/10256019708234038
Lake Baikal	Russia	Europe	55.93	109.16	Tectonic	Oligotrophic	455	31722				-26.89	2.07	2.79	0.16	16.94	oxic	Data points extracted with Webplot Digitizer	Yoshii et al. (1997)	https://doi.org/10.1080/10256019708234038
Lake Baikal	Russia	Europe	55.93	109.16	Tectonic	Oligotrophic	455	31722				-26.99	2.37	2.83	0.14	19.67	oxic	Data points extracted with Webplot Digitizer	Yoshii et al. (1997)	https://doi.org/10.1080/10256019708234038
Lake Baikal	Russia	Europe	55.93	109.16	Tectonic	Oligotrophic	455	31722				-26.7	1.78	2.83	0.11	19.92	oxic	Data points extracted with Webplot Digitizer	Yoshii et al. (1997)	https://doi.org/10.1080/10256019708234038
Lake Baikal	Russia	Europe	55.93	109.16	Tectonic	Oligotrophic	455	31722				-24.08	1.48	2.86	0.09	17.44	oxic	Data points extracted with Webplot Digitizer	Yoshii et al. (1997)	https://doi.org/10.1080/10256019708234038
Lake Baikal	Russia	Europe	55.93	109.16	Tectonic	Oligotrophic	455	31722				-26.8	2.37	2.89	0.16	16.94	oxic	Data points extracted with Webplot Digitizer	Yoshii et al. (1997)	https://doi.org/10.1080/10256019708234038
Lake Baikal	Russia	Europe	55.93	109.16	Tectonic	Oligotrophic	455	31722				-25.24	6.67	2.89	0.2	39.5	oxic	Data points extracted with Webplot Digitizer	Yoshii et al. (1997)	https://doi.org/10.1080/10256019708234038
Lake Baikal	Russia	Europe	55.93	109.16	Tectonic	Oligotrophic	455	31722				-26.89	2.37	2.93	0.16	17.19	oxic	Data points extracted with Webplot Digitizer	Yoshii et al. (1997)	https://doi.org/10.1080/10256019708234038
Lake Baikal	Russia	Europe	55.93	109.16	Tectonic	Oligotrophic	455	31722				-26.7	2.52	2.96	0.17	17.44	oxic	Data points extracted with Webplot Digitizer	Yoshii et al. (1997)	https://doi.org/10.1080/10256019708234038
Lake Baikal	Russia	Europe	55.93	109.16	Tectonic	Oligotrophic	455	31722				-26.51	2.22	2.96	0.17	15.46	oxic	Data points extracted with Webplot Digitizer	Yoshii et al. (1997)	https://doi.org/10.1080/10256019708234038
Lake Baikal	Russia	Europe	55.93	109.16	Tectonic	Oligotrophic	455	31722				-28.25	0.89	2.99	0.09	11.98	oxic	Data points extracted with Webplot Digitizer	Yoshii et al. (1997)	https://doi.org/10.1080/10256019708234038
Lake Baikal	Russia	Europe	55.93	109.16	Tectonic	Oligotrophic	455	31722				-26.99	2.67	2.99	0.17	18.18	oxic	Data points extracted with Webplot Digitizer	Yoshii et al. (1997)	https://doi.org/10.1080/10256019708234038
Lake Baikal	Russia	Europe	55.93	109.16	Tectonic	Oligotrophic	455	31722				-26.41	1.63	3.03	0.09	22.65	oxic	Data points extracted with Webplot Digitizer	Yoshii et al. (1997)	https://doi.org/10.1080/10256019708234038
Lake Baikal	Russia	Europe	55.93	109.16	Tectonic	Oligotrophic	455	31722				-29.32	1.33	3.06	0.13	13.72	oxic	Data points extracted with Webplot Digitizer	Yoshii et al. (1997)	https://doi.org/10.1080/10256019708234038
Lake Baikal	Russia	Europe	55.93	109.16	Tectonic	Oligotrophic	455	31722				-26.7	2.22	3.06	0.16	17.44	oxic	Data points extracted with Webplot Digitizer	Yoshii et al. (1997)	https://doi.org/10.1080/10256019708234038
Lake Baikal	Russia	Europe	55.93	109.16	Tectonic	Oligotrophic	455	31722				-26.6	2.22	3.06	0.14	19.42	oxic	Data points extracted with Webplot Digitizer	Yoshii et al. (1997)	https://doi.org/10.1080/10256019708234038
Lake Baikal	Russia	Europe	55.93	109.16	Tectonic	Oligotrophic	455	31722				-29.71	1.63	3.09	0.14	14.22	oxic	Data points extracted with Webplot Digitizer	Yoshii et al. (1997)	https://doi.org/10.1080/10256019708234038
Lake Baikal	Russia	Europe	55.93	109.16	Tectonic	Oligotrophic	455	31722				-22.04	1.33	3.09	0.1	15.7	oxic	Data points extracted with Webplot Digitizer	Yoshii et al. (1997)	https://doi.org/10.1080/10256019708234038
Lake Baikal	Russia	Europe	55.93	109.16	Tectonic	Oligotrophic	455	31722				-26.51	1.48	3.16	0.1	18.93	oxic	Data points extracted with Webplot Digitizer	Yoshii et al. (1997)	https://doi.org/10.1080/10256019708234038
Lake Baikal	Russia	Europe	55.93	109.16	Tectonic	Oligotrophic	455	31722				-26.31	1.93	3.26	0.13	17.44	oxic	Data points extracted with Webplot Digitizer	Yoshii et al. (1997)	https://doi.org/10.1080/10256019708234038
Lake Baikal	Russia	Europe	55.93	109.16	Tectonic	Oligotrophic	455	31722				-29.13	1.19	3.29	0.1	15.7	oxic	Data points extracted with Webplot Digitizer	Yoshii et al. (1997)	https://doi.org/10.1080/10256019708234038
Lake Baikal	Russia	Europe	55.93	109.16	Tectonic	Oligotrophic	455	31722				-28.84	1.19	3.32	0.08	19.67	oxic	Data points extracted with Webplot Digitizer	Yoshii et al. (1997)	https://doi.org/10.1080/10256019708234038
Lake Baikal	Russia	Europe	55.93	109.16	Tectonic	Oligotrophic	455	31722				-29.81	1.63	3.39	0.13	14.46	oxic	Data points extracted with Webplot Digitizer	Yoshii et al. (1997)	https://doi.org/10.1080/10256019708234038
Lake Baikal	Russia	Europe	55.93	109.16	Tectonic	Oligotrophic	455	31722				-29.32	1.33	3.49	0.11	14.46	oxic	Data points extracted with Webplot Digitizer	Yoshii et al. (1997)	https://doi.org/10.1080/10256019708234038
Lake Baikal	Russia	Europe	55.93	109.16	Tectonic	Oligotrophic	455	31722				-28.45	0.3	3.52	0.03	12.48	oxic	Data points extracted with Webplot Digitizer	Yoshii et al. (1997)	https://doi.org/10.1080/10256019708234038
Lake Baikal	Russia	Europe	55.93	109.16	Tectonic	Oligotrophic	455	31722				-29.22	0.74	3.65	0.04	20.17	oxic	Data points extracted with Webplot Digitizer	Yoshii et al. (1997)	https://doi.org/10.1080/10256019708234038
Lake Baikal	Russia	Europe	55.93	109.16	Tectonic	Oligotrophic	455	31722				-29.81	1.04	3.75	0.1	12.98	oxic	Data points extracted with Webplot Digitizer	Yoshii et al. (1997)	https://doi.org/10.1080/10256019708234038
Lake Baikal	Russia	Europe	55.93	109.16	Tectonic	Oligotrophic	455	31722				-28.64	1.33	3.82	0.13	12.98	oxic	Data points extracted with Webplot Digitizer	Yoshii et al. (1997)	https://doi.org/10.1080/10256019708234038
Lake Baikal	Russia	Europe	55.93	109.16	Tectonic	Oligotrophic	455	31722				-25.83	2.52	3.82	0.09	33.06	oxic	Data points extracted with Webplot Digitizer	Yoshii et al. (1997)	https://doi.org/10.1080/10256019708234038
Lake Baikal	Russia	Europe	55.93	109.16	Tectonic	Oligotrophic	455	31722				-28.93	1.19	4.02	0.12	11.98	oxic	Data points extracted with Webplot Digitizer	Yoshii et al. (1997)	https://doi.org/10.1080/10256019708234038
Lake Baikal	Russia	Europe	55.93	109.16	Tectonic	Oligotrophic	455	31722				-30.78	1.93	4.12	0.16	14.71	oxic	Data points extracted with Webplot Digitizer	Yoshii et al. (1997)	https://doi.org/10.1080/10256019708234038
Lake Baikal	Russia	Europe	55.93	109.16	Tectonic	Oligotrophic	455	31722				-29.71	1.48	4.12	0.13	13.47	oxic	Data points extracted with Webplot Digitizer	Yoshii et al. (1997)	https://doi.org/10.1080/10256019708234038
Lake Baikal	Russia	Europe	55.93	109.16	Tectonic	Oligotrophic	455	31722				-29.03	0.74	4.25	0.05	16.69	oxic	Data points extracted with Webplot Digitizer	Yoshii et al. (1997)	https://doi.org/10.1080/10256019708234038
Lake Baikal	Russia	Europe	55.93	109.16	Tectonic	Oligotrophic	455	31722				-26.8	2.22	4.71	0.16	17.19	oxic	Data points extracted with Webplot Digitizer	Yoshii et al. (1997)	https://doi.org/10.1080/10256019708234038
Lake Baikal	Russia	Europe	55.93	109.16	Tectonic	Oligotrophic	455	31722				-28.84	0.89	4.81	0.09	13.72	oxic	Data points extracted with Webplot Digitizer	Yoshii et al. (1997)	https://doi.org/10.1080/10256019708234038
Lake Baikal	Russia	Europe	55.93	109.16	Tectonic	Oligotrophic	455	31722				-28.45	0.74	4.81	0.08	11.49	oxic	Data points extracted with Webplot Digitizer	Yoshii et al. (1997)	https://doi.org/10.1080/10256019708234038
Lake Baikal	Russia	Europe	55.93	109.16	Tectonic	Oligotrophic	455	31722				-30.68	1.33	5.17	0.08	19.17	oxic	Data points extracted with Webplot Digitizer	Yoshii et al. (1997)	https://doi.org/10.1080/10256019708234038
Lake Qinghai	China	Asia	36.76	100.35	Saline	Oligotrophic	3194	4340				-28.1	2	6	0.3	8.9	oxic		Fang et al. (2017)	https://doi.org/10.4081/jlimnol.2017.1607
Lake Tanganyika	Tanzania / Republic of Congo / Zambia / Burundi	Africa	-6.26	29.51	Tectonic	Oligotrophic	774	32000		alkaline	Meromictic	-22.7169	6.4192	0.735752			anoxic		McManus et al. (2017)	https://doi.org/10.1016/j.palaeo.2015.09.035
Lake Tanganyika	Tanzania / Republic of Congo / Zambia / Burundi	Africa	-6.26	29.51	Tectonic	Oligotrophic	774	32000		alkaline	Meromictic	-22.3942	5.86895	0.686558			anoxic		McManus et al. (2017)	https://doi.org/10.1016/j.palaeo.2015.09.035
Lake Tanganyika	Tanzania / Republic of Congo / Zambia / Burundi	Africa	-6.26	29.51	Tectonic	Oligotrophic	774	32000		alkaline	Meromictic	-22.6815	4.31353	0.424523			anoxic		McManus et al. (2017)	https://doi.org/10.1016/j.palaeo.2015.09.035
Lake Tanganyika	Tanzania / Republic of Congo / Zambia / Burundi	Africa	-6.26	29.51	Tectonic	Oligotrophic	774	32000		alkaline	Meromictic	-22.6161	4.39575	0.418499			anoxic		McManus et al. (2017)	https://doi.org/10.1016/j.palaeo.2015.09.035
Lake Tanganyika	Tanzania / Republic of Congo / Zambia / Burundi	Africa	-6.26	29.51	Tectonic	Oligotrophic	774	32000		alkaline	Meromictic	-21.1387	5.29345	0.462674			anoxic		McManus et al. (2017)	https://doi.org/10.1016/j.palaeo.2015.09.035
Lake Tanganyika	Tanzania / Republic of Congo / Zambia / Burundi	Africa	-6.26	29.51	Tectonic	Oligotrophic	774	32000		alkaline	Meromictic	-21.02	5.9431	0.427535			anoxic		McManus et al. (2017)	https://doi.org/10.1016/j.palaeo.2015.09.035
Lake Tanganyika	Tanzania / Republic of Congo / Zambia / Burundi	Africa	-6.26	29.51	Tectonic	Oligotrophic	774	32000		alkaline	Meromictic	-21.029	7.4637	0.366293			anoxic		McManus et al. (2017)	https://doi.org/10.1016/j.palaeo.2015.09.035
Lake Tanganyika	Tanzania / Republic of Congo / Zambia / Burundi	Africa	-6.26	29.51	Tectonic	Oligotrophic	774	32000		alkaline	Meromictic	-21.3701	7.6943	0.448116			anoxic		McManus et al. (2017)	https://doi.org/10.1016/j.palaeo.2015.09.035
Lake Tanganyika	Tanzania / Republic of Congo / Zambia / Burundi	Africa	-6.26	29.51	Tectonic	Oligotrophic	774	32000		alkaline	Meromictic	-20.8733	7.1665	0.213691			anoxic		McManus et al. (2017)	https://doi.org/10.1016/j.palaeo.2015.09.035
Lake Malawi	Malawi / Tanzania / Mozanbique	Africa	-11.86	34.87	Tectonic	Oligotrophic	472	29600			Meromictic	-26.25		1.11	0.27		anoxic	Data from core M98-1P; Data points extracted with Webplot Digitizer	Filippi and Talbot (2005)	https://doi.org/10.1016/j.quascirev.2004.10.009
Lake Malawi	Malawi / Tanzania / Mozanbique	Africa	-11.86	34.87	Tectonic	Oligotrophic	472	29600			Meromictic	-26.14	3.96	1.28	0.23	18.82	anoxic	Data from core M98-1P; Data points extracted with Webplot Digitizer	Filippi and Talbot (2005)	https://doi.org/10.1016/j.quascirev.2004.10.009
Lake Malawi	Malawi / Tanzania / Mozanbique	Africa	-11.86	34.87	Tectonic	Oligotrophic	472	29600			Meromictic	-24.41	4.5	1.39	0.24	18.82	anoxic	Data from core M98-1P; Data points extracted with Webplot Digitizer	Filippi and Talbot (2005)	https://doi.org/10.1016/j.quascirev.2004.10.009
Lake Malawi	Malawi / Tanzania / Mozanbique	Africa	-11.86	34.87	Tectonic	Oligotrophic	472	29600			Meromictic	-23.06		1.61	0.33	10.73	anoxic	Data from core M98-1P; Data points extracted with Webplot Digitizer	Filippi and Talbot (2005)	https://doi.org/10.1016/j.quascirev.2004.10.009
Lake Malawi	Malawi / Tanzania / Mozanbique	Africa	-11.86	34.87	Tectonic	Oligotrophic	472	29600			Meromictic	-26.25	4.43	1.67	0.23	19.49	anoxic	Data from core M98-1P; Data points extracted with Webplot Digitizer	Filippi and Talbot (2005)	https://doi.org/10.1016/j.quascirev.2004.10.009
Lake Malawi	Malawi / Tanzania / Mozanbique	Africa	-11.86	34.87	Tectonic	Oligotrophic	472	29600			Meromictic	-24.95	3.61	1.67	0.26	17.14	anoxic	Data from core M98-1P; Data points extracted with Webplot Digitizer	Filippi and Talbot (2005)	https://doi.org/10.1016/j.quascirev.2004.10.009
Lake Malawi	Malawi / Tanzania / Mozanbique	Africa	-11.86	34.87	Tectonic	Oligotrophic	472	29600			Meromictic	-23.98	3.68	1.67	0.35	10.39	anoxic	Data from core M98-1P; Data points extracted with Webplot Digitizer	Filippi and Talbot (2005)	https://doi.org/10.1016/j.quascirev.2004.10.009
Lake Malawi	Malawi / Tanzania / Mozanbique	Africa	-11.86	34.87	Tectonic	Oligotrophic	472	29600			Meromictic	-23.22	3.48	1.67	0.34	10.39	anoxic	Data from core M98-1P; Data points extracted with Webplot Digitizer	Filippi and Talbot (2005)	https://doi.org/10.1016/j.quascirev.2004.10.009
Lake Malawi	Malawi / Tanzania / Mozanbique	Africa	-11.86	34.87	Tectonic	Oligotrophic	472	29600			Meromictic	-26.2	4.5	1.72	0.22	19.49	anoxic	Data from core M98-1P; Data points extracted with Webplot Digitizer	Filippi and Talbot (2005)	https://doi.org/10.1016/j.quascirev.2004.10.009
Lake Malawi	Malawi / Tanzania / Mozanbique	Africa	-11.86	34.87	Tectonic	Oligotrophic	472	29600			Meromictic	-26.09	2.46	1.72	0.23	18.48	anoxic	Data from core M98-1P; Data points extracted with Webplot Digitizer	Filippi and Talbot (2005)	https://doi.org/10.1016/j.quascirev.2004.10.009
Lake Malawi	Malawi / Tanzania / Mozanbique	Africa	-11.86	34.87	Tectonic	Oligotrophic	472	29600			Meromictic	-24.14	5.93	1.72	0.26	22.87	anoxic	Data from core M98-1P; Data points extracted with Webplot Digitizer	Filippi and Talbot (2005)	https://doi.org/10.1016/j.quascirev.2004.10.009
Lake Malawi	Malawi / Tanzania / Mozanbique	Africa	-11.86	34.87	Tectonic	Oligotrophic	472	29600			Meromictic	-25.98	3.68	1.78	0.21	18.82	anoxic	Data from core M98-1P; Data points extracted with Webplot Digitizer	Filippi and Talbot (2005)	https://doi.org/10.1016/j.quascirev.2004.10.009
Lake Malawi	Malawi / Tanzania / Mozanbique	Africa	-11.86	34.87	Tectonic	Oligotrophic	472	29600			Meromictic	-25.82	4.3	1.78	0.24	19.83	anoxic	Data from core M98-1P; Data points extracted with Webplot Digitizer	Filippi and Talbot (2005)	https://doi.org/10.1016/j.quascirev.2004.10.009
Lake Malawi	Malawi / Tanzania / Mozanbique	Africa	-11.86	34.87	Tectonic	Oligotrophic	472	29600			Meromictic	-26.09	3.96	1.83	0.18	20.17	anoxic	Data from core M98-1P; Data points extracted with Webplot Digitizer	Filippi and Talbot (2005)	https://doi.org/10.1016/j.quascirev.2004.10.009
Lake Malawi	Malawi / Tanzania / Mozanbique	Africa	-11.86	34.87	Tectonic	Oligotrophic	472	29600			Meromictic	-26.2	4.23	1.89	0.22	19.49	anoxic	Data from core M98-1P; Data points extracted with Webplot Digitizer	Filippi and Talbot (2005)	https://doi.org/10.1016/j.quascirev.2004.10.009
Lake Malawi	Malawi / Tanzania / Mozanbique	Africa	-11.86	34.87	Tectonic	Oligotrophic	472	29600			Meromictic	-26.09	4.23	1.94	0.21	18.82	anoxic	Data from core M98-1P; Data points extracted with Webplot Digitizer	Filippi and Talbot (2005)	https://doi.org/10.1016/j.quascirev.2004.10.009
Lake Malawi	Malawi / Tanzania / Mozanbique	Africa	-11.86	34.87	Tectonic	Oligotrophic	472	29600			Meromictic	-25.11	3.48	1.94	0.2	17.47	anoxic	Data from core M98-1P; Data points extracted with Webplot Digitizer	Filippi and Talbot (2005)	https://doi.org/10.1016/j.quascirev.2004.10.009
Lake Malawi	Malawi / Tanzania / Mozanbique	Africa	-11.86	34.87	Tectonic	Oligotrophic	472	29600			Meromictic	-24.41	4.09	2	0.2	18.15	anoxic	Data from core M98-1P; Data points extracted with Webplot Digitizer	Filippi and Talbot (2005)	https://doi.org/10.1016/j.quascirev.2004.10.009
Lake Malawi	Malawi / Tanzania / Mozanbique	Africa	-11.86	34.87	Tectonic	Oligotrophic	472	29600			Meromictic	-26.14	4.09	2.06	0.23	19.49	anoxic	Data from core M98-1P; Data points extracted with Webplot Digitizer	Filippi and Talbot (2005)	https://doi.org/10.1016/j.quascirev.2004.10.009
Lake Malawi	Malawi / Tanzania / Mozanbique	Africa	-11.86	34.87	Tectonic	Oligotrophic	472	29600			Meromictic	-25.98	3.75	2.11	0.22	18.82	anoxic	Data from core M98-1P; Data points extracted with Webplot Digitizer	Filippi and Talbot (2005)	https://doi.org/10.1016/j.quascirev.2004.10.009
Lake Malawi	Malawi / Tanzania / Mozanbique	Africa	-11.86	34.87	Tectonic	Oligotrophic	472	29600			Meromictic	-25.82	4.23	2.11	0.2	18.82	anoxic	Data from core M98-1P; Data points extracted with Webplot Digitizer	Filippi and Talbot (2005)	https://doi.org/10.1016/j.quascirev.2004.10.009
Lake Malawi	Malawi / Tanzania / Mozanbique	Africa	-11.86	34.87	Tectonic	Oligotrophic	472	29600			Meromictic	-24.95	3.34	2.17	0.24	15.45	anoxic	Data from core M98-1P; Data points extracted with Webplot Digitizer	Filippi and Talbot (2005)	https://doi.org/10.1016/j.quascirev.2004.10.009
Lake Malawi	Malawi / Tanzania / Mozanbique	Africa	-11.86	34.87	Tectonic	Oligotrophic	472	29600			Meromictic	-23.76	3.34	2.17	0.25	13.76	anoxic	Data from core M98-1P; Data points extracted with Webplot Digitizer	Filippi and Talbot (2005)	https://doi.org/10.1016/j.quascirev.2004.10.009
Lake Malawi	Malawi / Tanzania / Mozanbique	Africa	-11.86	34.87	Tectonic	Oligotrophic	472	29600			Meromictic	-23.06	3.34	2.17	0.29	14.1	anoxic	Data from core M98-1P; Data points extracted with Webplot Digitizer	Filippi and Talbot (2005)	https://doi.org/10.1016/j.quascirev.2004.10.009
Lake Malawi	Malawi / Tanzania / Mozanbique	Africa	-11.86	34.87	Tectonic	Oligotrophic	472	29600			Meromictic	-24.3	3.27	2.22	0.21	16.12	anoxic	Data from core M98-1P; Data points extracted with Webplot Digitizer	Filippi and Talbot (2005)	https://doi.org/10.1016/j.quascirev.2004.10.009
Lake Malawi	Malawi / Tanzania / Mozanbique	Africa	-11.86	34.87	Tectonic	Oligotrophic	472	29600			Meromictic	-24.68	3.82	2.28	0.15	19.49	anoxic	Data from core M98-1P; Data points extracted with Webplot Digitizer	Filippi and Talbot (2005)	https://doi.org/10.1016/j.quascirev.2004.10.009
Lake Malawi	Malawi / Tanzania / Mozanbique	Africa	-11.86	34.87	Tectonic	Oligotrophic	472	29600			Meromictic	-24.36	4.5	2.28	0.26	14.78	anoxic	Data from core M98-1P; Data points extracted with Webplot Digitizer	Filippi and Talbot (2005)	https://doi.org/10.1016/j.quascirev.2004.10.009
Lake Malawi	Malawi / Tanzania / Mozanbique	Africa	-11.86	34.87	Tectonic	Oligotrophic	472	29600			Meromictic	-24.47	2.86	2.33	0.18	18.48	anoxic	Data from core M98-1P; Data points extracted with Webplot Digitizer	Filippi and Talbot (2005)	https://doi.org/10.1016/j.quascirev.2004.10.009
Lake Malawi	Malawi / Tanzania / Mozanbique	Africa	-11.86	34.87	Tectonic	Oligotrophic	472	29600			Meromictic	-24.14	5.32	2.33	0.24	22.53	anoxic	Data from core M98-1P; Data points extracted with Webplot Digitizer	Filippi and Talbot (2005)	https://doi.org/10.1016/j.quascirev.2004.10.009
Lake Malawi	Malawi / Tanzania / Mozanbique	Africa	-11.86	34.87	Tectonic	Oligotrophic	472	29600			Meromictic	-23.33	2.86	2.33	0.17	13.09	anoxic	Data from core M98-1P; Data points extracted with Webplot Digitizer	Filippi and Talbot (2005)	https://doi.org/10.1016/j.quascirev.2004.10.009
Lake Malawi	Malawi / Tanzania / Mozanbique	Africa	-11.86	34.87	Tectonic	Oligotrophic	472	29600			Meromictic	-24.79	4.16	2.39	0.19	21.52	anoxic	Data from core M98-1P; Data points extracted with Webplot Digitizer	Filippi and Talbot (2005)	https://doi.org/10.1016/j.quascirev.2004.10.009
Lake Malawi	Malawi / Tanzania / Mozanbique	Africa	-11.86	34.87	Tectonic	Oligotrophic	472	29600			Meromictic	-23.22	3.21	2.39	0.25	13.43	anoxic	Data from core M98-1P; Data points extracted with Webplot Digitizer	Filippi and Talbot (2005)	https://doi.org/10.1016/j.quascirev.2004.10.009
Lake Malawi	Malawi / Tanzania / Mozanbique	Africa	-11.86	34.87	Tectonic	Oligotrophic	472	29600			Meromictic	-24.68	2.86	2.44	0.19	14.44	anoxic	Data from core M98-1P; Data points extracted with Webplot Digitizer	Filippi and Talbot (2005)	https://doi.org/10.1016/j.quascirev.2004.10.009
Lake Malawi	Malawi / Tanzania / Mozanbique	Africa	-11.86	34.87	Tectonic	Oligotrophic	472	29600			Meromictic	-23.06	4.84	2.44	0.24	20.51	anoxic	Data from core M98-1P; Data points extracted with Webplot Digitizer	Filippi and Talbot (2005)	https://doi.org/10.1016/j.quascirev.2004.10.009
Lake Malawi	Malawi / Tanzania / Mozanbique	Africa	-11.86	34.87	Tectonic	Oligotrophic	472	29600			Meromictic	-25.87	4.77	2.5	0.23	18.82	anoxic	Data from core M98-1P; Data points extracted with Webplot Digitizer	Filippi and Talbot (2005)	https://doi.org/10.1016/j.quascirev.2004.10.009
Lake Malawi	Malawi / Tanzania / Mozanbique	Africa	-11.86	34.87	Tectonic	Oligotrophic	472	29600			Meromictic	-25.01	3.75	2.5	0.25	14.44	anoxic	Data from core M98-1P; Data points extracted with Webplot Digitizer	Filippi and Talbot (2005)	https://doi.org/10.1016/j.quascirev.2004.10.009
Lake Malawi	Malawi / Tanzania / Mozanbique	Africa	-11.86	34.87	Tectonic	Oligotrophic	472	29600			Meromictic	-24.41	2.73	2.5	0.12	20.84	anoxic	Data from core M98-1P; Data points extracted with Webplot Digitizer	Filippi and Talbot (2005)	https://doi.org/10.1016/j.quascirev.2004.10.009
Lake Malawi	Malawi / Tanzania / Mozanbique	Africa	-11.86	34.87	Tectonic	Oligotrophic	472	29600			Meromictic	-24.74	3.41	2.56	0.18	16.12	anoxic	Data from core M98-1P; Data points extracted with Webplot Digitizer	Filippi and Talbot (2005)	https://doi.org/10.1016/j.quascirev.2004.10.009
Lake Malawi	Malawi / Tanzania / Mozanbique	Africa	-11.86	34.87	Tectonic	Oligotrophic	472	29600			Meromictic	-24.95	2.66	2.67	0.15	18.48	anoxic	Data from core M98-1P; Data points extracted with Webplot Digitizer	Filippi and Talbot (2005)	https://doi.org/10.1016/j.quascirev.2004.10.009
Lake Malawi	Malawi / Tanzania / Mozanbique	Africa	-11.86	34.87	Tectonic	Oligotrophic	472	29600			Meromictic	-24.47	3.21	2.67	0.19	16.8	anoxic	Data from core M98-1P; Data points extracted with Webplot Digitizer	Filippi and Talbot (2005)	https://doi.org/10.1016/j.quascirev.2004.10.009
Lake Malawi	Malawi / Tanzania / Mozanbique	Africa	-11.86	34.87	Tectonic	Oligotrophic	472	29600			Meromictic	-25.06	3.48	2.72	0.18	19.49	anoxic	Data from core M98-1P; Data points extracted with Webplot Digitizer	Filippi and Talbot (2005)	https://doi.org/10.1016/j.quascirev.2004.10.009
Lake Malawi	Malawi / Tanzania / Mozanbique	Africa	-11.86	34.87	Tectonic	Oligotrophic	472	29600			Meromictic	-24.84	3.68	2.72	0.21	17.81	anoxic	Data from core M98-1P; Data points extracted with Webplot Digitizer	Filippi and Talbot (2005)	https://doi.org/10.1016/j.quascirev.2004.10.009
Lake Malawi	Malawi / Tanzania / Mozanbique	Africa	-11.86	34.87	Tectonic	Oligotrophic	472	29600			Meromictic	-24.79	2.8	2.72	0.22	16.8	anoxic	Data from core M98-1P; Data points extracted with Webplot Digitizer	Filippi and Talbot (2005)	https://doi.org/10.1016/j.quascirev.2004.10.009
Lake Malawi	Malawi / Tanzania / Mozanbique	Africa	-11.86	34.87	Tectonic	Oligotrophic	472	29600			Meromictic	-24.14	5.18	2.72	0.23	22.53	anoxic	Data from core M98-1P; Data points extracted with Webplot Digitizer	Filippi and Talbot (2005)	https://doi.org/10.1016/j.quascirev.2004.10.009
Lake Malawi	Malawi / Tanzania / Mozanbique	Africa	-11.86	34.87	Tectonic	Oligotrophic	472	29600			Meromictic	-23.54	4.36	2.72	0.25	13.43	anoxic	Data from core M98-1P; Data points extracted with Webplot Digitizer	Filippi and Talbot (2005)	https://doi.org/10.1016/j.quascirev.2004.10.009
Lake Malawi	Malawi / Tanzania / Mozanbique	Africa	-11.86	34.87	Tectonic	Oligotrophic	472	29600			Meromictic	-24.19	3.75	2.78	0.24	13.09	anoxic	Data from core M98-1P; Data points extracted with Webplot Digitizer	Filippi and Talbot (2005)	https://doi.org/10.1016/j.quascirev.2004.10.009
Lake Malawi	Malawi / Tanzania / Mozanbique	Africa	-11.86	34.87	Tectonic	Oligotrophic	472	29600			Meromictic	-23.98	2.25	2.78	0.21	13.09	anoxic	Data from core M98-1P; Data points extracted with Webplot Digitizer	Filippi and Talbot (2005)	https://doi.org/10.1016/j.quascirev.2004.10.009
Lake Malawi	Malawi / Tanzania / Mozanbique	Africa	-11.86	34.87	Tectonic	Oligotrophic	472	29600			Meromictic	-23.71	2.25	2.78	0.27	12.42	anoxic	Data from core M98-1P; Data points extracted with Webplot Digitizer	Filippi and Talbot (2005)	https://doi.org/10.1016/j.quascirev.2004.10.009
Lake Malawi	Malawi / Tanzania / Mozanbique	Africa	-11.86	34.87	Tectonic	Oligotrophic	472	29600			Meromictic	-24.63	2.52	2.83	0.1	24.55	anoxic	Data from core M98-1P; Data points extracted with Webplot Digitizer	Filippi and Talbot (2005)	https://doi.org/10.1016/j.quascirev.2004.10.009
Lake Malawi	Malawi / Tanzania / Mozanbique	Africa	-11.86	34.87	Tectonic	Oligotrophic	472	29600			Meromictic	-22.57	4.36	2.83	0.21	20.51	anoxic	Data from core M98-1P; Data points extracted with Webplot Digitizer	Filippi and Talbot (2005)	https://doi.org/10.1016/j.quascirev.2004.10.009
Lake Malawi	Malawi / Tanzania / Mozanbique	Africa	-11.86	34.87	Tectonic	Oligotrophic	472	29600			Meromictic	-24.52	3.34	2.89	0.17	19.49	anoxic	Data from core M98-1P; Data points extracted with Webplot Digitizer	Filippi and Talbot (2005)	https://doi.org/10.1016/j.quascirev.2004.10.009
Lake Malawi	Malawi / Tanzania / Mozanbique	Africa	-11.86	34.87	Tectonic	Oligotrophic	472	29600			Meromictic	-24.47	3.48	2.89	0.26	14.44	anoxic	Data from core M98-1P; Data points extracted with Webplot Digitizer	Filippi and Talbot (2005)	https://doi.org/10.1016/j.quascirev.2004.10.009
Lake Malawi	Malawi / Tanzania / Mozanbique	Africa	-11.86	34.87	Tectonic	Oligotrophic	472	29600			Meromictic	-24.03	3.55	3	0.24	14.78	anoxic	Data from core M98-1P; Data points extracted with Webplot Digitizer	Filippi and Talbot (2005)	https://doi.org/10.1016/j.quascirev.2004.10.009
Lake Malawi	Malawi / Tanzania / Mozanbique	Africa	-11.86	34.87	Tectonic	Oligotrophic	472	29600			Meromictic	-22.68	4.43	3	0.21	21.18	anoxic	Data from core M98-1P; Data points extracted with Webplot Digitizer	Filippi and Talbot (2005)	https://doi.org/10.1016/j.quascirev.2004.10.009
Lake Malawi	Malawi / Tanzania / Mozanbique	Africa	-11.86	34.87	Tectonic	Oligotrophic	472	29600			Meromictic	-25.06	2.66	3.06	0.19	12.42	anoxic	Data from core M98-1P; Data points extracted with Webplot Digitizer	Filippi and Talbot (2005)	https://doi.org/10.1016/j.quascirev.2004.10.009
Lake Malawi	Malawi / Tanzania / Mozanbique	Africa	-11.86	34.87	Tectonic	Oligotrophic	472	29600			Meromictic	-24.9	2.8	3.06	0.16	17.47	anoxic	Data from core M98-1P; Data points extracted with Webplot Digitizer	Filippi and Talbot (2005)	https://doi.org/10.1016/j.quascirev.2004.10.009
Lake Malawi	Malawi / Tanzania / Mozanbique	Africa	-11.86	34.87	Tectonic	Oligotrophic	472	29600			Meromictic	-24.19	2.8	3.06	0.22	13.43	anoxic	Data from core M98-1P; Data points extracted with Webplot Digitizer	Filippi and Talbot (2005)	https://doi.org/10.1016/j.quascirev.2004.10.009
Lake Malawi	Malawi / Tanzania / Mozanbique	Africa	-11.86	34.87	Tectonic	Oligotrophic	472	29600			Meromictic	-23.71	3.75	3.06	0.19		anoxic	Data from core M98-1P; Data points extracted with Webplot Digitizer	Filippi and Talbot (2005)	https://doi.org/10.1016/j.quascirev.2004.10.009
Lake Malawi	Malawi / Tanzania / Mozanbique	Africa	-11.86	34.87	Tectonic	Oligotrophic	472	29600			Meromictic	-23.54	2.32	3.06	0.19	12.08	anoxic	Data from core M98-1P; Data points extracted with Webplot Digitizer	Filippi and Talbot (2005)	https://doi.org/10.1016/j.quascirev.2004.10.009
Lake Malawi	Malawi / Tanzania / Mozanbique	Africa	-11.86	34.87	Tectonic	Oligotrophic	472	29600			Meromictic	-22.52	3.61	3.11	0.19	19.16	anoxic	Data from core M98-1P; Data points extracted with Webplot Digitizer	Filippi and Talbot (2005)	https://doi.org/10.1016/j.quascirev.2004.10.009
Lake Malawi	Malawi / Tanzania / Mozanbique	Africa	-11.86	34.87	Tectonic	Oligotrophic	472	29600			Meromictic	-24.52	3.41	3.22	0.18	17.47	anoxic	Data from core M98-1P; Data points extracted with Webplot Digitizer	Filippi and Talbot (2005)	https://doi.org/10.1016/j.quascirev.2004.10.009
Lake Malawi	Malawi / Tanzania / Mozanbique	Africa	-11.86	34.87	Tectonic	Oligotrophic	472	29600			Meromictic	-24.19	3.21	3.22	0.17	18.82	anoxic	Data from core M98-1P; Data points extracted with Webplot Digitizer	Filippi and Talbot (2005)	https://doi.org/10.1016/j.quascirev.2004.10.009
Lake Malawi	Malawi / Tanzania / Mozanbique	Africa	-11.86	34.87	Tectonic	Oligotrophic	472	29600			Meromictic	-22.52	3.55	3.28	0.18	19.49	anoxic	Data from core M98-1P; Data points extracted with Webplot Digitizer	Filippi and Talbot (2005)	https://doi.org/10.1016/j.quascirev.2004.10.009
Lake Malawi	Malawi / Tanzania / Mozanbique	Africa	-11.86	34.87	Tectonic	Oligotrophic	472	29600			Meromictic	-22.73	3.55	3.39	0.17	20.84	anoxic	Data from core M98-1P; Data points extracted with Webplot Digitizer	Filippi and Talbot (2005)	https://doi.org/10.1016/j.quascirev.2004.10.009
Lake Malawi	Malawi / Tanzania / Mozanbique	Africa	-11.86	34.87	Tectonic	Oligotrophic	472	29600			Meromictic	-24.36	2.93	3.44	0.22	12.08	anoxic	Data from core M98-1P; Data points extracted with Webplot Digitizer	Filippi and Talbot (2005)	https://doi.org/10.1016/j.quascirev.2004.10.009
Lake Malawi	Malawi / Tanzania / Mozanbique	Africa	-11.86	34.87	Tectonic	Oligotrophic	472	29600			Meromictic	-22.79	3.89	3.44	0.19	20.51	anoxic	Data from core M98-1P; Data points extracted with Webplot Digitizer	Filippi and Talbot (2005)	https://doi.org/10.1016/j.quascirev.2004.10.009
Lake Malawi	Malawi / Tanzania / Mozanbique	Africa	-11.86	34.87	Tectonic	Oligotrophic	472	29600			Meromictic	-25.33	2.25	3.56	0.19	18.15	anoxic	Data from core M98-1P; Data points extracted with Webplot Digitizer	Filippi and Talbot (2005)	https://doi.org/10.1016/j.quascirev.2004.10.009
Lake Malawi	Malawi / Tanzania / Mozanbique	Africa	-11.86	34.87	Tectonic	Oligotrophic	472	29600			Meromictic	-22.95	3.55	3.56	0.18	19.83	anoxic	Data from core M98-1P; Data points extracted with Webplot Digitizer	Filippi and Talbot (2005)	https://doi.org/10.1016/j.quascirev.2004.10.009
Lake Malawi	Malawi / Tanzania / Mozanbique	Africa	-11.86	34.87	Tectonic	Oligotrophic	472	29600			Meromictic	-23	3.07	3.67	0.17	18.15	anoxic	Data from core M98-1P; Data points extracted with Webplot Digitizer	Filippi and Talbot (2005)	https://doi.org/10.1016/j.quascirev.2004.10.009
Lake Malawi	Malawi / Tanzania / Mozanbique	Africa	-11.86	34.87	Tectonic	Oligotrophic	472	29600			Meromictic	-22.52	3.61	3.67	0.18	20.17	anoxic	Data from core M98-1P; Data points extracted with Webplot Digitizer	Filippi and Talbot (2005)	https://doi.org/10.1016/j.quascirev.2004.10.009
Lake Malawi	Malawi / Tanzania / Mozanbique	Africa	-11.86	34.87	Tectonic	Oligotrophic	472	29600			Meromictic	-23	3.14	3.72	0.17	18.15	anoxic	Data from core M98-1P; Data points extracted with Webplot Digitizer	Filippi and Talbot (2005)	https://doi.org/10.1016/j.quascirev.2004.10.009
Lake Malawi	Malawi / Tanzania / Mozanbique	Africa	-11.86	34.87	Tectonic	Oligotrophic	472	29600			Meromictic	-25.28	2.66	3.78	0.16	16.46	anoxic	Data from core M98-1P; Data points extracted with Webplot Digitizer	Filippi and Talbot (2005)	https://doi.org/10.1016/j.quascirev.2004.10.009
Lake Malawi	Malawi / Tanzania / Mozanbique	Africa	-11.86	34.87	Tectonic	Oligotrophic	472	29600			Meromictic	-24.9	3.14	3.94	0.19	14.44	anoxic	Data from core M98-1P; Data points extracted with Webplot Digitizer	Filippi and Talbot (2005)	https://doi.org/10.1016/j.quascirev.2004.10.009
Lake Malawi	Malawi / Tanzania / Mozanbique	Africa	-11.86	34.87	Tectonic	Oligotrophic	472	29600			Meromictic	-24.63	3.41	3.94	0.21	13.76	anoxic	Data from core M98-1P; Data points extracted with Webplot Digitizer	Filippi and Talbot (2005)	https://doi.org/10.1016/j.quascirev.2004.10.009
Lake Malawi	Malawi / Tanzania / Mozanbique	Africa	-11.86	34.87	Tectonic	Oligotrophic	472	29600			Meromictic	-22.95	2.32	3.94	0.15	15.45	anoxic	Data from core M98-1P; Data points extracted with Webplot Digitizer	Filippi and Talbot (2005)	https://doi.org/10.1016/j.quascirev.2004.10.009
Lake Malawi	Malawi / Tanzania / Mozanbique	Africa	-11.86	34.87	Tectonic	Oligotrophic	472	29600			Meromictic	-24.9	2.66	4	0.16	16.8	anoxic	Data from core M98-1P; Data points extracted with Webplot Digitizer	Filippi and Talbot (2005)	https://doi.org/10.1016/j.quascirev.2004.10.009
Lake Malawi	Malawi / Tanzania / Mozanbique	Africa	-11.86	34.87	Tectonic	Oligotrophic	472	29600			Meromictic	-24.36	3.68	4.28	0.26	14.44	anoxic	Data from core M98-1P; Data points extracted with Webplot Digitizer	Filippi and Talbot (2005)	https://doi.org/10.1016/j.quascirev.2004.10.009
Lake Malawi	Malawi / Tanzania / Mozanbique	Africa	-11.86	34.87	Tectonic	Oligotrophic	472	29600			Meromictic	-21.16	4.09	4.67	0.23	18.15	anoxic	Data from core M98-1P; Data points extracted with Webplot Digitizer	Filippi and Talbot (2005)	https://doi.org/10.1016/j.quascirev.2004.10.009
MIS, Lake Huron	United States	North America	45.2	-83.33	Submerged sinkhole	Oligotrophic	176				Meromictic	-24.03	8.1	-0.6	0.7		anoxic		This study
MIS, Lake Huron	United States	North America	45.2	-83.33	Submerged sinkhole	Oligotrophic	176				Meromictic	-23.72	4.9	0.4	0.5		anoxic		This study
MIS, Lake Huron	United States	North America	45.2	-83.33	Submerged sinkhole	Oligotrophic	176				Meromictic	-22.92	6.9	-0.1	0.5		anoxic		This study
MIS, Lake Huron	United States	North America	45.2	-83.33	Submerged sinkhole	Oligotrophic	176				Meromictic	-22.7	7.7	0.5	0.6		anoxic		This study
MIS, Lake Huron	United States	North America	45.2	-83.33	Submerged sinkhole	Oligotrophic	176				Meromictic	-22.52	7.5	0.5	0.6		anoxic		This study
MIS, Lake Huron	United States	North America	45.2	-83.33	Submerged sinkhole	Oligotrophic	176				Meromictic	-22.34	7.7	0.5	0.7		anoxic		This study
MIS, Lake Huron	United States	North America	45.2	-83.33	Submerged sinkhole	Oligotrophic	176				Meromictic	-25.72	11.8	-0.8	1.2		anoxic		This study
MIS, Lake Huron	United States	North America	45.2	-83.33	Submerged sinkhole	Oligotrophic	176				Meromictic	-23.38	7.7	0.2	0.6		anoxic		This study
MIS, Lake Huron	United States	North America	45.2	-83.33	Submerged sinkhole	Oligotrophic	176				Meromictic	-23.19	3.6	0.5	0.4		anoxic		This study
MIS, Lake Huron	United States	North America	45.2	-83.33	Submerged sinkhole	Oligotrophic	176				Meromictic	-22.67	4.6	0.4	0.5		anoxic		This study
MIS, Lake Huron	United States	North America	45.2	-83.33	Submerged sinkhole	Oligotrophic	176				Meromictic	-22.03	3.9	0.6	0.4		anoxic		This study
MIS, Lake Huron	United States	North America	45.2	-83.33	Submerged sinkhole	Oligotrophic	176				Meromictic	-22.67	7.1	0	0.6		anoxic		This study
MIS, Lake Huron	United States	North America	45.2	-83.33	Submerged sinkhole	Oligotrophic	176				Meromictic	-22.08	6.8	0	0.7		anoxic		This study
MIS, Lake Huron	United States	North America	45.2	-83.33	Submerged sinkhole	Oligotrophic	176				Meromictic	-26.03	17	-3.2	1.7		anoxic		This study
MIS, Lake Huron	United States	North America	45.2	-83.33	Submerged sinkhole	Oligotrophic	176				Meromictic	-23.78	15.5	-1.4	1.4		anoxic		This study
MIS, Lake Huron	United States	North America	45.2	-83.33	Submerged sinkhole	Oligotrophic	176				Meromictic	-22.52	11.2	-1.9	1		anoxic		This study
MIS, Lake Huron	United States	North America	45.2	-83.33	Submerged sinkhole	Oligotrophic	176				Meromictic	-23.1	10.3	-0.4	0.8		anoxic		This study
MIS, Lake Huron	United States	North America	45.2	-83.33	Submerged sinkhole	Oligotrophic	176				Meromictic	-22.56	8.8	1.6	0.8		anoxic		This study
MIS, Lake Huron	United States	North America	45.2	-83.33	Submerged sinkhole	Oligotrophic	176				Meromictic	-22.27	9.7	-0.3	0.8		anoxic		This study
MIS, Lake Huron	United States	North America	45.2	-83.33	Submerged sinkhole	Oligotrophic	176				Meromictic	-22.71	3.2	0.1	0.4		anoxic		This study
MIS, Lake Huron	United States	North America	45.2	-83.33	Submerged sinkhole	Oligotrophic	176				Meromictic	-23.03	6.7	0.4	0.6		anoxic		This study
MIS, Lake Huron	United States	North America	45.2	-83.33	Submerged sinkhole	Oligotrophic	176				Meromictic	-22.48	6.3	0.4	0.7		anoxic		This study
MIS, Lake Huron	United States	North America	45.2	-83.33	Submerged sinkhole	Oligotrophic	176				Meromictic	-22.5	8.3	0.5	0.6		anoxic		This study
MIS, Lake Huron	United States	North America	45.2	-83.33	Submerged sinkhole	Oligotrophic	176				Meromictic	-22.15	7.8	0.9	1.4		anoxic		This study
MIS, Lake Huron	United States	North America	45.2	-83.33	Submerged sinkhole	Oligotrophic	176				Meromictic	-22.77	13.1	-0.8	1.1		anoxic		This study
MIS, Lake Huron	United States	North America	45.2	-83.33	Submerged sinkhole	Oligotrophic	176				Meromictic	-20.94	10.6	-0.2	0.8		anoxic		This study
MIS, Lake Huron	United States	North America	45.2	-83.33	Submerged sinkhole	Oligotrophic	176				Meromictic	-22.38	9.7	0.4	0.8		anoxic		This study
MIS, Lake Huron	United States	North America	45.2	-83.33	Submerged sinkhole	Oligotrophic	176				Meromictic	-21.19	6.2	0.6	0.5		anoxic		This study
MIS, Lake Huron	United States	North America	45.2	-83.33	Submerged sinkhole	Oligotrophic	176				Meromictic	-22.55	6.5	0.4	0.4		anoxic		This study
MIS, Lake Huron	United States	North America	45.2	-83.33	Submerged sinkhole	Oligotrophic	176				Meromictic	-22.17	8.4	0.5	0.7		anoxic		This study
MIS, Lake Huron	United States	North America	45.2	-83.33	Submerged sinkhole	Oligotrophic	176				Meromictic	-22.72	6.8	0.4	0.5		anoxic		This study
MIS, Lake Huron	United States	North America	45.2	-83.33	Submerged sinkhole	Oligotrophic	176				Meromictic	-23.05	7.7	0.3	0.6		anoxic		This study
MIS, Lake Huron	United States	North America	45.2	-83.33	Submerged sinkhole	Oligotrophic	176				Meromictic	-23.35	5.9	0.4	0.5		anoxic		This study
MIS, Lake Huron	United States	North America	45.2	-83.33	Submerged sinkhole	Oligotrophic	176				Meromictic	-22.02	6.4	0.2	0.6		anoxic		This study
MIS, Lake Huron	United States	North America	45.2	-83.33	Submerged sinkhole	Oligotrophic	176				Meromictic	-22.07	7	0.1	0.5		anoxic		This study
MIS, Lake Huron	United States	North America	45.2	-83.33	Submerged sinkhole	Oligotrophic	176				Meromictic	-21.67	7.1	-0.4	0.5		anoxic		This study
MIS, Lake Huron	United States	North America	45.2	-83.33	Submerged sinkhole	Oligotrophic	176				Meromictic	-22.02	7	0.6	0.6		anoxic		This study
MIS, Lake Huron	United States	North America	45.2	-83.33	Submerged sinkhole	Oligotrophic	176				Meromictic	-23.25	7.8	-0.2	0.6		anoxic		This study
MIS, Lake Huron	United States	North America	45.2	-83.33	Submerged sinkhole	Oligotrophic	176				Meromictic	-22.47	7.2	-0.7	0.5		anoxic		This study
MIS, Lake Huron	United States	North America	45.2	-83.33	Submerged sinkhole	Oligotrophic	176				Meromictic	-22.7	6.7	0.6	0.5		anoxic		This study
MIS, Lake Huron	United States	North America	45.2	-83.33	Submerged sinkhole	Oligotrophic	176				Meromictic	-22.3		-0.5	0.4		anoxic		This study
MIS, Lake Huron	United States	North America	45.2	-83.33	Submerged sinkhole	Oligotrophic	176				Meromictic	-22.12	6.7	0.1	0.4		anoxic		This study
MIS, Lake Huron	United States	North America	45.2	-83.33	Submerged sinkhole	Oligotrophic	176				Meromictic	-22.52	5.5	0.2	0.5		anoxic		This study
MIS, Lake Huron	United States	North America	45.2	-83.33	Submerged sinkhole	Oligotrophic	176				Meromictic	-21.9	17.4	-0.1	1		anoxic		This study
MIS, Lake Huron	United States	North America	45.2	-83.33	Submerged sinkhole	Oligotrophic	176				Meromictic	-23.23	8.8	-0.1	0.7		anoxic		This study
MIS, Lake Huron	United States	North America	45.2	-83.33	Submerged sinkhole	Oligotrophic	176				Meromictic	-22.89	4.5	-0.3	0.5		anoxic		This study
MIS, Lake Huron	United States	North America	45.2	-83.33	Submerged sinkhole	Oligotrophic	176				Meromictic	-22.57	4.9	-0.4	0.3		anoxic		This study
MIS, Lake Huron	United States	North America	45.2	-83.33	Submerged sinkhole	Oligotrophic	176				Meromictic	-22.35	6.1	0.3	0.5		anoxic		This study
MIS, Lake Huron	United States	North America	45.2	-83.33	Submerged sinkhole	Oligotrophic	176				Meromictic	-22.35	9	0	0.4		anoxic		This study
MIS, Lake Huron	United States	North America	45.2	-83.33	Submerged sinkhole	Oligotrophic	176				Meromictic	-22.74	6.7	0.4	0.6		anoxic		This study
MIS, Lake Huron	United States	North America	45.2	-83.33	Submerged sinkhole	Oligotrophic	176				Meromictic	-23.23	6	0.1	0.4		anoxic		This study
MIS, Lake Huron	United States	North America	45.2	-83.33	Submerged sinkhole	Oligotrophic	176				Meromictic	-22.88	5.5	-0.4	0.4		anoxic		This study
MIS, Lake Huron	United States	North America	45.2	-83.33	Submerged sinkhole	Oligotrophic	176				Meromictic	-22.21	7.1	-0.1	0.5		anoxic		This study
MIS, Lake Huron	United States	North America	45.2	-83.33	Submerged sinkhole	Oligotrophic	176				Meromictic	-22.32	5.8	0.1	0.4		anoxic		This study
MIS, Lake Huron	United States	North America	45.2	-83.33	Submerged sinkhole	Oligotrophic	176				Meromictic	-22.9	5	-0.1	0.4		anoxic		This study
MIS, Lake Huron	United States	North America	45.2	-83.33	Submerged sinkhole	Oligotrophic	176				Meromictic	-23.27	9.4	-0.7	0.8		anoxic		This study
MIS, Lake Huron	United States	North America	45.2	-83.33	Submerged sinkhole	Oligotrophic	176				Meromictic	-23.09	8.1	-0.6	0.6		anoxic		This study
MIS, Lake Huron	United States	North America	45.2	-83.33	Submerged sinkhole	Oligotrophic	176				Meromictic	-22.62	6.2	-1	0.5		anoxic		This study
MIS, Lake Huron	United States	North America	45.2	-83.33	Submerged sinkhole	Oligotrophic	176				Meromictic	-21.81	7.1	0.8	0.6		anoxic		This study
MIS, Lake Huron	United States	North America	45.2	-83.33	Submerged sinkhole	Oligotrophic	176				Meromictic	-22.53	7.8	0.6	0.6		anoxic		This study
MIS, Lake Huron	United States	North America	45.2	-83.33	Submerged sinkhole	Oligotrophic	176				Meromictic	-21.92	6.8	-0.3	0.5		anoxic		This study
MIS, Lake Huron	United States	North America	45.2	-83.33	Submerged sinkhole	Oligotrophic	176				Meromictic	-25.89	13.5	-1.4	1.6		anoxic		This study
MIS, Lake Huron	United States	North America	45.2	-83.33	Submerged sinkhole	Oligotrophic	176				Meromictic	-23.41	9.7	0.4	1		anoxic		This study
MIS, Lake Huron	United States	North America	45.2	-83.33	Submerged sinkhole	Oligotrophic	176				Meromictic	-22.44	8.8	-0.8	0.7		anoxic		This study
MIS, Lake Huron	United States	North America	45.2	-83.33	Submerged sinkhole	Oligotrophic	176				Meromictic	-21.73	9.9	-0.3	0.9		anoxic		This study
MIS, Lake Huron	United States	North America	45.2	-83.33	Submerged sinkhole	Oligotrophic	176				Meromictic	-21.91	8.2	0.1	0.8		anoxic		This study
MIS, Lake Huron	United States	North America	45.2	-83.33	Submerged sinkhole	Oligotrophic	176				Meromictic	-22.29	9.1	-0.9	0.8		anoxic		This study
MIS, Lake Huron	United States	North America	45.2	-83.33	Submerged sinkhole	Oligotrophic	176				Meromictic	-22	10.1	-0.2	0.9		anoxic		This study
MIS, Lake Huron	United States	North America	45.2	-83.33	Submerged sinkhole	Oligotrophic	176				Meromictic	-21.83	10.1	-0.4	1		anoxic		This study
MIS, Lake Huron	United States	North America	45.2	-83.33	Submerged sinkhole	Oligotrophic	176				Meromictic	-21.73	7.9	0.8	0.8		anoxic		This study
MIS, Lake Huron	United States	North America	45.2	-83.33	Submerged sinkhole	Oligotrophic	176				Meromictic	-21.73	9.6	-1.5	0.8		anoxic		This study
MIS, Lake Huron	United States	North America	45.2	-83.33	Submerged sinkhole	Oligotrophic	176				Meromictic	-23.24	8.8	-0.9	0.7		anoxic		This study
MIS, Lake Huron	United States	North America	45.2	-83.33	Submerged sinkhole	Oligotrophic	176				Meromictic	-22.72	7.1	0.8	0.6		anoxic		This study
MIS, Lake Huron	United States	North America	45.2	-83.33	Submerged sinkhole	Oligotrophic	176				Meromictic	-22.34	6.2	0	0.5		anoxic		This study
MIS, Lake Huron	United States	North America	45.2	-83.33	Submerged sinkhole	Oligotrophic	176				Meromictic	-22.64	10.9	0.7	1		anoxic		This study
MIS, Lake Huron	United States	North America	45.2	-83.33	Submerged sinkhole	Oligotrophic	176				Meromictic	-23.86	11.1	-0.4	1.2		anoxic		This study
MIS, Lake Huron	United States	North America	45.2	-83.33	Submerged sinkhole	Oligotrophic	176				Meromictic	-22.58	11.5	-0.2	1.2		anoxic		This study
MIS, Lake Huron	United States	North America	45.2	-83.33	Submerged sinkhole	Oligotrophic	176				Meromictic	-22.17	11.4	-0.1	1.1		anoxic		This study
MIS, Lake Huron	United States	North America	45.2	-83.33	Submerged sinkhole	Oligotrophic	176				Meromictic	-22.04	11.4	-0.8	1.1		anoxic		This study
MIS, Lake Huron	United States	North America	45.2	-83.33	Submerged sinkhole	Oligotrophic	176				Meromictic	-21.83	11.1	-1.1	1		anoxic		This study
MIS, Lake Huron	United States	North America	45.2	-83.33	Submerged sinkhole	Oligotrophic	176				Meromictic	-22.46	10.5	-0.5	1		anoxic		This study
MIS, Lake Huron	United States	North America	45.2	-83.33	Submerged sinkhole	Oligotrophic	176				Meromictic	-21.66	11.5	0.5	1.2		anoxic		This study
MIS, Lake Huron	United States	North America	45.2	-83.33	Submerged sinkhole	Oligotrophic	176				Meromictic	-21.73	11.6	0.4	1.2		anoxic		This study
MIS, Lake Huron	United States	North America	45.2	-83.33	Submerged sinkhole	Oligotrophic	176				Meromictic	-21.98	12.3	0.2	1.1		anoxic		This study
MIS, Lake Huron	United States	North America	45.2	-83.33	Submerged sinkhole	Oligotrophic	176				Meromictic	-21.85	12	-0.5	1.1		anoxic		This study
MIS, Lake Huron	United States	North America	45.2	-83.33	Submerged sinkhole	Oligotrophic	176				Meromictic	-25.88		-0.2	1.5		anoxic		This study
MIS, Lake Huron	United States	North America	45.2	-83.33	Submerged sinkhole	Oligotrophic	176				Meromictic	-22.77		-1.1	0.7		anoxic		This study
MIS, Lake Huron	United States	North America	45.2	-83.33	Submerged sinkhole	Oligotrophic	176				Meromictic	-22		-0.7	0.5		anoxic		This study
MIS, Lake Huron	United States	North America	45.2	-83.33	Submerged sinkhole	Oligotrophic	176				Meromictic	-21.86		-0.9	0.7		anoxic		This study
MIS, Lake Huron	United States	North America	45.2	-83.33	Submerged sinkhole	Oligotrophic	176				Meromictic	-22.47		-1.4	0.4		anoxic		This study
MIS, Lake Huron	United States	North America	45.2	-83.33	Submerged sinkhole	Oligotrophic	176				Meromictic	-22.23		-1	0.4		anoxic		This study
MIS, Lake Huron	United States	North America	45.2	-83.33	Submerged sinkhole	Oligotrophic	176				Meromictic	-22.96		-1	0.6		anoxic		This study
MIS, Lake Huron	United States	North America	45.2	-83.33	Submerged sinkhole	Oligotrophic	176				Meromictic	-22.48		-0.3	0.6		anoxic		This study
MIS, Lake Huron	United States	North America	45.2	-83.33	Submerged sinkhole	Oligotrophic	176				Meromictic	-22.22		-0.7			anoxic		This study
MIS, Lake Huron	United States	North America	45.2	-83.33	Submerged sinkhole	Oligotrophic	176				Meromictic	-22.88		-0.8	0.8		anoxic		This study
MIS, Lake Huron	United States	North America	45.2	-83.33	Submerged sinkhole	Oligotrophic	176				Meromictic	-22.44		-2.3	0.4		anoxic		This study
MIS, Lake Huron	United States	North America	45.2	-83.33	Submerged sinkhole	Oligotrophic	176				Meromictic	-22.23		0	0.5		anoxic		This study
MIS, Lake Huron	United States	North America	45.2	-83.33	Submerged sinkhole	Oligotrophic	176				Meromictic	-22.43		-0.6			anoxic		This study
MIS, Lake Huron	United States	North America	45.2	-83.33	Submerged sinkhole	Oligotrophic	176				Meromictic	-21.99	11.4	0.8	1.2		anoxic		This study
MIS, Lake Huron	United States	North America	45.2	-83.33	Submerged sinkhole	Oligotrophic	176				Meromictic	-21.97	11.3	0.5	1.4		anoxic		This study
MIS, Lake Huron	United States	North America	45.2	-83.33	Submerged sinkhole	Oligotrophic	176				Meromictic	-21.86	10.8	0	1.2		anoxic		This study
MIS, Lake Huron	United States	North America	45.2	-83.33	Submerged sinkhole	Oligotrophic	176				Meromictic	-21.81		-0.3	1.3		anoxic		This study
MIS, Lake Huron	United States	North America	45.2	-83.33	Submerged sinkhole	Oligotrophic	176				Meromictic	-21.79		-0.5	1		anoxic		This study
MIS, Lake Huron	United States	North America	45.2	-83.33	Submerged sinkhole	Oligotrophic	176				Meromictic	-21.91	9.1	0.3	1		anoxic		This study
MIS, Lake Huron	United States	North America	45.2	-83.33	Submerged sinkhole	Oligotrophic	176				Meromictic	-21.81	10.7	-1.3	1.1		anoxic		This study
MIS, Lake Huron	United States	North America	45.2	-83.33	Submerged sinkhole	Oligotrophic	176				Meromictic	-21.61	11	-0.8	1.3		anoxic		This study
MIS, Lake Huron	United States	North America	45.2	-83.33	Submerged sinkhole	Oligotrophic	176				Meromictic	-22.58	5.4	-0.4	1.2		anoxic		This study
MIS, Lake Huron	United States	North America	45.2	-83.33	Submerged sinkhole	Oligotrophic	176				Meromictic	-21.43		-1.1	1.2		anoxic		This study
MIS, Lake Huron	United States	North America	45.2	-83.33	Submerged sinkhole	Oligotrophic	176				Meromictic	-21.67		0.3	1.1		anoxic		This study
MIS, Lake Huron	United States	North America	45.2	-83.33	Submerged sinkhole	Oligotrophic	176				Meromictic	-22.22	9.1	0.4			anoxic		This study
MIS, Lake Huron	United States	North America	45.2	-83.33	Submerged sinkhole	Oligotrophic	176				Meromictic	-24.17	8.2	-0.8	1.2		anoxic		This study
MIS, Lake Huron	United States	North America	45.2	-83.33	Submerged sinkhole	Oligotrophic	176				Meromictic	-23.17	6.3	-0.8	0.6		anoxic		This study
MIS, Lake Huron	United States	North America	45.2	-83.33	Submerged sinkhole	Oligotrophic	176				Meromictic	-21.88	7.7	-0.4	1		anoxic		This study
MIS, Lake Huron	United States	North America	45.2	-83.33	Submerged sinkhole	Oligotrophic	176				Meromictic	-21.58		-0.2	0.6		anoxic		This study
MIS, Lake Huron	United States	North America	45.2	-83.33	Submerged sinkhole	Oligotrophic	176				Meromictic	-22.07	8.7	-0.5	0.5		anoxic		This study
MIS, Lake Huron	United States	North America	45.2	-83.33	Submerged sinkhole	Oligotrophic	176				Meromictic	-24.17	8.1	-1	1.1		anoxic		This study
MIS, Lake Huron	United States	North America	45.2	-83.33	Submerged sinkhole	Oligotrophic	176				Meromictic	-23.32	7.2	-0.8	0.7		anoxic		This study
MIS, Lake Huron	United States	North America	45.2	-83.33	Submerged sinkhole	Oligotrophic	176				Meromictic	-22.43	7.7	-3	0.6		anoxic		This study
MIS, Lake Huron	United States	North America	45.2	-83.33	Submerged sinkhole	Oligotrophic	176				Meromictic	-22.58	9.9	-2.2	0.9		anoxic		This study
MIS, Lake Huron	United States	North America	45.2	-83.33	Submerged sinkhole	Oligotrophic	176				Meromictic	-22.02	7.3	-0.8	0.8		anoxic		This study
MIS, Lake Huron	United States	North America	45.2	-83.33	Submerged sinkhole	Oligotrophic	176				Meromictic	-23.99	9.9	-0.7	1.2		anoxic		This study
MIS, Lake Huron	United States	North America	45.2	-83.33	Submerged sinkhole	Oligotrophic	176				Meromictic	-22.58	10.1	-0.4	1.2		anoxic		This study
MIS, Lake Huron	United States	North America	45.2	-83.33	Submerged sinkhole	Oligotrophic	176				Meromictic	-22.29	9.5	-0.8	1.1		anoxic		This study
MIS, Lake Huron	United States	North America	45.2	-83.33	Submerged sinkhole	Oligotrophic	176				Meromictic	-21.63	9.8	-1.2	1		anoxic		This study
MIS, Lake Huron	United States	North America	45.2	-83.33	Submerged sinkhole	Oligotrophic	176				Meromictic	-21.76	10	-0.3	1.1		anoxic		This study
MIS, Lake Huron	United States	North America	45.2	-83.33	Submerged sinkhole	Oligotrophic	176				Meromictic	-24.17	10.4	-1.1	1.1		anoxic		This study
MIS, Lake Huron	United States	North America	45.2	-83.33	Submerged sinkhole	Oligotrophic	176				Meromictic	-23.72	9.7	-1.7	1		anoxic		This study
MIS, Lake Huron	United States	North America	45.2	-83.33	Submerged sinkhole	Oligotrophic	176				Meromictic	-22.36	9.4	-0.6	1		anoxic		This study
MIS, Lake Huron	United States	North America	45.2	-83.33	Submerged sinkhole	Oligotrophic	176				Meromictic	-22.16	10	-0.7	1		anoxic		This study
MIS, Lake Huron	United States	North America	45.2	-83.33	Submerged sinkhole	Oligotrophic	176				Meromictic	-21.87	9.6	0.3	1		anoxic		This study
MIS, Lake Huron	United States	North America	45.2	-83.33	Submerged sinkhole	Oligotrophic	176				Meromictic	-22.02	7.9	-0.1	0.7		anoxic		This study
MIS, Lake Huron	United States	North America	45.2	-83.33	Submerged sinkhole	Oligotrophic	176				Meromictic	-24.35	9.1	-0.9	0.8		anoxic		This study
MIS, Lake Huron	United States	North America	45.2	-83.33	Submerged sinkhole	Oligotrophic	176				Meromictic	-23.58	9.5	-1.3	0.9		anoxic		This study
MIS, Lake Huron	United States	North America	45.2	-83.33	Submerged sinkhole	Oligotrophic	176				Meromictic	-22.88	9.6	-1.4	0.9		anoxic		This study
MIS, Lake Huron	United States	North America	45.2	-83.33	Submerged sinkhole	Oligotrophic	176				Meromictic	-22.03	9.9	-0.4	1		anoxic		This study
MIS, Lake Huron	United States	North America	45.2	-83.33	Submerged sinkhole	Oligotrophic	176				Meromictic	-22.11	9.7	-1	1		anoxic		This study
MIS, Lake Huron	United States	North America	45.2	-83.33	Submerged sinkhole	Oligotrophic	176				Meromictic	-22.16	8.8	-0.6	0.9		anoxic		This study
MIS, Lake Huron	United States	North America	45.2	-83.33	Submerged sinkhole	Oligotrophic	176				Meromictic	-22.79	7.4	-0.1	0.6		anoxic		This study
MIS, Lake Huron	United States	North America	45.2	-83.33	Submerged sinkhole	Oligotrophic	176				Meromictic	-21.79	9	-0.8	0.8		anoxic		This study
MIS, Lake Huron	United States	North America	45.2	-83.33	Submerged sinkhole	Oligotrophic	176				Meromictic	-22.42	8.5	-0.8	0.7		anoxic		This study
MIS, Lake Huron	United States	North America	45.2	-83.33	Submerged sinkhole	Oligotrophic	176				Meromictic	-23.46	8.2	-0.5	0.7		anoxic		This study
MIS, Lake Huron	United States	North America	45.2	-83.33	Submerged sinkhole	Oligotrophic	176				Meromictic	-22.99	7.5	-1.3	0.6		anoxic		This study
MIS, Lake Huron	United States	North America	45.2	-83.33	Submerged sinkhole	Oligotrophic	176				Meromictic	-22.66	8.5	-0.4	0.6		anoxic		This study
MIS, Lake Huron	United States	North America	45.2	-83.33	Submerged sinkhole	Oligotrophic	176				Meromictic	-22.62	7.9	-0.4	0.6		anoxic		This study
MIS, Lake Huron	United States	North America	45.2	-83.33	Submerged sinkhole	Oligotrophic	176				Meromictic	-22.8	8.3	-1.3	0.8		anoxic		This study
MIS, Lake Huron	United States	North America	45.2	-83.33	Submerged sinkhole	Oligotrophic	176				Meromictic	-22.02	9.2	-1	0.8		anoxic		This study
MIS, Lake Huron	United States	North America	45.2	-83.33	Submerged sinkhole	Oligotrophic	176				Meromictic	-28.4	21.5	-2.3			anoxic		This study
MIS, Lake Huron	United States	North America	45.2	-83.33	Submerged sinkhole	Oligotrophic	176				Meromictic	-28.79	22	-1.9	3.4		anoxic		This study
MIS, Lake Huron	United States	North America	45.2	-83.33	Submerged sinkhole	Oligotrophic	176				Meromictic	-26.34	15.3	-2.3	2		anoxic		This study
MIS, Lake Huron	United States	North America	45.2	-83.33	Submerged sinkhole	Oligotrophic	176				Meromictic	-23.65	10.7	-1.8	0.8		anoxic		This study
MIS, Lake Huron	United States	North America	45.2	-83.33	Submerged sinkhole	Oligotrophic	176				Meromictic	-22.17	10	-0.7	0.7		anoxic		This study
MIS, Lake Huron	United States	North America	45.2	-83.33	Submerged sinkhole	Oligotrophic	176				Meromictic	-26.33	20.5	-1.7	3		anoxic		This study
MIS, Lake Huron	United States	North America	45.2	-83.33	Submerged sinkhole	Oligotrophic	176				Meromictic	-24.28	11.3	-0.7	1.3		anoxic		This study
MIS, Lake Huron	United States	North America	45.2	-83.33	Submerged sinkhole	Oligotrophic	176				Meromictic	-23.29	8.6	-0.1	0.8		anoxic		This study
MIS, Lake Huron	United States	North America	45.2	-83.33	Submerged sinkhole	Oligotrophic	176				Meromictic	-22.52	8.6	-0.4	0.7		anoxic		This study
MIS, Lake Huron	United States	North America	45.2	-83.33	Submerged sinkhole	Oligotrophic	176				Meromictic	-22.59	7.6	-0.5	0.6		anoxic		This study
MIS, Lake Huron	United States	North America	45.2	-83.33	Submerged sinkhole	Oligotrophic	176				Meromictic	-22.43	8	-0.8	0.7		anoxic		This study
MIS, Lake Huron	United States	North America	45.2	-83.33	Submerged sinkhole	Oligotrophic	176				Meromictic	-25.08	11	-1.7	1		anoxic		This study
MIS, Lake Huron	United States	North America	45.2	-83.33	Submerged sinkhole	Oligotrophic	176				Meromictic	-25.15	10.7	-1.7	1.2		anoxic		This study
MIS, Lake Huron	United States	North America	45.2	-83.33	Submerged sinkhole	Oligotrophic	176				Meromictic	-24.18	9.9	-1.6	1		anoxic		This study
MIS, Lake Huron	United States	North America	45.2	-83.33	Submerged sinkhole	Oligotrophic	176				Meromictic	-23.06	8.3	-1	0.8		anoxic		This study
MIS, Lake Huron	United States	North America	45.2	-83.33	Submerged sinkhole	Oligotrophic	176				Meromictic	-22.16	9.3	-0.6	0.8		anoxic		This study
MIS, Lake Huron	United States	North America	45.2	-83.33	Submerged sinkhole	Oligotrophic	176				Meromictic	-21.85	8.7	-0.3	0.7		anoxic		This study
MIS, Lake Huron	United States	North America	45.2	-83.33	Submerged sinkhole	Oligotrophic	176				Meromictic	-25.8	11.3	-2.4	1.2		anoxic		This study
MIS, Lake Huron	United States	North America	45.2	-83.33	Submerged sinkhole	Oligotrophic	176				Meromictic	-24.54	10.6	-1.2	1.1		anoxic		This study
MIS, Lake Huron	United States	North America	45.2	-83.33	Submerged sinkhole	Oligotrophic	176				Meromictic	-23.6	9.3	-1	0.9		anoxic		This study
MIS, Lake Huron	United States	North America	45.2	-83.33	Submerged sinkhole	Oligotrophic	176				Meromictic	-22.81	8.9	-1.4	0.7		anoxic		This study
Sanagak Lake	Canada	North America	70.25	-94.5	Glacial	Oligotrophic	191	3	<10			-26.938	4.75	2.122	0.416		oxic	Data points extracted with Webplot Digitizer	Stewart et al. (2008)	https://doi.org/10.1007/s10933-007-9153-7
Sanagak Lake	Canada	North America	70.25	-94.5	Glacial	Oligotrophic	191	3	<10			-27.042	4.75	2.203	0.426		oxic	Data points extracted with Webplot Digitizer	Stewart et al. (2008)	https://doi.org/10.1007/s10933-007-9153-7
Sanagak Lake	Canada	North America	70.25	-94.5	Glacial	Oligotrophic	191	3	<10			-26.59	5.083	2.203	0.446		oxic	Data points extracted with Webplot Digitizer	Stewart et al. (2008)	https://doi.org/10.1007/s10933-007-9153-7
Sanagak Lake	Canada	North America	70.25	-94.5	Glacial	Oligotrophic	191	3	<10			-26.833	5.917	2.284	0.466		oxic	Data points extracted with Webplot Digitizer	Stewart et al. (2008)	https://doi.org/10.1007/s10933-007-9153-7
Sanagak Lake	Canada	North America	70.25	-94.5	Glacial	Oligotrophic	191	3	<10			-27.736	2.5	2.311	0.264		oxic	Data points extracted with Webplot Digitizer	Stewart et al. (2008)	https://doi.org/10.1007/s10933-007-9153-7
Sanagak Lake	Canada	North America	70.25	-94.5	Glacial	Oligotrophic	191	3	<10			-27.424	2.917	2.311	0.284		oxic	Data points extracted with Webplot Digitizer	Stewart et al. (2008)	https://doi.org/10.1007/s10933-007-9153-7
Sanagak Lake	Canada	North America	70.25	-94.5	Glacial	Oligotrophic	191	3	<10			-26.764	5.417	2.311	0.446		oxic	Data points extracted with Webplot Digitizer	Stewart et al. (2008)	https://doi.org/10.1007/s10933-007-9153-7
Sanagak Lake	Canada	North America	70.25	-94.5	Glacial	Oligotrophic	191	3	<10			-26.729	5.833	2.365	0.466		oxic	Data points extracted with Webplot Digitizer	Stewart et al. (2008)	https://doi.org/10.1007/s10933-007-9153-7
Sanagak Lake	Canada	North America	70.25	-94.5	Glacial	Oligotrophic	191	3	<10			-27.111	3.75	2.392	0.365		oxic	Data points extracted with Webplot Digitizer	Stewart et al. (2008)	https://doi.org/10.1007/s10933-007-9153-7
Sanagak Lake	Canada	North America	70.25	-94.5	Glacial	Oligotrophic	191	3	<10			-27.111	4.583	2.392	0.436		oxic	Data points extracted with Webplot Digitizer	Stewart et al. (2008)	https://doi.org/10.1007/s10933-007-9153-7
Sanagak Lake	Canada	North America	70.25	-94.5	Glacial	Oligotrophic	191	3	<10			-27.111	3.833	2.419	0.355		oxic	Data points extracted with Webplot Digitizer	Stewart et al. (2008)	https://doi.org/10.1007/s10933-007-9153-7
Sanagak Lake	Canada	North America	70.25	-94.5	Glacial	Oligotrophic	191	3	<10			-26.833	3.333	2.419	0.324		oxic	Data points extracted with Webplot Digitizer	Stewart et al. (2008)	https://doi.org/10.1007/s10933-007-9153-7
Sanagak Lake	Canada	North America	70.25	-94.5	Glacial	Oligotrophic	191	3	<10			-27.493	4.917	2.446	0.466		oxic	Data points extracted with Webplot Digitizer	Stewart et al. (2008)	https://doi.org/10.1007/s10933-007-9153-7
Sanagak Lake	Canada	North America	70.25	-94.5	Glacial	Oligotrophic	191	3	<10			-27.458	2.417	2.446	0.243		oxic	Data points extracted with Webplot Digitizer	Stewart et al. (2008)	https://doi.org/10.1007/s10933-007-9153-7
Sanagak Lake	Canada	North America	70.25	-94.5	Glacial	Oligotrophic	191	3	<10			-26.972	4.083	2.446	0.365		oxic	Data points extracted with Webplot Digitizer	Stewart et al. (2008)	https://doi.org/10.1007/s10933-007-9153-7
Sanagak Lake	Canada	North America	70.25	-94.5	Glacial	Oligotrophic	191	3	<10			-27.181	3.417	2.473	0.365		oxic	Data points extracted with Webplot Digitizer	Stewart et al. (2008)	https://doi.org/10.1007/s10933-007-9153-7
Sanagak Lake	Canada	North America	70.25	-94.5	Glacial	Oligotrophic	191	3	<10			-28.118	1.833	2.5	0.193		oxic	Data points extracted with Webplot Digitizer	Stewart et al. (2008)	https://doi.org/10.1007/s10933-007-9153-7
Sanagak Lake	Canada	North America	70.25	-94.5	Glacial	Oligotrophic	191	3	<10			-27.042	5.167	2.5	0.476		oxic	Data points extracted with Webplot Digitizer	Stewart et al. (2008)	https://doi.org/10.1007/s10933-007-9153-7
Sanagak Lake	Canada	North America	70.25	-94.5	Glacial	Oligotrophic	191	3	<10			-27.146	3.167	2.527	0.304		oxic	Data points extracted with Webplot Digitizer	Stewart et al. (2008)	https://doi.org/10.1007/s10933-007-9153-7
Sanagak Lake	Canada	North America	70.25	-94.5	Glacial	Oligotrophic	191	3	<10			-26.625	2.917	2.527	0.284		oxic	Data points extracted with Webplot Digitizer	Stewart et al. (2008)	https://doi.org/10.1007/s10933-007-9153-7
Sanagak Lake	Canada	North America	70.25	-94.5	Glacial	Oligotrophic	191	3	<10			-26.486	6.167	2.527	0.446		oxic	Data points extracted with Webplot Digitizer	Stewart et al. (2008)	https://doi.org/10.1007/s10933-007-9153-7
Sanagak Lake	Canada	North America	70.25	-94.5	Glacial	Oligotrophic	191	3	<10			-27.146	2.917	2.554	0.274		oxic	Data points extracted with Webplot Digitizer	Stewart et al. (2008)	https://doi.org/10.1007/s10933-007-9153-7
Sanagak Lake	Canada	North America	70.25	-94.5	Glacial	Oligotrophic	191	3	<10			-26.938	4.583	2.554	0.405		oxic	Data points extracted with Webplot Digitizer	Stewart et al. (2008)	https://doi.org/10.1007/s10933-007-9153-7
Sanagak Lake	Canada	North America	70.25	-94.5	Glacial	Oligotrophic	191	3	<10			-26.625	4	2.554	0.365		oxic	Data points extracted with Webplot Digitizer	Stewart et al. (2008)	https://doi.org/10.1007/s10933-007-9153-7
Sanagak Lake	Canada	North America	70.25	-94.5	Glacial	Oligotrophic	191	3	<10			-27.319	2.5	2.581	0.253		oxic	Data points extracted with Webplot Digitizer	Stewart et al. (2008)	https://doi.org/10.1007/s10933-007-9153-7
Sanagak Lake	Canada	North America	70.25	-94.5	Glacial	Oligotrophic	191	3	<10			-26.938	3.917	2.581	0.395		oxic	Data points extracted with Webplot Digitizer	Stewart et al. (2008)	https://doi.org/10.1007/s10933-007-9153-7
Sanagak Lake	Canada	North America	70.25	-94.5	Glacial	Oligotrophic	191	3	<10			-26.799	4	2.581	0.345		oxic	Data points extracted with Webplot Digitizer	Stewart et al. (2008)	https://doi.org/10.1007/s10933-007-9153-7
Sanagak Lake	Canada	North America	70.25	-94.5	Glacial	Oligotrophic	191	3	<10			-26.764	3.333	2.608	0.334		oxic	Data points extracted with Webplot Digitizer	Stewart et al. (2008)	https://doi.org/10.1007/s10933-007-9153-7
Sanagak Lake	Canada	North America	70.25	-94.5	Glacial	Oligotrophic	191	3	<10			-26.486	5.583	2.635	0.436		oxic	Data points extracted with Webplot Digitizer	Stewart et al. (2008)	https://doi.org/10.1007/s10933-007-9153-7
Sanagak Lake	Canada	North America	70.25	-94.5	Glacial	Oligotrophic	191	3	<10			-27.389	3.417	2.662	0.294		oxic	Data points extracted with Webplot Digitizer	Stewart et al. (2008)	https://doi.org/10.1007/s10933-007-9153-7
Sanagak Lake	Canada	North America	70.25	-94.5	Glacial	Oligotrophic	191	3	<10			-27.319	1.917	2.662	0.233		oxic	Data points extracted with Webplot Digitizer	Stewart et al. (2008)	https://doi.org/10.1007/s10933-007-9153-7
Sanagak Lake	Canada	North America	70.25	-94.5	Glacial	Oligotrophic	191	3	<10			-26.694	4	2.662	0.355		oxic	Data points extracted with Webplot Digitizer	Stewart et al. (2008)	https://doi.org/10.1007/s10933-007-9153-7
Sanagak Lake	Canada	North America	70.25	-94.5	Glacial	Oligotrophic	191	3	<10			-26.729	5.333	2.716	0.456		oxic	Data points extracted with Webplot Digitizer	Stewart et al. (2008)	https://doi.org/10.1007/s10933-007-9153-7
Sanagak Lake	Canada	North America	70.25	-94.5	Glacial	Oligotrophic	191	3	<10			-27.597	2.667	2.743	0.264		oxic	Data points extracted with Webplot Digitizer	Stewart et al. (2008)	https://doi.org/10.1007/s10933-007-9153-7
Sanagak Lake	Canada	North America	70.25	-94.5	Glacial	Oligotrophic	191	3	<10			-26.486	5.417	2.743	0.456		oxic	Data points extracted with Webplot Digitizer	Stewart et al. (2008)	https://doi.org/10.1007/s10933-007-9153-7
Sanagak Lake	Canada	North America	70.25	-94.5	Glacial	Oligotrophic	191	3	<10			-26.868	3.917	2.77	0.365		oxic	Data points extracted with Webplot Digitizer	Stewart et al. (2008)	https://doi.org/10.1007/s10933-007-9153-7
Sanagak Lake	Canada	North America	70.25	-94.5	Glacial	Oligotrophic	191	3	<10			-26.694	4.667	2.77	0.395		oxic	Data points extracted with Webplot Digitizer	Stewart et al. (2008)	https://doi.org/10.1007/s10933-007-9153-7
Sanagak Lake	Canada	North America	70.25	-94.5	Glacial	Oligotrophic	191	3	<10			-26.625	4.167	2.77	0.375		oxic	Data points extracted with Webplot Digitizer	Stewart et al. (2008)	https://doi.org/10.1007/s10933-007-9153-7
Sanagak Lake	Canada	North America	70.25	-94.5	Glacial	Oligotrophic	191	3	<10			-26.833	3.583	2.986	0.314		oxic	Data points extracted with Webplot Digitizer	Stewart et al. (2008)	https://doi.org/10.1007/s10933-007-9153-7
Sanagak Lake	Canada	North America	70.25	-94.5	Glacial	Oligotrophic	191	3	<10			-26.625	5.75	2.986	0.446		oxic	Data points extracted with Webplot Digitizer	Stewart et al. (2008)	https://doi.org/10.1007/s10933-007-9153-7
Sanagak Lake	Canada	North America	70.25	-94.5	Glacial	Oligotrophic	191	3	<10			-26.938	6.25	3.041	0.486		oxic	Data points extracted with Webplot Digitizer	Stewart et al. (2008)	https://doi.org/10.1007/s10933-007-9153-7
Sanagak Lake	Canada	North America	70.25	-94.5	Glacial	Oligotrophic	191	3	<10			-26.868	3.75	3.122	0.334		oxic	Data points extracted with Webplot Digitizer	Stewart et al. (2008)	https://doi.org/10.1007/s10933-007-9153-7
Lake Huron	United States / Canada	North America	45.2	-83.33	Glacial	Oligotrophic	176	59600				-25.04	3.41	4.36	0.39	7.52	oxic		Reavie et al. (2021)	https://doi.org/10.1007/s10933-020-00170-w
Lake Huron	United States / Canada	North America	45.2	-83.33	Glacial	Oligotrophic	176	59600				-25.95	3.33	4.37	0.42	6.75	oxic		Reavie et al. (2021)	https://doi.org/10.1007/s10933-020-00170-w
Lake Huron	United States / Canada	North America	45.2	-83.33	Glacial	Oligotrophic	176	59600				-25.98	3.39	4.55	0.43	6.71	oxic		Reavie et al. (2021)	https://doi.org/10.1007/s10933-020-00170-w
Lake Huron	United States / Canada	North America	45.2	-83.33	Glacial	Oligotrophic	176	59600				-25.86	3.27	4.6	0.41	6.86	oxic		Reavie et al. (2021)	https://doi.org/10.1007/s10933-020-00170-w
Lake Huron	United States / Canada	North America	45.2	-83.33	Glacial	Oligotrophic	176	59600				-25.29	3.45	4.65	0.34	8.68	oxic		Reavie et al. (2021)	https://doi.org/10.1007/s10933-020-00170-w
Lake Huron	United States / Canada	North America	45.2	-83.33	Glacial	Oligotrophic	176	59600				-25.97	3.35	4.72	0.41	7.03	oxic		Reavie et al. (2021)	https://doi.org/10.1007/s10933-020-00170-w
Lake Huron	United States / Canada	North America	45.2	-83.33	Glacial	Oligotrophic	176	59600				-24.95	3.52	4.84	0.4	7.51	oxic		Reavie et al. (2021)	https://doi.org/10.1007/s10933-020-00170-w
Lake Huron	United States / Canada	North America	45.2	-83.33	Glacial	Oligotrophic	176	59600				-25.3	3.53	4.85	0.35	8.57	oxic		Reavie et al. (2021)	https://doi.org/10.1007/s10933-020-00170-w
Lake Huron	United States / Canada	North America	45.2	-83.33	Glacial	Oligotrophic	176	59600				-26.04	3.39	4.86	0.39	7.36	oxic		Reavie et al. (2021)	https://doi.org/10.1007/s10933-020-00170-w
Lake Huron	United States / Canada	North America	45.2	-83.33	Glacial	Oligotrophic	176	59600				-24.9	3.45	4.87	0.42	7.12	oxic		Reavie et al. (2021)	https://doi.org/10.1007/s10933-020-00170-w
Lake Huron	United States / Canada	North America	45.2	-83.33	Glacial	Oligotrophic	176	59600				-25.74	3.59	4.88	0.41	7.5	oxic		Reavie et al. (2021)	https://doi.org/10.1007/s10933-020-00170-w
Lake Huron	United States / Canada	North America	45.2	-83.33	Glacial	Oligotrophic	176	59600				-25.95	3.28	4.98	0.44	6.39	oxic		Reavie et al. (2021)	https://doi.org/10.1007/s10933-020-00170-w
Lake Huron	United States / Canada	North America	45.2	-83.33	Glacial	Oligotrophic	176	59600				-25.78	3.47	5.05	0.41	7.17	oxic		Reavie et al. (2021)	https://doi.org/10.1007/s10933-020-00170-w
Lake Huron	United States / Canada	North America	45.2	-83.33	Glacial	Oligotrophic	176	59600				-25.28	3.45	5.05	0.36	8.29	oxic		Reavie et al. (2021)	https://doi.org/10.1007/s10933-020-00170-w
Lake Huron	United States / Canada	North America	45.2	-83.33	Glacial	Oligotrophic	176	59600				-24.54	3.57	5.12	0.43	7.14	oxic		Reavie et al. (2021)	https://doi.org/10.1007/s10933-020-00170-w
Lake Huron	United States / Canada	North America	45.2	-83.33	Glacial	Oligotrophic	176	59600				-24.43	3.48	5.2	0.43	7	oxic		Reavie et al. (2021)	https://doi.org/10.1007/s10933-020-00170-w
Lake Huron	United States / Canada	North America	45.2	-83.33	Glacial	Oligotrophic	176	59600				-24.41	3.64	5.23	0.43	7.26	oxic		Reavie et al. (2021)	https://doi.org/10.1007/s10933-020-00170-w
Lake Huron	United States / Canada	North America	45.2	-83.33	Glacial	Oligotrophic	176	59600				-25.38	3.52	5.3	0.37	8.11	oxic		Reavie et al. (2021)	https://doi.org/10.1007/s10933-020-00170-w
Lake Huron	United States / Canada	North America	45.2	-83.33	Glacial	Oligotrophic	176	59600				-24.78	3.48	5.32	0.43	6.86	oxic		Reavie et al. (2021)	https://doi.org/10.1007/s10933-020-00170-w
Lake Huron	United States / Canada	North America	45.2	-83.33	Glacial	Oligotrophic	176	59600				-25.26	3.37	5.34	0.4	7.18	oxic		Reavie et al. (2021)	https://doi.org/10.1007/s10933-020-00170-w
Lake Huron	United States / Canada	North America	45.2	-83.33	Glacial	Oligotrophic	176	59600				-24.87	3.46	5.37	0.42	7.11	oxic		Reavie et al. (2021)	https://doi.org/10.1007/s10933-020-00170-w
Lake Huron	United States / Canada	North America	45.2	-83.33	Glacial	Oligotrophic	176	59600				-25.27	3.42	5.38	0.36	8.05	oxic		Reavie et al. (2021)	https://doi.org/10.1007/s10933-020-00170-w
Lake Huron	United States / Canada	North America	45.2	-83.33	Glacial	Oligotrophic	176	59600				-25.67	3.69	5.44	0.4	7.98	oxic		Reavie et al. (2021)	https://doi.org/10.1007/s10933-020-00170-w
Lake Huron	United States / Canada	North America	45.2	-83.33	Glacial	Oligotrophic	176	59600				-25.39	3.45	5.46	0.37	7.94	oxic		Reavie et al. (2021)	https://doi.org/10.1007/s10933-020-00170-w
Lake Huron	United States / Canada	North America	45.2	-83.33	Glacial	Oligotrophic	176	59600				-25.08	3.6	5.51	0.42	7.27	oxic		Reavie et al. (2021)	https://doi.org/10.1007/s10933-020-00170-w
Lake Huron	United States / Canada	North America	45.2	-83.33	Glacial	Oligotrophic	176	59600				-24.96	3.42	5.52	0.4	7.34	oxic		Reavie et al. (2021)	https://doi.org/10.1007/s10933-020-00170-w
Lake Huron	United States / Canada	North America	45.2	-83.33	Glacial	Oligotrophic	176	59600				-24.74	3.54	5.54	0.45	6.76	oxic		Reavie et al. (2021)	https://doi.org/10.1007/s10933-020-00170-w
Lake Huron	United States / Canada	North America	45.2	-83.33	Glacial	Oligotrophic	176	59600				-25.14	3.42	5.66	0.38	7.7	oxic		Reavie et al. (2021)	https://doi.org/10.1007/s10933-020-00170-w
Lake Huron	United States / Canada	North America	45.2	-83.33	Glacial	Oligotrophic	176	59600				-24.51	3.52	5.67	0.43	7	oxic		Reavie et al. (2021)	https://doi.org/10.1007/s10933-020-00170-w
Lake Huron	United States / Canada	North America	45.2	-83.33	Glacial	Oligotrophic	176	59600				-25.82	3.27	5.8	0.4	7.04	oxic		Reavie et al. (2021)	https://doi.org/10.1007/s10933-020-00170-w
Lake Huron	United States / Canada	North America	45.2	-83.33	Glacial	Oligotrophic	176	59600				-25.27	3.54	6.03	0.4	7.67	oxic		Reavie et al. (2021)	https://doi.org/10.1007/s10933-020-00170-w
Lake Huron	United States / Canada	North America	45.2	-83.33	Glacial	Oligotrophic	176	59600				-25.59	3.54	6.14	0.4	7.67	oxic		Reavie et al. (2021)	https://doi.org/10.1007/s10933-020-00170-w
Lake Huron	United States / Canada	North America	45.2	-83.33	Glacial	Oligotrophic	176	59600				-25.59	3.57	6.37	0.39	7.85	oxic		Reavie et al. (2021)	https://doi.org/10.1007/s10933-020-00170-w
Lake Huron	United States / Canada	North America	45.2	-83.33	Glacial	Oligotrophic	176	59600				-25.08	3.42	6.6	0.39	7.55	oxic		Reavie et al. (2021)	https://doi.org/10.1007/s10933-020-00170-w
Lake Huron	United States / Canada	North America	45.2	-83.33	Glacial	Oligotrophic	176	59600				-25.05	3.73	7.03	0.37	8.73	oxic		Reavie et al. (2021)	https://doi.org/10.1007/s10933-020-00170-w
Lake Superior	United States / Canada	North America	47.72	-86.94	Glacial	Oligotrophic	183	82100				-24.97	4.17	3.72	0.42	8.48	oxic		Reavie et al. (2021)	https://doi.org/10.1007/s10933-020-00170-w
Lake Superior	United States / Canada	North America	47.72	-86.94	Glacial	Oligotrophic	183	82100				-25.17	3.7	3.83	0.42	7.52	oxic		Reavie et al. (2021)	https://doi.org/10.1007/s10933-020-00170-w
Lake Superior	United States / Canada	North America	47.72	-86.94	Glacial	Oligotrophic	183	82100				-25.32	3.63	3.88	0.41	7.56	oxic		Reavie et al. (2021)	https://doi.org/10.1007/s10933-020-00170-w
Lake Superior	United States / Canada	North America	47.72	-86.94	Glacial	Oligotrophic	183	82100				-25.55	3.34	3.94	0.37	7.81	oxic		Reavie et al. (2021)	https://doi.org/10.1007/s10933-020-00170-w
Lake Superior	United States / Canada	North America	47.72	-86.94	Glacial	Oligotrophic	183	82100				-25.41	3.55	4.06	0.4	7.54	oxic		Reavie et al. (2021)	https://doi.org/10.1007/s10933-020-00170-w
Lake Superior	United States / Canada	North America	47.72	-86.94	Glacial	Oligotrophic	183	82100				-26.82	2.52	4.1	0.29	7.57	oxic		Reavie et al. (2021)	https://doi.org/10.1007/s10933-020-00170-w
Lake Superior	United States / Canada	North America	47.72	-86.94	Glacial	Oligotrophic	183	82100				-26.91	2.51	4.13	0.28	7.72	oxic		Reavie et al. (2021)	https://doi.org/10.1007/s10933-020-00170-w
Lake Superior	United States / Canada	North America	47.72	-86.94	Glacial	Oligotrophic	183	82100				-25.57	3.38	4.14	0.38	7.73	oxic		Reavie et al. (2021)	https://doi.org/10.1007/s10933-020-00170-w
Lake Superior	United States / Canada	North America	47.72	-86.94	Glacial	Oligotrophic	183	82100				-25.64	3.3	4.18	0.36	7.8	oxic		Reavie et al. (2021)	https://doi.org/10.1007/s10933-020-00170-w
Lake Superior	United States / Canada	North America	47.72	-86.94	Glacial	Oligotrophic	183	82100				-26.91	2.54	4.4	0.29	7.54	oxic		Reavie et al. (2021)	https://doi.org/10.1007/s10933-020-00170-w
Lake Superior	United States / Canada	North America	47.72	-86.94	Glacial	Oligotrophic	183	82100				-26.05	3.01	4.42	0.31	8.39	oxic		Reavie et al. (2021)	https://doi.org/10.1007/s10933-020-00170-w
Lake Superior	United States / Canada	North America	47.72	-86.94	Glacial	Oligotrophic	183	82100				-27.56	2.6	4.5	0.29	7.81	oxic		Reavie et al. (2021)	https://doi.org/10.1007/s10933-020-00170-w
Lake Superior	United States / Canada	North America	47.72	-86.94	Glacial	Oligotrophic	183	82100				-27.34	2.56	4.53	0.29	7.66	oxic		Reavie et al. (2021)	https://doi.org/10.1007/s10933-020-00170-w
Lake Superior	United States / Canada	North America	47.72	-86.94	Glacial	Oligotrophic	183	82100				-27.02	2.55	4.56	0.28	7.74	oxic		Reavie et al. (2021)	https://doi.org/10.1007/s10933-020-00170-w
Lake Superior	United States / Canada	North America	47.72	-86.94	Glacial	Oligotrophic	183	82100				-26.5	3	4.56	0.3	8.48	oxic		Reavie et al. (2021)	https://doi.org/10.1007/s10933-020-00170-w
Lake Superior	United States / Canada	North America	47.72	-86.94	Glacial	Oligotrophic	183	82100				-26.9	2.48	4.59	0.28	7.47	oxic		Reavie et al. (2021)	https://doi.org/10.1007/s10933-020-00170-w
Lake Superior	United States / Canada	North America	47.72	-86.94	Glacial	Oligotrophic	183	82100				-26.81	2.54	4.61	0.28	7.71	oxic		Reavie et al. (2021)	https://doi.org/10.1007/s10933-020-00170-w
Lake Superior	United States / Canada	North America	47.72	-86.94	Glacial	Oligotrophic	183	82100				-27	2.58	4.64	0.29	7.69	oxic		Reavie et al. (2021)	https://doi.org/10.1007/s10933-020-00170-w
Lake Superior	United States / Canada	North America	47.72	-86.94	Glacial	Oligotrophic	183	82100				-26.91	2.56	4.64	0.28	7.8	oxic		Reavie et al. (2021)	https://doi.org/10.1007/s10933-020-00170-w
Lake Superior	United States / Canada	North America	47.72	-86.94	Glacial	Oligotrophic	183	82100				-26	2.97	4.65	0.29	8.7	oxic		Reavie et al. (2021)	https://doi.org/10.1007/s10933-020-00170-w
Lake Superior	United States / Canada	North America	47.72	-86.94	Glacial	Oligotrophic	183	82100				-26.06	2.83	4.67	0.27	8.91	oxic		Reavie et al. (2021)	https://doi.org/10.1007/s10933-020-00170-w
Lake Superior	United States / Canada	North America	47.72	-86.94	Glacial	Oligotrophic	183	82100				-27.12	2.56	4.68	0.28	7.89	oxic		Reavie et al. (2021)	https://doi.org/10.1007/s10933-020-00170-w
Lake Superior	United States / Canada	North America	47.72	-86.94	Glacial	Oligotrophic	183	82100				-26.95	2.56	4.72	0.28	7.76	oxic		Reavie et al. (2021)	https://doi.org/10.1007/s10933-020-00170-w
Lake Superior	United States / Canada	North America	47.72	-86.94	Glacial	Oligotrophic	183	82100				-26.45	3.02	4.74	0.3	8.61	oxic		Reavie et al. (2021)	https://doi.org/10.1007/s10933-020-00170-w
Lake Superior	United States / Canada	North America	47.72	-86.94	Glacial	Oligotrophic	183	82100				-26.41	3.08	4.89	0.33	7.98	oxic		Reavie et al. (2021)	https://doi.org/10.1007/s10933-020-00170-w
Lake Superior	United States / Canada	North America	47.72	-86.94	Glacial	Oligotrophic	183	82100				-27.69	2.36	5.04	0.27	7.63	oxic		Reavie et al. (2021)	https://doi.org/10.1007/s10933-020-00170-w
Lake Superior	United States / Canada	North America	47.72	-86.94	Glacial	Oligotrophic	183	82100				-26.52	2.91	5.05	0.3	8.3	oxic		Reavie et al. (2021)	https://doi.org/10.1007/s10933-020-00170-w
Lake Superior	United States / Canada	North America	47.72	-86.94	Glacial	Oligotrophic	183	82100				-26.29	2.96	5.08	0.3	8.44	oxic		Reavie et al. (2021)	https://doi.org/10.1007/s10933-020-00170-w
Lake Superior	United States / Canada	North America	47.72	-86.94	Glacial	Oligotrophic	183	82100				-26.18	2.92	5.08	0.29	8.71	oxic		Reavie et al. (2021)	https://doi.org/10.1007/s10933-020-00170-w
Lake Superior	United States / Canada	North America	47.72	-86.94	Glacial	Oligotrophic	183	82100				-25.75	2.96	5.12	0.31	8.21	oxic		Reavie et al. (2021)	https://doi.org/10.1007/s10933-020-00170-w
Lake Superior	United States / Canada	North America	47.72	-86.94	Glacial	Oligotrophic	183	82100				-25.64	3.16	5.21	0.35	7.76	oxic		Reavie et al. (2021)	https://doi.org/10.1007/s10933-020-00170-w
Lake Superior	United States / Canada	North America	47.72	-86.94	Glacial	Oligotrophic	183	82100				-26.62	2.71	5.46	0.29	7.99	oxic		Reavie et al. (2021)	https://doi.org/10.1007/s10933-020-00170-w
Lake Superior	United States / Canada	North America	47.72	-86.94	Glacial	Oligotrophic	183	82100				-26.79	2.51	5.63	0.28	7.62	oxic		Reavie et al. (2021)	https://doi.org/10.1007/s10933-020-00170-w
Lake Pavin	France	Europe	45.4957	2.888	Volcanic Crater	Oligotrophic	1197	0.44			Meromictic	-27.7	7.6	-1.3	0.9	9.7	anoxic		Busigny et al. (2024)	https://doi.org/10.1016/j.chemgeo.2023.121814
Lake Pavin	France	Europe	45.4957	2.888	Volcanic Crater	Oligotrophic	1197	0.44			Meromictic	-27.4	6.8	-1.3	0.8	10.3	anoxic		Busigny et al. (2024)	https://doi.org/10.1016/j.chemgeo.2023.121814
Lake Pavin	France	Europe	45.4957	2.888	Volcanic Crater	Oligotrophic	1197	0.44			Meromictic	-26.7	6.9	-1.3	0.8	9.9	anoxic		Busigny et al. (2024)	https://doi.org/10.1016/j.chemgeo.2023.121814
Lake Pavin	France	Europe	45.4957	2.888	Volcanic Crater	Oligotrophic	1197	0.44			Meromictic	-26.7	7.2	-1.3	0.8	9.9	anoxic		Busigny et al. (2024)	https://doi.org/10.1016/j.chemgeo.2023.121814
Lake Pavin	France	Europe	45.4957	2.888	Volcanic Crater	Oligotrophic	1197	0.44			Meromictic	-27.3	7.7	-1.2	0.9	10.2	anoxic		Busigny et al. (2024)	https://doi.org/10.1016/j.chemgeo.2023.121814
Lake Pavin	France	Europe	45.4957	2.888	Volcanic Crater	Oligotrophic	1197	0.44			Meromictic	-27.1	10.5	-1.2	1.4	9	anoxic		Busigny et al. (2024)	https://doi.org/10.1016/j.chemgeo.2023.121814
Lake Pavin	France	Europe	45.4957	2.888	Volcanic Crater	Oligotrophic	1197	0.44			Meromictic	-26.9	7.8	-1.2	0.9	10.5	anoxic		Busigny et al. (2024)	https://doi.org/10.1016/j.chemgeo.2023.121814
Lake Pavin	France	Europe	45.4957	2.888	Volcanic Crater	Oligotrophic	1197	0.44			Meromictic	-27.1	7.3	-1.1	0.8	10.4	anoxic		Busigny et al. (2024)	https://doi.org/10.1016/j.chemgeo.2023.121814
Lake Pavin	France	Europe	45.4957	2.888	Volcanic Crater	Oligotrophic	1197	0.44			Meromictic	-26.8	9	-1.1	1	10.1	anoxic		Busigny et al. (2024)	https://doi.org/10.1016/j.chemgeo.2023.121814
Lake Pavin	France	Europe	45.4957	2.888	Volcanic Crater	Oligotrophic	1197	0.44			Meromictic	-26.8	11.1	-1.1	1.5	8.9	anoxic		Busigny et al. (2024)	https://doi.org/10.1016/j.chemgeo.2023.121814
Lake Pavin	France	Europe	45.4957	2.888	Volcanic Crater	Oligotrophic	1197	0.44			Meromictic	-27.3	6.8	-1	0.6	12.3	anoxic		Busigny et al. (2024)	https://doi.org/10.1016/j.chemgeo.2023.121814
Lake Pavin	France	Europe	45.4957	2.888	Volcanic Crater	Oligotrophic	1197	0.44			Meromictic	-27	9	-1	1	10.2	anoxic		Busigny et al. (2024)	https://doi.org/10.1016/j.chemgeo.2023.121814
Lake Pavin	France	Europe	45.4957	2.888	Volcanic Crater	Oligotrophic	1197	0.44			Meromictic	-27	10.2	-1	1.3	9.2	anoxic		Busigny et al. (2024)	https://doi.org/10.1016/j.chemgeo.2023.121814
Lake Pavin	France	Europe	45.4957	2.888	Volcanic Crater	Oligotrophic	1197	0.44			Meromictic	-26.1	11	-1	1.3	9.6	anoxic		Busigny et al. (2024)	https://doi.org/10.1016/j.chemgeo.2023.121814
Lake Pavin	France	Europe	45.4957	2.888	Volcanic Crater	Oligotrophic	1197	0.44			Meromictic	-27	10.3	-0.9	1.3	9.1	anoxic		Busigny et al. (2024)	https://doi.org/10.1016/j.chemgeo.2023.121814
Lake Pavin	France	Europe	45.4957	2.888	Volcanic Crater	Oligotrophic	1197	0.44			Meromictic	-26.5	13.8	-0.9	1.9	8.6	anoxic		Busigny et al. (2024)	https://doi.org/10.1016/j.chemgeo.2023.121814
Lake Pavin	France	Europe	45.4957	2.888	Volcanic Crater	Oligotrophic	1197	0.44			Meromictic	-27.3	8.8	-0.8	0.9	11.5	anoxic		Busigny et al. (2024)	https://doi.org/10.1016/j.chemgeo.2023.121814
Lake Pavin	France	Europe	45.4957	2.888	Volcanic Crater	Oligotrophic	1197	0.44			Meromictic	-26.3	10.8	-0.8	1.3	9.5	anoxic		Busigny et al. (2024)	https://doi.org/10.1016/j.chemgeo.2023.121814
Lake Pavin	France	Europe	45.4957	2.888	Volcanic Crater	Oligotrophic	1197	0.44			Meromictic	-26.2	10.8	-0.8	1.3	10	anoxic		Busigny et al. (2024)	https://doi.org/10.1016/j.chemgeo.2023.121814
Lake Pavin	France	Europe	45.4957	2.888	Volcanic Crater	Oligotrophic	1197	0.44			Meromictic	-27.1	9.9	-0.7	0.9	13.2	anoxic		Busigny et al. (2024)	https://doi.org/10.1016/j.chemgeo.2023.121814
Lake Pavin	France	Europe	45.4957	2.888	Volcanic Crater	Oligotrophic	1197	0.44			Meromictic	-26.5	13.8	-0.6	1.9	8.6	anoxic		Busigny et al. (2024)	https://doi.org/10.1016/j.chemgeo.2023.121814
Lake Pavin	France	Europe	45.4957	2.888	Volcanic Crater	Oligotrophic	1197	0.44			Meromictic	-25.8	11	-0.5	1.1	11.3	anoxic		Busigny et al. (2024)	https://doi.org/10.1016/j.chemgeo.2023.121814
Lake Pavin	France	Europe	45.4957	2.888	Volcanic Crater	Oligotrophic	1197	0.44			Meromictic	-25.2	8.7	-0.1	0.8	13	anoxic		Busigny et al. (2024)	https://doi.org/10.1016/j.chemgeo.2023.121814
Lake Kivu	Rwanda	Africa	-1.85	29.23	Tectonic	Oligotrophic	1463	2370	1805		Meromictic	-30.54	15.5	-1.73	1.29	12.02	anoxic		Uveges et al. (2020)	https://doi.org/10.1016/j.epsl.2020.116459
Lake Kivu	Rwanda	Africa	-1.85	29.23	Tectonic	Oligotrophic	1463	2370	1805		Meromictic	-27.59	2.29	0.01	0.26	8.87	anoxic		Uveges et al. (2020)	https://doi.org/10.1016/j.epsl.2020.116459
Lake Kivu	Rwanda	Africa	-1.85	29.23	Tectonic	Oligotrophic	1463	2370	1805		Meromictic	-30.68	13.7	0.51	1.13	12.07	anoxic		Uveges et al. (2020)	https://doi.org/10.1016/j.epsl.2020.116459
Lake Kivu	Rwanda	Africa	-1.85	29.23	Tectonic	Oligotrophic	1463	2370	1805		Meromictic	-25.93	9.07	0.65	0.9	10.05	anoxic		Uveges et al. (2020)	https://doi.org/10.1016/j.epsl.2020.116459
Lake Kivu	Rwanda	Africa	-1.85	29.23	Tectonic	Oligotrophic	1463	2370	1805		Meromictic	-26.21	16.02	1.04	1.38	11.59	anoxic		Uveges et al. (2020)	https://doi.org/10.1016/j.epsl.2020.116459
Lake Kivu	Rwanda	Africa	-1.85	29.23	Tectonic	Oligotrophic	1463	2370	1805		Meromictic	-25.44	10.61	1.26	0.53	19.88	anoxic		Uveges et al. (2020)	https://doi.org/10.1016/j.epsl.2020.116459
Lake Kivu	Rwanda	Africa	-1.85	29.23	Tectonic	Oligotrophic	1463	2370	1805		Meromictic	-24.6	13.1	1.26	0.9	14.54	anoxic		Uveges et al. (2020)	https://doi.org/10.1016/j.epsl.2020.116459
Lake Kivu	Rwanda	Africa	-1.85	29.23	Tectonic	Oligotrophic	1463	2370	1805		Meromictic	-24.58	9.32	1.32	0.43	21.67	anoxic		Uveges et al. (2020)	https://doi.org/10.1016/j.epsl.2020.116459
Lake Kivu	Rwanda	Africa	-1.85	29.23	Tectonic	Oligotrophic	1463	2370	1805		Meromictic	-23.58	8.38	1.33	0.4	20.71	anoxic		Uveges et al. (2020)	https://doi.org/10.1016/j.epsl.2020.116459
Lake Kivu	Rwanda	Africa	-1.85	29.23	Tectonic	Oligotrophic	1463	2370	1805		Meromictic	-25.34	15.76	1.43	1.15	13.7	anoxic		Uveges et al. (2020)	https://doi.org/10.1016/j.epsl.2020.116459
Lake Kivu	Rwanda	Africa	-1.85	29.23	Tectonic	Oligotrophic	1463	2370	1805		Meromictic	-24.93	13.02	1.56	0.91	14.3	anoxic		Uveges et al. (2020)	https://doi.org/10.1016/j.epsl.2020.116459
Lake Kivu	Rwanda	Africa	-1.85	29.23	Tectonic	Oligotrophic	1463	2370	1805		Meromictic	-24.52	6.15	1.59	0.4	15.21	anoxic		Uveges et al. (2020)	https://doi.org/10.1016/j.epsl.2020.116459
Lake Kivu	Rwanda	Africa	-1.85	29.23	Tectonic	Oligotrophic	1463	2370	1805		Meromictic	-25.44	16.1	1.62	1.16	13.89	anoxic		Uveges et al. (2020)	https://doi.org/10.1016/j.epsl.2020.116459
Lake Kivu	Rwanda	Africa	-1.85	29.23	Tectonic	Oligotrophic	1463	2370	1805		Meromictic	-24.63	15.16	1.69	1.04	14.6	anoxic		Uveges et al. (2020)	https://doi.org/10.1016/j.epsl.2020.116459
Lake Kivu	Rwanda	Africa	-1.85	29.23	Tectonic	Oligotrophic	1463	2370	1805		Meromictic	-24.52	14.65	1.73	0.94	15.51	anoxic		Uveges et al. (2020)	https://doi.org/10.1016/j.epsl.2020.116459
Lake Kivu	Rwanda	Africa	-1.85	29.23	Tectonic	Oligotrophic	1463	2370	1805		Meromictic	-24.78	9.07	1.81	0.65	13.91	anoxic		Uveges et al. (2020)	https://doi.org/10.1016/j.epsl.2020.116459
Lake Kivu	Rwanda	Africa	-1.85	29.23	Tectonic	Oligotrophic	1463	2370	1805		Meromictic	-24.66	8.29	1.88	0.43	19.28	anoxic		Uveges et al. (2020)	https://doi.org/10.1016/j.epsl.2020.116459
Lake Kivu	Rwanda	Africa	-1.85	29.23	Tectonic	Oligotrophic	1463	2370	1805		Meromictic	-28.06	16.27	1.97	1.41	11.55	anoxic		Uveges et al. (2020)	https://doi.org/10.1016/j.epsl.2020.116459
Lake Kivu	Rwanda	Africa	-1.85	29.23	Tectonic	Oligotrophic	1463	2370	1805		Meromictic	-24.72	15.59	1.97	1.13	13.75	anoxic		Uveges et al. (2020)	https://doi.org/10.1016/j.epsl.2020.116459
Lake Kivu	Rwanda	Africa	-1.85	29.23	Tectonic	Oligotrophic	1463	2370	1805		Meromictic	-27.35	18.16	1.99	1.44	12.57	anoxic		Uveges et al. (2020)	https://doi.org/10.1016/j.epsl.2020.116459
Lake Kivu	Rwanda	Africa	-1.85	29.23	Tectonic	Oligotrophic	1463	2370	1805		Meromictic	-24.85	13.53	2.03	0.94	14.33	anoxic		Uveges et al. (2020)	https://doi.org/10.1016/j.epsl.2020.116459
Lake Kivu	Rwanda	Africa	-1.85	29.23	Tectonic	Oligotrophic	1463	2370	1805		Meromictic	-24.54	10.36	2.04	0.71	14.54	anoxic		Uveges et al. (2020)	https://doi.org/10.1016/j.epsl.2020.116459
Lake Kivu	Rwanda	Africa	-1.85	29.23	Tectonic	Oligotrophic	1463	2370	1805		Meromictic	-25.46	14.73	2.07	1.23	12	anoxic		Uveges et al. (2020)	https://doi.org/10.1016/j.epsl.2020.116459
Lake Kivu	Rwanda	Africa	-1.85	29.23	Tectonic	Oligotrophic	1463	2370	1805		Meromictic	-24.78	14.22	2.09	1.06	13.36	anoxic		Uveges et al. (2020)	https://doi.org/10.1016/j.epsl.2020.116459
Lake Kivu	Rwanda	Africa	-1.85	29.23	Tectonic	Oligotrophic	1463	2370	1805		Meromictic	-24.08	11.99	2.21	0.77	15.52	anoxic		Uveges et al. (2020)	https://doi.org/10.1016/j.epsl.2020.116459
Lake Kivu	Rwanda	Africa	-1.85	29.23	Tectonic	Oligotrophic	1463	2370	1805		Meromictic	-28.32	15.16	2.23	1.42	10.69	anoxic		Uveges et al. (2020)	https://doi.org/10.1016/j.epsl.2020.116459
Lake Kivu	Rwanda	Africa	-1.85	29.23	Tectonic	Oligotrophic	1463	2370	1805		Meromictic	-24.59	13.19	2.24	0.91	14.5	anoxic		Uveges et al. (2020)	https://doi.org/10.1016/j.epsl.2020.116459
Lake Kivu	Rwanda	Africa	-1.85	29.23	Tectonic	Oligotrophic	1463	2370	1805		Meromictic	-24.27	18.07	2.35	1.16	15.59	anoxic		Uveges et al. (2020)	https://doi.org/10.1016/j.epsl.2020.116459
Lake Kivu	Rwanda	Africa	-1.85	29.23	Tectonic	Oligotrophic	1463	2370	1805		Meromictic	-24.34	14.3	2.69	0.92	15.58	anoxic		Uveges et al. (2020)	https://doi.org/10.1016/j.epsl.2020.116459
Lake Kivu	Rwanda	Africa	-1.85	29.23	Tectonic	Oligotrophic	1463	2370	1805		Meromictic	-25.58	3.32	2.7	0.27	12.41	anoxic		Uveges et al. (2020)	https://doi.org/10.1016/j.epsl.2020.116459
Lake Kivu	Rwanda	Africa	-1.85	29.23	Tectonic	Oligotrophic	1463	2370	1805		Meromictic	-26.3	1.18	2.78	0.23	5.09	anoxic		Uveges et al. (2020)	https://doi.org/10.1016/j.epsl.2020.116459
Lake Kivu	Rwanda	Africa	-1.85	29.23	Tectonic	Oligotrophic	1463	2370	1805		Meromictic	-24.37	10.35	2.84	0.76	13.69	anoxic		Uveges et al. (2020)	https://doi.org/10.1016/j.epsl.2020.116459
Lake Kivu	Rwanda	Africa	-1.85	29.23	Tectonic	Oligotrophic	1463	2370	1805		Meromictic	-23.91	15.59	3.21	1.18	13.25	anoxic		Uveges et al. (2020)	https://doi.org/10.1016/j.epsl.2020.116459
Lake Kivu	Rwanda	Africa	-1.85	29.23	Tectonic	Oligotrophic	1463	2370	1805		Meromictic	-22.9	10.1	3.32	0.76	13.36	anoxic		Uveges et al. (2020)	https://doi.org/10.1016/j.epsl.2020.116459
Lake Kivu	Rwanda	Africa	-1.85	29.23	Tectonic	Oligotrophic	1463	2370	1805		Meromictic	-23.23	12.24	3.43	0.81	15.16	anoxic		Uveges et al. (2020)	https://doi.org/10.1016/j.epsl.2020.116459
Lake Kivu	Rwanda	Africa	-1.85	29.23	Tectonic	Oligotrophic	1463	2370	1805		Meromictic	-25.16	8.21	3.44	0.76	10.86	anoxic		Uveges et al. (2020)	https://doi.org/10.1016/j.epsl.2020.116459
Lake Kivu	Rwanda	Africa	-1.85	29.23	Tectonic	Oligotrophic	1463	2370	1805		Meromictic	-24.08	8.81	3.57	0.73	12.07	anoxic		Uveges et al. (2020)	https://doi.org/10.1016/j.epsl.2020.116459
Lake Kivu	Rwanda	Africa	-1.85	29.23	Tectonic	Oligotrophic	1463	2370	1805		Meromictic	-24.04	9.58	3.75	0.93	10.33	anoxic		Uveges et al. (2020)	https://doi.org/10.1016/j.epsl.2020.116459
Lake Kivu	Rwanda	Africa	-1.85	29.23	Tectonic	Oligotrophic	1463	2370	1805		Meromictic	-24.89	6.67	3.77	1.47	4.54	anoxic		Uveges et al. (2020)	https://doi.org/10.1016/j.epsl.2020.116459
Lake Kivu	Rwanda	Africa	-1.85	29.23	Tectonic	Oligotrophic	1463	2370	1805		Meromictic	-24.79	11.47	3.81	1.09	10.52	anoxic		Uveges et al. (2020)	https://doi.org/10.1016/j.epsl.2020.116459
Lake Kivu	Rwanda	Africa	-1.85	29.23	Tectonic	Oligotrophic	1463	2370	1805		Meromictic	-27.62	19.44	4.11	1.62	11.98	anoxic		Uveges et al. (2020)	https://doi.org/10.1016/j.epsl.2020.116459
Lake Kivu	Rwanda	Africa	-1.85	29.23	Tectonic	Oligotrophic	1463	2370	1805		Meromictic	-24.81	12.33	4.86	1.15	10.71	anoxic		Uveges et al. (2020)	https://doi.org/10.1016/j.epsl.2020.116459
Lake Kivu	Rwanda	Africa	-1.85	29.23	Tectonic	Oligotrophic	1463	2370	1805		Meromictic	-25.82	13.87	4.99	1.25	11.14	anoxic		Uveges et al. (2020)	https://doi.org/10.1016/j.epsl.2020.116459
Lake Kivu	Rwanda	Africa	-1.85	29.23	Tectonic	Oligotrophic	1463	2370	1805		Meromictic	-24.84	11.38	5.02	0.65	17.43	anoxic		Uveges et al. (2020)	https://doi.org/10.1016/j.epsl.2020.116459
Lake Kivu	Rwanda	Africa	-1.85	29.23	Tectonic	Oligotrophic	1463	2370	1805		Meromictic	-25.64	16.7	5.8	1.11	15.06	anoxic		Uveges et al. (2020)	https://doi.org/10.1016/j.epsl.2020.116459
Lake Kivu	Rwanda	Africa	-1.85	29.23	Tectonic	Oligotrophic	1463	2370	1805		Meromictic	-25.5	17.47	7.84	1.51	11.55	anoxic		Uveges et al. (2020)	https://doi.org/10.1016/j.epsl.2020.116459
Lake Ngoring	China	Asia	35.04	97.71	Tectonic	Oligotrophic	4268	610.7				-26.75	1.37	6.63	0.16	10.29	oxic		Pu et al. (2020)	https://doi.org/10.1016/j.palaeo.2020.109729
Lake Ngoring	China	Asia	35.04	97.71	Tectonic	Oligotrophic	4268	610.7				-26.42	1.2	6.66	0.15	9.66	oxic		Pu et al. (2020)	https://doi.org/10.1016/j.palaeo.2020.109729
Lake Ngoring	China	Asia	35.04	97.71	Tectonic	Oligotrophic	4268	610.7				-25.94	1.1	6.69	0.14	9.74	oxic		Pu et al. (2020)	https://doi.org/10.1016/j.palaeo.2020.109729
Lake Ngoring	China	Asia	35.04	97.71	Tectonic	Oligotrophic	4268	610.7				-26.75	1.32	6.76	0.15	10.24	oxic		Pu et al. (2020)	https://doi.org/10.1016/j.palaeo.2020.109729
Lake Ngoring	China	Asia	35.04	97.71	Tectonic	Oligotrophic	4268	610.7				-26.57	1.28	6.82	0.15	10.14	oxic		Pu et al. (2020)	https://doi.org/10.1016/j.palaeo.2020.109729
Lake Ngoring	China	Asia	35.04	97.71	Tectonic	Oligotrophic	4268	610.7				-25.94	0.92	6.89	0.11	9.69	oxic		Pu et al. (2020)	https://doi.org/10.1016/j.palaeo.2020.109729
Lake Ngoring	China	Asia	35.04	97.71	Tectonic	Oligotrophic	4268	610.7				-26.28	1.13	6.96	0.14	9.56	oxic		Pu et al. (2020)	https://doi.org/10.1016/j.palaeo.2020.109729
Lake Ngoring	China	Asia	35.04	97.71	Tectonic	Oligotrophic	4268	610.7				-26.12	1.1	6.99	0.14	9.79	oxic		Pu et al. (2020)	https://doi.org/10.1016/j.palaeo.2020.109729
Lake Ngoring	China	Asia	35.04	97.71	Tectonic	Oligotrophic	4268	610.7				-25.45	1.13	6.99	0.14	9.71	oxic		Pu et al. (2020)	https://doi.org/10.1016/j.palaeo.2020.109729
Lake Ngoring	China	Asia	35.04	97.71	Tectonic	Oligotrophic	4268	610.7				-26.86	1.15	7.02	0.14	9.66	oxic		Pu et al. (2020)	https://doi.org/10.1016/j.palaeo.2020.109729
Lake Ngoring	China	Asia	35.04	97.71	Tectonic	Oligotrophic	4268	610.7				-26.6	1.19	7.02	0.15	9.54	oxic		Pu et al. (2020)	https://doi.org/10.1016/j.palaeo.2020.109729
Lake Ngoring	China	Asia	35.04	97.71	Tectonic	Oligotrophic	4268	610.7				-25.26	1.84	7.02	0.24	9.13	oxic		Pu et al. (2020)	https://doi.org/10.1016/j.palaeo.2020.109729
Lake Ngoring	China	Asia	35.04	97.71	Tectonic	Oligotrophic	4268	610.7				-24.76	1.14	7.02	0.14	9.76	oxic		Pu et al. (2020)	https://doi.org/10.1016/j.palaeo.2020.109729
Lake Ngoring	China	Asia	35.04	97.71	Tectonic	Oligotrophic	4268	610.7				-26.7	1.34	7.05	0.16	10.27	oxic		Pu et al. (2020)	https://doi.org/10.1016/j.palaeo.2020.109729
Lake Ngoring	China	Asia	35.04	97.71	Tectonic	Oligotrophic	4268	610.7				-25.76	1.06	7.05	0.13	9.64	oxic		Pu et al. (2020)	https://doi.org/10.1016/j.palaeo.2020.109729
Lake Ngoring	China	Asia	35.04	97.71	Tectonic	Oligotrophic	4268	610.7				-25.42	1.13	7.05	0.14	9.69	oxic		Pu et al. (2020)	https://doi.org/10.1016/j.palaeo.2020.109729
Lake Ngoring	China	Asia	35.04	97.71	Tectonic	Oligotrophic	4268	610.7				-24.71	1.15	7.05	0.14	9.76	oxic		Pu et al. (2020)	https://doi.org/10.1016/j.palaeo.2020.109729
Lake Ngoring	China	Asia	35.04	97.71	Tectonic	Oligotrophic	4268	610.7				-26.1	1.09	7.12	0.14	9.51	oxic		Pu et al. (2020)	https://doi.org/10.1016/j.palaeo.2020.109729
Lake Ngoring	China	Asia	35.04	97.71	Tectonic	Oligotrophic	4268	610.7				-26.63	1.21	7.15	0.15	9.71	oxic		Pu et al. (2020)	https://doi.org/10.1016/j.palaeo.2020.109729
Lake Ngoring	China	Asia	35.04	97.71	Tectonic	Oligotrophic	4268	610.7				-25.87	1.1	7.15	0.14	9.69	oxic		Pu et al. (2020)	https://doi.org/10.1016/j.palaeo.2020.109729
Lake Ngoring	China	Asia	35.04	97.71	Tectonic	Oligotrophic	4268	610.7				-26.91	1.3	7.19	0.17	9.26	oxic		Pu et al. (2020)	https://doi.org/10.1016/j.palaeo.2020.109729
Lake Ngoring	China	Asia	35.04	97.71	Tectonic	Oligotrophic	4268	610.7				-26.36	1.16	7.22	0.15	9.56	oxic		Pu et al. (2020)	https://doi.org/10.1016/j.palaeo.2020.109729
Lake Ngoring	China	Asia	35.04	97.71	Tectonic	Oligotrophic	4268	610.7				-26.86	1.37	7.25	0.18	9.01	oxic		Pu et al. (2020)	https://doi.org/10.1016/j.palaeo.2020.109729
Lake Ngoring	China	Asia	35.04	97.71	Tectonic	Oligotrophic	4268	610.7				-26.63	1.46	7.25	0.19	8.98	oxic		Pu et al. (2020)	https://doi.org/10.1016/j.palaeo.2020.109729
Lake Ngoring	China	Asia	35.04	97.71	Tectonic	Oligotrophic	4268	610.7				-26.63	1.53	7.25	0.2	8.98	oxic		Pu et al. (2020)	https://doi.org/10.1016/j.palaeo.2020.109729
Lake Ngoring	China	Asia	35.04	97.71	Tectonic	Oligotrophic	4268	610.7				-26.52	1.18	7.25	0.14	9.94	oxic		Pu et al. (2020)	https://doi.org/10.1016/j.palaeo.2020.109729
Lake Ngoring	China	Asia	35.04	97.71	Tectonic	Oligotrophic	4268	610.7				-25.59	1.21	7.29	0.15	9.49	oxic		Pu et al. (2020)	https://doi.org/10.1016/j.palaeo.2020.109729
Lake Ngoring	China	Asia	35.04	97.71	Tectonic	Oligotrophic	4268	610.7				-26.55	1.4	7.32	0.18	9.36	oxic		Pu et al. (2020)	https://doi.org/10.1016/j.palaeo.2020.109729
Lake Ngoring	China	Asia	35.04	97.71	Tectonic	Oligotrophic	4268	610.7				-26.5	1.59	7.32	0.21	9.06	oxic		Pu et al. (2020)	https://doi.org/10.1016/j.palaeo.2020.109729
Lake Ngoring	China	Asia	35.04	97.71	Tectonic	Oligotrophic	4268	610.7				-26.78	1.18	7.35	0.14	9.92	oxic		Pu et al. (2020)	https://doi.org/10.1016/j.palaeo.2020.109729
Lake Ngoring	China	Asia	35.04	97.71	Tectonic	Oligotrophic	4268	610.7				-26.75	1.21	7.35	0.15	9.82	oxic		Pu et al. (2020)	https://doi.org/10.1016/j.palaeo.2020.109729
Lake Ngoring	China	Asia	35.04	97.71	Tectonic	Oligotrophic	4268	610.7				-26.42	1.27	7.38	0.15	10.12	oxic		Pu et al. (2020)	https://doi.org/10.1016/j.palaeo.2020.109729
Lake Ngoring	China	Asia	35.04	97.71	Tectonic	Oligotrophic	4268	610.7				-25.22	1.16	7.38	0.15	9.51	oxic		Pu et al. (2020)	https://doi.org/10.1016/j.palaeo.2020.109729
Lake Ngoring	China	Asia	35.04	97.71	Tectonic	Oligotrophic	4268	610.7				-26.55	1.37	7.42	0.18	8.96	oxic		Pu et al. (2020)	https://doi.org/10.1016/j.palaeo.2020.109729
Lake Ngoring	China	Asia	35.04	97.71	Tectonic	Oligotrophic	4268	610.7				-25.87	1.13	7.42	0.14	9.39	oxic		Pu et al. (2020)	https://doi.org/10.1016/j.palaeo.2020.109729
Lake Ngoring	China	Asia	35.04	97.71	Tectonic	Oligotrophic	4268	610.7				-26.67	1.22	7.45	0.15	9.89	oxic		Pu et al. (2020)	https://doi.org/10.1016/j.palaeo.2020.109729
Lake Ngoring	China	Asia	35.04	97.71	Tectonic	Oligotrophic	4268	610.7				-26.17	1.12	7.45	0.14	9.66	oxic		Pu et al. (2020)	https://doi.org/10.1016/j.palaeo.2020.109729
Lake Ngoring	China	Asia	35.04	97.71	Tectonic	Oligotrophic	4268	610.7				-26.68	1.2	7.48	0.14	9.89	oxic		Pu et al. (2020)	https://doi.org/10.1016/j.palaeo.2020.109729
Lake Ngoring	China	Asia	35.04	97.71	Tectonic	Oligotrophic	4268	610.7				-26.68	1.38	7.48	0.18	8.96	oxic		Pu et al. (2020)	https://doi.org/10.1016/j.palaeo.2020.109729
Lake Ngoring	China	Asia	35.04	97.71	Tectonic	Oligotrophic	4268	610.7				-26.68	1.43	7.48	0.18	9.26	oxic		Pu et al. (2020)	https://doi.org/10.1016/j.palaeo.2020.109729
Lake Ngoring	China	Asia	35.04	97.71	Tectonic	Oligotrophic	4268	610.7				-26.02	1.14	7.48	0.14	9.66	oxic		Pu et al. (2020)	https://doi.org/10.1016/j.palaeo.2020.109729
Lake Ngoring	China	Asia	35.04	97.71	Tectonic	Oligotrophic	4268	610.7				-26.18	1.13	7.52	0.14	10.02	oxic		Pu et al. (2020)	https://doi.org/10.1016/j.palaeo.2020.109729
Lake Ngoring	China	Asia	35.04	97.71	Tectonic	Oligotrophic	4268	610.7				-26.13	1.13	7.55	0.14	9.89	oxic		Pu et al. (2020)	https://doi.org/10.1016/j.palaeo.2020.109729
Lake Ngoring	China	Asia	35.04	97.71	Tectonic	Oligotrophic	4268	610.7				-26.15	1.17	7.62	0.15	9.49	oxic		Pu et al. (2020)	https://doi.org/10.1016/j.palaeo.2020.109729
Lake Ngoring	China	Asia	35.04	97.71	Tectonic	Oligotrophic	4268	610.7				-26.62	1.24	7.68	0.15	9.97	oxic		Pu et al. (2020)	https://doi.org/10.1016/j.palaeo.2020.109729
Lake Ngoring	China	Asia	35.04	97.71	Tectonic	Oligotrophic	4268	610.7				-26.52	1.17	7.68	0.14	9.84	oxic		Pu et al. (2020)	https://doi.org/10.1016/j.palaeo.2020.109729
Lake Ngoring	China	Asia	35.04	97.71	Tectonic	Oligotrophic	4268	610.7				-26.5	1.37	7.68	0.18	9.24	oxic		Pu et al. (2020)	https://doi.org/10.1016/j.palaeo.2020.109729
Lake Ngoring	China	Asia	35.04	97.71	Tectonic	Oligotrophic	4268	610.7				-26.14	1.7	7.68	0.22	9.03	oxic		Pu et al. (2020)	https://doi.org/10.1016/j.palaeo.2020.109729
Lake Ngoring	China	Asia	35.04	97.71	Tectonic	Oligotrophic	4268	610.7				-26.36	1.15	7.75	0.14	9.76	oxic		Pu et al. (2020)	https://doi.org/10.1016/j.palaeo.2020.109729
Lake Ngoring	China	Asia	35.04	97.71	Tectonic	Oligotrophic	4268	610.7				-26.36	1.17	7.75	0.14	9.84	oxic		Pu et al. (2020)	https://doi.org/10.1016/j.palaeo.2020.109729
Lake Ngoring	China	Asia	35.04	97.71	Tectonic	Oligotrophic	4268	610.7				-26.65	1.18	7.78	0.14	9.79	oxic		Pu et al. (2020)	https://doi.org/10.1016/j.palaeo.2020.109729
Lake Ngoring	China	Asia	35.04	97.71	Tectonic	Oligotrophic	4268	610.7				-26.18	1.17	7.78	0.14	9.84	oxic		Pu et al. (2020)	https://doi.org/10.1016/j.palaeo.2020.109729
Lake Ngoring	China	Asia	35.04	97.71	Tectonic	Oligotrophic	4268	610.7				-26.6	1.43	7.88	0.19	9.11	oxic		Pu et al. (2020)	https://doi.org/10.1016/j.palaeo.2020.109729
Lake Ngoring	China	Asia	35.04	97.71	Tectonic	Oligotrophic	4268	610.7				-26.13	1.15	8.04	0.14	9.64	oxic		Pu et al. (2020)	https://doi.org/10.1016/j.palaeo.2020.109729
Lake Ngoring	China	Asia	35.04	97.71	Tectonic	Oligotrophic	4268	610.7				-26.08	1.11	8.11	0.14	9.61	oxic		Pu et al. (2020)	https://doi.org/10.1016/j.palaeo.2020.109729
Aillbrack Lough	Ireland	Europe	52.8907	-9.3405	Post-glacial		145	0.046	28			-27.81	0.9	3.19	0	1.02	oxic		Woodward et al. (2012)	https://doi.org/10.1007/s10933-011-9568-z
An Duloch	Ireland	Europe	52.2025	-10.0527	Post-glacial		210	0.024	18			-28.4	1.09	2.33	0	1.23	oxic		Woodward et al. (2012)	https://doi.org/10.1007/s10933-011-9568-z
An Loch Domhain	Ireland	Europe	53.3485	-9.1833	Post-glacial		7	0.023	19			-29.76	1.46	3.16	0.34	1.19	oxic		Woodward et al. (2012)	https://doi.org/10.1007/s10933-011-9568-z
Attyquin Lough	Ireland	Europe	52.9623	-8.8657	Post-glacial		34	0.075	9			-31.88	1.27	6.49	0.27	1.07	oxic		Woodward et al. (2012)	https://doi.org/10.1007/s10933-011-9568-z
Ballydoo Lough	Ireland	Europe	53.5275	-9.4583	Post-glacial		40	0.12	21			-29.64	1.2	3.7	0.08	1.18	oxic		Woodward et al. (2012)	https://doi.org/10.1007/s10933-011-9568-z
Ballygawley Lough	Ireland	Europe	54.2068	-8.4683	Post-glacial		26	0.267	17			-25.59	1.4	1.9	0.45	1.02	oxic		Woodward et al. (2012)	https://doi.org/10.1007/s10933-011-9568-z
Barfinnihy Lough	Ireland	Europe	51.9323	-9.6742	Post-glacial		249	0.136	5			-25.94	0.93	3.69	0	1.02	oxic		Woodward et al. (2012)	https://doi.org/10.1007/s10933-011-9568-z
Bleach Lough	Ireland	Europe	52.6407	-8.8218	Post-glacial		2	0.178	9			-30.73	1.01	8.69	0	1.07	oxic		Woodward et al. (2012)	https://doi.org/10.1007/s10933-011-9568-z
Carheeny Lough	Ireland	Europe	52.9927	-8.8368	Post-glacial		33	0.055	27			-30.46	1.33	4.58	0.23	1.17	oxic		Woodward et al. (2012)	https://doi.org/10.1007/s10933-011-9568-z
Cloondanagh Lough	Ireland	Europe	52.8953	-8.7428	Post-glacial		52	0.128	14			-28.73	1.29	2.81	0.11	1.25	oxic		Woodward et al. (2012)	https://doi.org/10.1007/s10933-011-9568-z
Cloondoorney Lough	Ireland	Europe	52.8898	-8.7627	Post-glacial		51	0.128	38			-29.72	1.07	4.28	0	1.15	oxic		Woodward et al. (2012)	https://doi.org/10.1007/s10933-011-9568-z
Columb Kille Lough	Ireland	Europe	55.0893	-7.6752	Post-glacial		90	0.167	8			-28.18	0.92	3.7	0	0.99	oxic		Woodward et al. (2012)	https://doi.org/10.1007/s10933-011-9568-z
Columbkille Lough	Ireland	Europe	54.5133	-8.0985	Post-glacial		132	0.063	7			-27.5	1.21	2.24	0.08	1.2	oxic		Woodward et al. (2012)	https://doi.org/10.1007/s10933-011-9568-z
Coolin Lough	Ireland	Europe	53.5412	-9.4147	Post-glacial		160	0.286	6			-27.11	1.06	2.02	0.05	1.08	oxic		Woodward et al. (2012)	https://doi.org/10.1007/s10933-011-9568-z
Cullenagh Lake	Ireland	Europe	51.728	-9.2233	Post-glacial		153	0.054	18			-30.34	0.73	3.32	0	1.08	oxic		Woodward et al. (2012)	https://doi.org/10.1007/s10933-011-9568-z
Doon Lough	Ireland	Europe	54.2758	-8.3143	Post-glacial		117	0.123	43			-31	1.13	5.86	0.14	1.05	oxic		Woodward et al. (2012)	https://doi.org/10.1007/s10933-011-9568-z
Drumleen Lough	Ireland	Europe	54.0297	-9.4358	Post-glacial		72	0.202	11			-27.81	0.86	3.89	0	1.28	oxic		Woodward et al. (2012)	https://doi.org/10.1007/s10933-011-9568-z
Garranes Lake	Ireland	Europe	51.6758	-9.1872	Post-glacial		104	0.081	35			-30.67	1.18	3.27	0.09	1.16	oxic		Woodward et al. (2012)	https://doi.org/10.1007/s10933-011-9568-z
Glan Lough	Ireland	Europe	52.1977	-9.9798	Post-glacial		158	0.065	5			-28.37	1.15	1.94	0.12	1.1	oxic		Woodward et al. (2012)	https://doi.org/10.1007/s10933-011-9568-z
Knockalla Loughs (eastern lake)	Ireland	Europe	55.1608	-7.6197	Post-glacial		273	0.014	21			-29.2	1.36	3.69	0.13	1.3	oxic		Woodward et al. (2012)	https://doi.org/10.1007/s10933-011-9568-z
Knockalla Loughs (western lake)	Ireland	Europe	55.1607	-7.6233	Post-glacial		273	0.021	16			-28.29	1.37	3.28	0.11	1.33	oxic		Woodward et al. (2012)	https://doi.org/10.1007/s10933-011-9568-z
Lehanagh Lough	Ireland	Europe	53.501	-9.7002	Post-glacial		52	0.295	15			-28.3	1.4	3.58	0.23	1.24	oxic		Woodward et al. (2012)	https://doi.org/10.1007/s10933-011-9568-z
Lehanaghbeg Lough	Ireland	Europe	53.5032	-9.7102	Post-glacial		59	0.127	10			-27.91	1.51	2.46	0.29	1.29	oxic		Woodward et al. (2012)	https://doi.org/10.1007/s10933-011-9568-z
Loch Cam	Ireland	Europe	52.2063	-10.0533	Post-glacial		209	0.073	12			-27.62	1.34	2.12	0.14	1.27	oxic		Woodward et al. (2012)	https://doi.org/10.1007/s10933-011-9568-z
Looscaunagh Lough	Ireland	Europe	51.9568	-9.6193	Post-glacial		191	0.217	8			-28.19	1.1	2.83	0.03	1.13	oxic		Woodward et al. (2012)	https://doi.org/10.1007/s10933-011-9568-z
Lough Anelteen	Ireland	Europe	54.2748	-8.361	Post-glacial		30	0.045	11			-33.36	1.01	5.54	0.09	0.99	oxic		Woodward et al. (2012)	https://doi.org/10.1007/s10933-011-9568-z
Lough Auna	Ireland	Europe	53.5103	-9.9883	Post-glacial		63	0.275	17			-28.74	1.23	2.63	0.07	1.23	oxic		Woodward et al. (2012)	https://doi.org/10.1007/s10933-011-9568-z
Lough Bo	Ireland	Europe	54.1118	-8.3125	Post-glacial		93	0.216	16			-28.36	1.11	4.22	0.14	1.04	oxic		Woodward et al. (2012)	https://doi.org/10.1007/s10933-011-9568-z
Lough Cappanalea	Ireland	Europe	52.0443	-9.855	Post-glacial		110	0.055	17			-29.59	1.43	2.43	0.25	1.25	oxic		Woodward et al. (2012)	https://doi.org/10.1007/s10933-011-9568-z
Lough Doon	Ireland	Europe	52.1857	-10.1885	Post-glacial		337	0.023	7			-28.06	1.2	2.64	0.08	1.19	oxic		Woodward et al. (2012)	https://doi.org/10.1007/s10933-011-9568-z
Lough Errig	Ireland	Europe	54.862	-8.177	Post-glacial		143	0.1	24			-28.29	1.37	2.82	0.16	1.28	oxic		Woodward et al. (2012)	https://doi.org/10.1007/s10933-011-9568-z
Lough Gorteen	Ireland	Europe	52.7065	-8.7573	Post-glacial		81	0.033	24			-30.64	1.39	0.45	0.41	1.05	oxic		Woodward et al. (2012)	https://doi.org/10.1007/s10933-011-9568-z
Lough Ioe	Ireland	Europe	54.1943	-8.9407	Post-glacial		113	0.049	9			-27.32	1.64	-0.8	0.21	1.49	oxic		Woodward et al. (2012)	https://doi.org/10.1007/s10933-011-9568-z
Lough Keagh	Ireland	Europe	52.8738	-9.3367	Post-glacial		182	0.07	28			-28.41	0.98	3.09	0	1.12	oxic		Woodward et al. (2012)	https://doi.org/10.1007/s10933-011-9568-z
Lough Muck	Ireland	Europe	54.8528	-8.1235	Post-glacial		176	0.267	11			-27.92	1.39	2.16	0	1.46	oxic		Woodward et al. (2012)	https://doi.org/10.1007/s10933-011-9568-z
Lough Nacroaghy	Ireland	Europe	54.8315	-8.2713	Post-glacial		218	0.108	11			-27.3	1.09	4.23	0.01	1.15	oxic		Woodward et al. (2012)	https://doi.org/10.1007/s10933-011-9568-z
Lough Nadirkmore	Ireland	Europe	53.618	-9.5103	Post-glacial		278	0.253	6			-27.22	1.59	1.67	0.2	1.46	oxic		Woodward et al. (2012)	https://doi.org/10.1007/s10933-011-9568-z
Lough Nakirka	Ireland	Europe	52.0413	-9.8443	Post-glacial		173	0.056	8			-28.42	1.3	2.38	0.15	1.22	oxic		Woodward et al. (2012)	https://doi.org/10.1007/s10933-011-9568-z
Lough Nambrackkeagh	Ireland	Europe	53.6155	-9.4972	Post-glacial		265	0.043	9			-26.9	1.52	3.04	0.26	1.33	oxic		Woodward et al. (2012)	https://doi.org/10.1007/s10933-011-9568-z
Lough Narath	Ireland	Europe	54.55	-8.0855	Post-glacial		96	0.086	14			-31.25	1.35	2.76	0.24	1.18	oxic		Woodward et al. (2012)	https://doi.org/10.1007/s10933-011-9568-z
Lough Shankaheever	Ireland	Europe	53.5037	-10.0077	Post-glacial		44	0.057	19			-28.73	1.46	1.78	0.25	1.28	oxic		Woodward et al. (2012)	https://doi.org/10.1007/s10933-011-9568-z
Lough Slat	Ireland	Europe	52.2053	-10.034	Post-glacial		106	0.108	18			-28.32	1.11	2.02	0	1.2	oxic		Woodward et al. (2012)	https://doi.org/10.1007/s10933-011-9568-z
Magheradrumman Lough	Ireland	Europe	55.0572	-7.6798	Post-glacial		51	0.068	15			-29.71	1.29	5.51	0.16	1.2	oxic		Woodward et al. (2012)	https://doi.org/10.1007/s10933-011-9568-z
Moanmore Lough	Ireland	Europe	52.6913	-9.511	Post-glacial		12	0.121	39			-28.39	1.35	1.87	0	1.42	oxic		Woodward et al. (2012)	https://doi.org/10.1007/s10933-011-9568-z
Roosky Lough	Ireland	Europe	54.0298	-9.077	Post-glacial		36	0.059	7			-28.92	1.4	0.99	0.19	1.28	oxic		Woodward et al. (2012)	https://doi.org/10.1007/s10933-011-9568-z
Sandy Lough	Ireland	Europe	54.3535	-8.1705	Post-glacial		317	0.064	15			-26.38	1.52	3.33	0.21	1.38	oxic		Woodward et al. (2012)	https://doi.org/10.1007/s10933-011-9568-z
Sheelane Lake	Ireland	Europe	51.571	-9.188	Post-glacial		36	0.107	10			-30.26	1	6.88	0.03	1.04	oxic		Woodward et al. (2012)	https://doi.org/10.1007/s10933-011-9568-z
Western-most segment of Loch Conga	Ireland	Europe	53.4575	-9.9582	Post-glacial		18	0.04	3			-21.51	1.34	1.93	0.31	1.1	oxic		Woodward et al. (2012)	https://doi.org/10.1007/s10933-011-9568-z
Lake 1 - Kiritimati	Republic of Kiribati	Oceania	1.9	-157.4	Hypersaline		0				The sediments below surface mat are anoxic	-10.53	3.87	-1.15	0.55	11.58	anoxic	Data points extracted with Webplot Digitizer	Chen et al. (2021)	https://doi.org/10.1007/s10933-020-00157-7
Lake 1 - Kiritimati	Republic of Kiribati	Oceania	1.9	-157.4	Hypersaline		0				The sediments below surface mat are anoxic	-12.13	1.97	0.48	0.23	11.49	anoxic	Data points extracted with Webplot Digitizer	Chen et al. (2021)	https://doi.org/10.1007/s10933-020-00157-7
Lake 1 - Kiritimati	Republic of Kiribati	Oceania	1.9	-157.4	Hypersaline		0				The sediments below surface mat are anoxic	-13.59	1.04	1.22	0.15	12.14	anoxic	Data points extracted with Webplot Digitizer	Chen et al. (2021)	https://doi.org/10.1007/s10933-020-00157-7
Lake 1 - Kiritimati	Republic of Kiribati	Oceania	1.9	-157.4	Hypersaline		0				The sediments below surface mat are anoxic	-14.4	1.01	1.78	0.16	10.72	anoxic	Data points extracted with Webplot Digitizer	Chen et al. (2021)	https://doi.org/10.1007/s10933-020-00157-7
Lake 1 - Kiritimati	Republic of Kiribati	Oceania	1.9	-157.4	Hypersaline		0				The sediments below surface mat are anoxic	-15.17	1.14	1.91	0.17	10.23	anoxic	Data points extracted with Webplot Digitizer	Chen et al. (2021)	https://doi.org/10.1007/s10933-020-00157-7
Lake 1 - Kiritimati	Republic of Kiribati	Oceania	1.9	-157.4	Hypersaline		0				The sediments below surface mat are anoxic	-14.09	1.1	1.92	0.16	10.7	anoxic	Data points extracted with Webplot Digitizer	Chen et al. (2021)	https://doi.org/10.1007/s10933-020-00157-7
Lake 1 - Kiritimati	Republic of Kiribati	Oceania	1.9	-157.4	Hypersaline		0				The sediments below surface mat are anoxic	-14.74	1.18	2.12	0.13	10.59	anoxic	Data points extracted with Webplot Digitizer	Chen et al. (2021)	https://doi.org/10.1007/s10933-020-00157-7
Lake 1 - Kiritimati	Republic of Kiribati	Oceania	1.9	-157.4	Hypersaline		0				The sediments below surface mat are anoxic	-18.26	1.64	3.08	0.14	13.67	anoxic	Data points extracted with Webplot Digitizer	Chen et al. (2021)	https://doi.org/10.1007/s10933-020-00157-7
Lake 1 - Kiritimati	Republic of Kiribati	Oceania	1.9	-157.4	Hypersaline		0				The sediments below surface mat are anoxic	-15.42	1.51	4.11	0.16	9.79	anoxic	Data points extracted with Webplot Digitizer	Chen et al. (2021)	https://doi.org/10.1007/s10933-020-00157-7
Lake 1 - Kiritimati	Republic of Kiribati	Oceania	1.9	-157.4	Hypersaline		0				The sediments below surface mat are anoxic	-16.45	1.38	4.25	0.21	10.74	anoxic	Data points extracted with Webplot Digitizer	Chen et al. (2021)	https://doi.org/10.1007/s10933-020-00157-7
Lake 1 - Kiritimati	Republic of Kiribati	Oceania	1.9	-157.4	Hypersaline		0				The sediments below surface mat are anoxic	-15.94	1.33	4.39	0.14	10.35	anoxic	Data points extracted with Webplot Digitizer	Chen et al. (2021)	https://doi.org/10.1007/s10933-020-00157-7
Lake 1 - Kiritimati	Republic of Kiribati	Oceania	1.9	-157.4	Hypersaline		0				The sediments below surface mat are anoxic	-15.12	2.2	4.44	0.2	9.17	anoxic	Data points extracted with Webplot Digitizer	Chen et al. (2021)	https://doi.org/10.1007/s10933-020-00157-7
Lake 1 - Kiritimati	Republic of Kiribati	Oceania	1.9	-157.4	Hypersaline		0				The sediments below surface mat are anoxic	-13.87	2.77	4.75	0.29	11.54	anoxic	Data points extracted with Webplot Digitizer	Chen et al. (2021)	https://doi.org/10.1007/s10933-020-00157-7
Lake 1 - Kiritimati	Republic of Kiribati	Oceania	1.9	-157.4	Hypersaline		0				The sediments below surface mat are anoxic	-13.86	2.52	5.13	0.27	11.31	anoxic	Data points extracted with Webplot Digitizer	Chen et al. (2021)	https://doi.org/10.1007/s10933-020-00157-7
Lake 1 - Kiritimati	Republic of Kiribati	Oceania	1.9	-157.4	Hypersaline		0				The sediments below surface mat are anoxic	-14.36	2.68	5.14	0.43	11.17	anoxic	Data points extracted with Webplot Digitizer	Chen et al. (2021)	https://doi.org/10.1007/s10933-020-00157-7
Lake 1 - Kiritimati	Republic of Kiribati	Oceania	1.9	-157.4	Hypersaline		0				The sediments below surface mat are anoxic	-14.14	2.29	5.22	0.41	10.28	anoxic	Data points extracted with Webplot Digitizer	Chen et al. (2021)	https://doi.org/10.1007/s10933-020-00157-7
Lake 1 - Kiritimati	Republic of Kiribati	Oceania	1.9	-157.4	Hypersaline		0				The sediments below surface mat are anoxic	-14.25	3.8	6.04	0.43	10.56	anoxic	Data points extracted with Webplot Digitizer	Chen et al. (2021)	https://doi.org/10.1007/s10933-020-00157-7
Lake Kai-ike	Japan	Asia	30.85	129.87	Volcanic Crater			0.15			Meromictic	-23.4	5.73	1.3	0.68		anoxic		Yamaguchi et al. (2010)	https://doi.org/10.1016/j.palaeo.2009.10.024
Lake Kai-ike	Japan	Asia	30.85	129.87	Volcanic Crater			0.15			Meromictic	-22.4	4.89	2.1	0.57		anoxic		Yamaguchi et al. (2010)	https://doi.org/10.1016/j.palaeo.2009.10.024
Lake Kai-ike	Japan	Asia	30.85	129.87	Volcanic Crater			0.15			Meromictic	-22.9	3.51	2.3	0.43		anoxic		Yamaguchi et al. (2010)	https://doi.org/10.1016/j.palaeo.2009.10.024
Lake Kai-ike	Japan	Asia	30.85	129.87	Volcanic Crater			0.15			Meromictic	-22.6	4.6	2.3	0.55		anoxic		Yamaguchi et al. (2010)	https://doi.org/10.1016/j.palaeo.2009.10.024
Lake Kai-ike	Japan	Asia	30.85	129.87	Volcanic Crater			0.15			Meromictic	-22.7	4.54	2.4	0.55		anoxic		Yamaguchi et al. (2010)	https://doi.org/10.1016/j.palaeo.2009.10.024
Lake Kai-ike	Japan	Asia	30.85	129.87	Volcanic Crater			0.15			Meromictic	-31.7	3.71	2.5	0.42		anoxic		Yamaguchi et al. (2010)	https://doi.org/10.1016/j.palaeo.2009.10.024
Lake Kai-ike	Japan	Asia	30.85	129.87	Volcanic Crater			0.15			Meromictic	-22.7	3.79	2.5	0.44		anoxic		Yamaguchi et al. (2010)	https://doi.org/10.1016/j.palaeo.2009.10.024
Lake Kai-ike	Japan	Asia	30.85	129.87	Volcanic Crater			0.15			Meromictic	-22.5	3.81	2.5	0.48		anoxic		Yamaguchi et al. (2010)	https://doi.org/10.1016/j.palaeo.2009.10.024
Lake Kai-ike	Japan	Asia	30.85	129.87	Volcanic Crater			0.15			Meromictic	-22.4	2.87	2.5	0.35		anoxic		Yamaguchi et al. (2010)	https://doi.org/10.1016/j.palaeo.2009.10.024
Lake Kai-ike	Japan	Asia	30.85	129.87	Volcanic Crater			0.15			Meromictic	-22.3	4.25	2.5	0.53		anoxic		Yamaguchi et al. (2010)	https://doi.org/10.1016/j.palaeo.2009.10.024
Lake Kai-ike	Japan	Asia	30.85	129.87	Volcanic Crater			0.15			Meromictic	-22.9	5.06	2.6	0.61		anoxic		Yamaguchi et al. (2010)	https://doi.org/10.1016/j.palaeo.2009.10.024
Lake Kai-ike	Japan	Asia	30.85	129.87	Volcanic Crater			0.15			Meromictic	-22.4	2.53	2.6	0.31		anoxic		Yamaguchi et al. (2010)	https://doi.org/10.1016/j.palaeo.2009.10.024
Lake Kai-ike	Japan	Asia	30.85	129.87	Volcanic Crater			0.15			Meromictic	-22.2	2.5	2.7	0.31		anoxic		Yamaguchi et al. (2010)	https://doi.org/10.1016/j.palaeo.2009.10.024
Lake Kai-ike	Japan	Asia	30.85	129.87	Volcanic Crater			0.15			Meromictic	-22.4	4.7	2.9	0.58		anoxic		Yamaguchi et al. (2010)	https://doi.org/10.1016/j.palaeo.2009.10.024
Lake Kai-ike	Japan	Asia	30.85	129.87	Volcanic Crater			0.15			Meromictic	-22.2	3.92	2.9	0.45		anoxic		Yamaguchi et al. (2010)	https://doi.org/10.1016/j.palaeo.2009.10.024
Lake Kai-ike	Japan	Asia	30.85	129.87	Volcanic Crater			0.15			Meromictic	-23	4.92	4.4	0.78		anoxic		Yamaguchi et al. (2010)	https://doi.org/10.1016/j.palaeo.2009.10.024
Lake Brutrasket	Sweden	Europe	64.82	20.33	Glacial		191	0.36	31-350			-30.05		0.38		15.73	oxic		Widerlund et al. (2014)	https://doi.org/10.1016/j.scitotenv.2014.03.068
Lake Brutrasket	Sweden	Europe	64.82	20.33	Glacial		191	0.36	31-350			-30.03		0.53		15.73	oxic		Widerlund et al. (2014)	https://doi.org/10.1016/j.scitotenv.2014.03.068
Lake Brutrasket	Sweden	Europe	64.82	20.33	Glacial		191	0.36	31-350			-30.17		0.69		16.17	oxic		Widerlund et al. (2014)	https://doi.org/10.1016/j.scitotenv.2014.03.068
Lake Brutrasket	Sweden	Europe	64.82	20.33	Glacial		191	0.36	31-350			-30.14		1.05		16.38	oxic		Widerlund et al. (2014)	https://doi.org/10.1016/j.scitotenv.2014.03.068
Lake Brutrasket	Sweden	Europe	64.82	20.33	Glacial		191	0.36	31-350			-30.44		1.36		15.8	oxic		Widerlund et al. (2014)	https://doi.org/10.1016/j.scitotenv.2014.03.068
Lake Brutrasket	Sweden	Europe	64.82	20.33	Glacial		191	0.36	31-350			-30		1.52		15.01	oxic		Widerlund et al. (2014)	https://doi.org/10.1016/j.scitotenv.2014.03.068
Lake Brutrasket	Sweden	Europe	64.82	20.33	Glacial		191	0.36	31-350			-30.19		1.73		15.95	oxic		Widerlund et al. (2014)	https://doi.org/10.1016/j.scitotenv.2014.03.068
Lake Brutrasket	Sweden	Europe	64.82	20.33	Glacial		191	0.36	31-350			-30.42		1.78		15.73	oxic		Widerlund et al. (2014)	https://doi.org/10.1016/j.scitotenv.2014.03.068
Lake Brutrasket	Sweden	Europe	64.82	20.33	Glacial		191	0.36	31-350			-30.33		1.83		16.02	oxic		Widerlund et al. (2014)	https://doi.org/10.1016/j.scitotenv.2014.03.068
Lake Brutrasket	Sweden	Europe	64.82	20.33	Glacial		191	0.36	31-350			-30.17		2.41		15.59	oxic		Widerlund et al. (2014)	https://doi.org/10.1016/j.scitotenv.2014.03.068
Lake Brutrasket	Sweden	Europe	64.82	20.33	Glacial		191	0.36	31-350			-31.27		2.51		14.06	oxic		Widerlund et al. (2014)	https://doi.org/10.1016/j.scitotenv.2014.03.068
Lake Brutrasket	Sweden	Europe	64.82	20.33	Glacial		191	0.36	31-350			-30.53		2.51		15.15	oxic		Widerlund et al. (2014)	https://doi.org/10.1016/j.scitotenv.2014.03.068
Lake Brutrasket	Sweden	Europe	64.82	20.33	Glacial		191	0.36	31-350			-31.48		2.56		12.9	oxic		Widerlund et al. (2014)	https://doi.org/10.1016/j.scitotenv.2014.03.068
Lake Brutrasket	Sweden	Europe	64.82	20.33	Glacial		191	0.36	31-350			-30.91		2.56		10.58	oxic		Widerlund et al. (2014)	https://doi.org/10.1016/j.scitotenv.2014.03.068
Lake Brutrasket	Sweden	Europe	64.82	20.33	Glacial		191	0.36	31-350			-30.8		2.56		14.57	oxic		Widerlund et al. (2014)	https://doi.org/10.1016/j.scitotenv.2014.03.068
Lake Brutrasket	Sweden	Europe	64.82	20.33	Glacial		191	0.36	31-350			-31.61		2.67		12.61	oxic		Widerlund et al. (2014)	https://doi.org/10.1016/j.scitotenv.2014.03.068
Lake Brutrasket	Sweden	Europe	64.82	20.33	Glacial		191	0.36	31-350			-31.17		2.82		12.54	oxic		Widerlund et al. (2014)	https://doi.org/10.1016/j.scitotenv.2014.03.068
Lake Brutrasket	Sweden	Europe	64.82	20.33	Glacial		191	0.36	31-350			-31.23		2.88		12.83	oxic		Widerlund et al. (2014)	https://doi.org/10.1016/j.scitotenv.2014.03.068
Lake Brutrasket	Sweden	Europe	64.82	20.33	Glacial		191	0.36	31-350			-31.09		2.88		14.42	oxic		Widerlund et al. (2014)	https://doi.org/10.1016/j.scitotenv.2014.03.068
Lake Brutrasket	Sweden	Europe	64.82	20.33	Glacial		191	0.36	31-350			-30.48		2.93		15.01	oxic		Widerlund et al. (2014)	https://doi.org/10.1016/j.scitotenv.2014.03.068
Lake Brutrasket	Sweden	Europe	64.82	20.33	Glacial		191	0.36	31-350			-31.47		3.03		13.26	oxic		Widerlund et al. (2014)	https://doi.org/10.1016/j.scitotenv.2014.03.068
Lake Brutrasket	Sweden	Europe	64.82	20.33	Glacial		191	0.36	31-350			-31.22		3.29		15.01	oxic		Widerlund et al. (2014)	https://doi.org/10.1016/j.scitotenv.2014.03.068
Lake Brutrasket	Sweden	Europe	64.82	20.33	Glacial		191	0.36	31-350			-30.44		3.34		15.59	oxic		Widerlund et al. (2014)	https://doi.org/10.1016/j.scitotenv.2014.03.068
Lake Metta-Rakkurijarvi	Sweden	Europe	67.8	20.15	Glacial		488	0.721	2025-05-10			-28.81		1.5		12.53	oxic		Widerlund et al. (2014)	https://doi.org/10.1016/j.scitotenv.2014.03.068
Lake Metta-Rakkurijarvi	Sweden	Europe	67.8	20.15	Glacial		488	0.721	2025-05-10			-29.26		1.64		11.45	oxic		Widerlund et al. (2014)	https://doi.org/10.1016/j.scitotenv.2014.03.068
Lake Metta-Rakkurijarvi	Sweden	Europe	67.8	20.15	Glacial		488	0.721	2025-05-10			-29.26		1.64		11.57	oxic		Widerlund et al. (2014)	https://doi.org/10.1016/j.scitotenv.2014.03.068
Lake Metta-Rakkurijarvi	Sweden	Europe	67.8	20.15	Glacial		488	0.721	2025-05-10			-29.55		1.7		11.45	oxic		Widerlund et al. (2014)	https://doi.org/10.1016/j.scitotenv.2014.03.068
Lake Metta-Rakkurijarvi	Sweden	Europe	67.8	20.15	Glacial		488	0.721	2025-05-10			-29.43		1.7		12.14	oxic		Widerlund et al. (2014)	https://doi.org/10.1016/j.scitotenv.2014.03.068
Lake Metta-Rakkurijarvi	Sweden	Europe	67.8	20.15	Glacial		488	0.721	2025-05-10			-29.03		1.7		11.91	oxic		Widerlund et al. (2014)	https://doi.org/10.1016/j.scitotenv.2014.03.068
Lake Metta-Rakkurijarvi	Sweden	Europe	67.8	20.15	Glacial		488	0.721	2025-05-10			-29.32		1.77		11.85	oxic		Widerlund et al. (2014)	https://doi.org/10.1016/j.scitotenv.2014.03.068
Lake Metta-Rakkurijarvi	Sweden	Europe	67.8	20.15	Glacial		488	0.721	2025-05-10			-29.29		1.77		11.74	oxic		Widerlund et al. (2014)	https://doi.org/10.1016/j.scitotenv.2014.03.068
Lake Metta-Rakkurijarvi	Sweden	Europe	67.8	20.15	Glacial		488	0.721	2025-05-10			-29.03		1.77		11.28	oxic		Widerlund et al. (2014)	https://doi.org/10.1016/j.scitotenv.2014.03.068
Lake Metta-Rakkurijarvi	Sweden	Europe	67.8	20.15	Glacial		488	0.721	2025-05-10			-28.75		1.77		12.7	oxic		Widerlund et al. (2014)	https://doi.org/10.1016/j.scitotenv.2014.03.068
Lake Metta-Rakkurijarvi	Sweden	Europe	67.8	20.15	Glacial		488	0.721	2025-05-10			-28.61		1.77		12.08	oxic		Widerlund et al. (2014)	https://doi.org/10.1016/j.scitotenv.2014.03.068
Lake Metta-Rakkurijarvi	Sweden	Europe	67.8	20.15	Glacial		488	0.721	2025-05-10			-28.75		1.84		12.53	oxic		Widerlund et al. (2014)	https://doi.org/10.1016/j.scitotenv.2014.03.068
Lake Metta-Rakkurijarvi	Sweden	Europe	67.8	20.15	Glacial		488	0.721	2025-05-10			-29.26		2.11		11.23	oxic		Widerlund et al. (2014)	https://doi.org/10.1016/j.scitotenv.2014.03.068
Lake Metta-Rakkurijarvi	Sweden	Europe	67.8	20.15	Glacial		488	0.721	2025-05-10			-29.74		2.73		11.74	oxic		Widerlund et al. (2014)	https://doi.org/10.1016/j.scitotenv.2014.03.068
Lake Metta-Rakkurijarvi	Sweden	Europe	67.8	20.15	Glacial		488	0.721	2025-05-10			-29.35		4.64		12.14	oxic		Widerlund et al. (2014)	https://doi.org/10.1016/j.scitotenv.2014.03.068
Lake Metta-Rakkurijarvi	Sweden	Europe	67.8	20.15	Glacial		488	0.721	2025-05-10			-29.37		6.68		11.45	oxic		Widerlund et al. (2014)	https://doi.org/10.1016/j.scitotenv.2014.03.068
Lake Metta-Rakkurijarvi	Sweden	Europe	67.8	20.15	Glacial		488	0.721	2025-05-10			-28.72		7.43		11.11	oxic		Widerlund et al. (2014)	https://doi.org/10.1016/j.scitotenv.2014.03.068
Lake Metta-Rakkurijarvi	Sweden	Europe	67.8	20.15	Glacial		488	0.721	2025-05-10			-28.35		7.98		10.94	oxic		Widerlund et al. (2014)	https://doi.org/10.1016/j.scitotenv.2014.03.068
Lake Metta-Rakkurijarvi	Sweden	Europe	67.8	20.15	Glacial		488	0.721	2025-05-10			-27.64		8.11		10.43	oxic		Widerlund et al. (2014)	https://doi.org/10.1016/j.scitotenv.2014.03.068
Lake Metta-Rakkurijarvi	Sweden	Europe	67.8	20.15	Glacial		488	0.721	2025-05-10			-27.87		8.32		10.6	oxic		Widerlund et al. (2014)	https://doi.org/10.1016/j.scitotenv.2014.03.068
Lake Metta-Rakkurijarvi	Sweden	Europe	67.8	20.15	Glacial		488	0.721	2025-05-10			-27.64		8.32		9.81	oxic		Widerlund et al. (2014)	https://doi.org/10.1016/j.scitotenv.2014.03.068
Lake Metta-Rakkurijarvi	Sweden	Europe	67.8	20.15	Glacial		488	0.721	2025-05-10			-27.47		8.86		9.81	oxic		Widerlund et al. (2014)	https://doi.org/10.1016/j.scitotenv.2014.03.068
Lake Metta-Rakkurijarvi	Sweden	Europe	67.8	20.15	Glacial		488	0.721	2025-05-10			-27.19		9.61		9.52	oxic		Widerlund et al. (2014)	https://doi.org/10.1016/j.scitotenv.2014.03.068
Lake Metta-Rakkurijarvi	Sweden	Europe	67.8	20.15	Glacial		488	0.721	2025-05-10			-25.68		9.89		8.9	oxic		Widerlund et al. (2014)	https://doi.org/10.1016/j.scitotenv.2014.03.068
Lake Metta-Rakkurijarvi	Sweden	Europe	67.8	20.15	Glacial		488	0.721	2025-05-10			-27.07		10.09		9.41	oxic		Widerlund et al. (2014)	https://doi.org/10.1016/j.scitotenv.2014.03.068
Lake Metta-Rakkurijarvi	Sweden	Europe	67.8	20.15	Glacial		488	0.721	2025-05-10			-27.02		10.09		9.52	oxic		Widerlund et al. (2014)	https://doi.org/10.1016/j.scitotenv.2014.03.068
Lake Metta-Rakkurijarvi	Sweden	Europe	67.8	20.15	Glacial		488	0.721	2025-05-10			-26.93		10.16		9.58	oxic		Widerlund et al. (2014)	https://doi.org/10.1016/j.scitotenv.2014.03.068
Lake Metta-Rakkurijarvi	Sweden	Europe	67.8	20.15	Glacial		488	0.721	2025-05-10			-26.02		10.3		8.84	oxic		Widerlund et al. (2014)	https://doi.org/10.1016/j.scitotenv.2014.03.068
Lake Metta-Rakkurijarvi	Sweden	Europe	67.8	20.15	Glacial		488	0.721	2025-05-10			-27.1		10.36		9.3	oxic		Widerlund et al. (2014)	https://doi.org/10.1016/j.scitotenv.2014.03.068
Lake Metta-Rakkurijarvi	Sweden	Europe	67.8	20.15	Glacial		488	0.721	2025-05-10			-26.88		10.77		9.35	oxic		Widerlund et al. (2014)	https://doi.org/10.1016/j.scitotenv.2014.03.068
Alta Chica	Chile	South America	-45.5216	-72.6935			23					-31.3395	9.0461	0.1611	0.7683	11.7744	oxic		Contreras et al. (2018)	https://doi.org/10.1016/j.scitotenv.2018.02.225
Amargo	Chile	South America	-36.3141	-71.4033			766					-28.6049	8.2141	-1.9179	0.5457	15.0515	oxic		Contreras et al. (2018)	https://doi.org/10.1016/j.scitotenv.2018.02.225
Ancapulli	Chile	South America	-39.3344	-71.7144			376					-30.45	8.403	0.98	0.95	8.8453	oxic		Contreras et al. (2018)	https://doi.org/10.1016/j.scitotenv.2018.02.225
Auquilda	Chile	South America	-42.3794	-73.8275			156					-28.38	12.58	6.51	1.068	11.779	oxic		Contreras et al. (2018)	https://doi.org/10.1016/j.scitotenv.2018.02.225
Avendano	Chile	South America	-36.7586	-72.4462			60					-27.1222	3.6936	0.3589	0.4109	8.9898	oxic		Contreras et al. (2018)	https://doi.org/10.1016/j.scitotenv.2018.02.225
Batuco	Chile	South America	-33.2081	-70.8309			488					-23.74	2.057	10.76	0.254	8.0984	oxic		Contreras et al. (2018)	https://doi.org/10.1016/j.scitotenv.2018.02.225
Baúl	Chile	South America	-36.6074	-71.1847			1814					-24.9561	8.4175	-0.2431	0.7297	11.5354	oxic		Contreras et al. (2018)	https://doi.org/10.1016/j.scitotenv.2018.02.225
Blanca	Chile	South America	-45.7255	-72.2092			388					-31.5247	8.2748	2.7642	0.8413	9.8353	oxic		Contreras et al. (2018)	https://doi.org/10.1016/j.scitotenv.2018.02.225
Captrn	Chile	South America	-38.6894	-71.6232			985					-25.4923	7.8369	-2.477	0.8444	9.2814	oxic		Contreras et al. (2018)	https://doi.org/10.1016/j.scitotenv.2018.02.225
Chacayal	Chile	South America	-36.6833	-71.3			716					-28.3263	7.5442	-0.4416	0.6763	11.1547	oxic		Contreras et al. (2018)	https://doi.org/10.1016/j.scitotenv.2018.02.225
Chica Sn-P	Chile	South America	-36.849	-73.084			26					-27.413	3.4359	1.7392	0.2878	11.9404	oxic		Contreras et al. (2018)	https://doi.org/10.1016/j.scitotenv.2018.02.225
Cienaga de name	Chile	South America	-35.7497	-72.2242			136					-27.92	6.263	2.12	0.584	10.7243	oxic		Contreras et al. (2018)	https://doi.org/10.1016/j.scitotenv.2018.02.225
Cofre	Chile	South America	-47.2561	-72.515			576					-29.2706	1.808	0.251286	0.1226	14.7504	oxic		Contreras et al. (2018)	https://doi.org/10.1016/j.scitotenv.2018.02.225
Coipolafken	Chile	South America	-40.2399	-72.1949			388					-29.9769	15.3798	-1.4627	0.8084	19.0246	oxic		Contreras et al. (2018)	https://doi.org/10.1016/j.scitotenv.2018.02.225
Coipue	Chile	South America	-42.9914	-73.7756			168					-30.18	10.74	3.44	0.941	11.4134	oxic		Contreras et al. (2018)	https://doi.org/10.1016/j.scitotenv.2018.02.225
Coleyuda	Chile	South America	-33.7663	-71.6993			16					-24.27	9.586	5.54	1.059	9.0519	oxic		Contreras et al. (2018)	https://doi.org/10.1016/j.scitotenv.2018.02.225
Colico	Chile	South America	-38.9853	-71.8358			1075					-26.89	4.455	0.23	0.354	12.5847	oxic		Contreras et al. (2018)	https://doi.org/10.1016/j.scitotenv.2018.02.225
Conguillio	Chile	South America	-38.6328	-71.6403			1125					-23.79	3.796	-0.7	0.381	9.9633	oxic		Contreras et al. (2018)	https://doi.org/10.1016/j.scitotenv.2018.02.225
El Barco	Chile	South America	-37.9167	-71.2667			1260					-25.3478	6.3042	-1.1667	0.5632	11.1941	oxic		Contreras et al. (2018)	https://doi.org/10.1016/j.scitotenv.2018.02.225
Escondida	Chile	South America	-39.5744	-71.5292			1215					-28.69	15.79	-3.26	0.843	18.7307	oxic		Contreras et al. (2018)	https://doi.org/10.1016/j.scitotenv.2018.02.225
Escondido	Chile	South America	-44.8162	-72.6684			13					-28.17	5.669	-1.54	0.29	19.5483	oxic		Contreras et al. (2018)	https://doi.org/10.1016/j.scitotenv.2018.02.225
Espejo	Chile	South America	-38.9953	-72.1761			345					-24.88	5.363	-3.64	0.51	10.5157	oxic		Contreras et al. (2018)	https://doi.org/10.1016/j.scitotenv.2018.02.225
Frio	Chile	South America	-45.3992	-71.5636			512					-28.93	6.323	2.48	0.677	9.3397	oxic		Contreras et al. (2018)	https://doi.org/10.1016/j.scitotenv.2018.02.225
Fuentecillas	Chile	South America	-36.613	-71.204			1917					-25.1362	4.994	-0.046	0.3305	15.1125	oxic		Contreras et al. (2018)	https://doi.org/10.1016/j.scitotenv.2018.02.225
Galletue	Chile	South America	-38.6797	-71.2872			1151					-28.46	5.539	0.79	0.514	10.7763	oxic		Contreras et al. (2018)	https://doi.org/10.1016/j.scitotenv.2018.02.225
Huinfiuca	Chile	South America	-39.5795	-71.5366			1278					-28.1084	8.0409	-3.4888	0.6482	12.4046	oxic		Contreras et al. (2018)	https://doi.org/10.1016/j.scitotenv.2018.02.225
Jara	Chile	South America	-38.4526	-71.2933			906					-29.1745	3.8088	-1.8568	0.417	9.1339	oxic		Contreras et al. (2018)	https://doi.org/10.1016/j.scitotenv.2018.02.225
La Esponja	Chile	South America	-45.1648	-72.1455			134					-27.4091	13.0299	0.2624	1.0304	12.6459	oxic		Contreras et al. (2018)	https://doi.org/10.1016/j.scitotenv.2018.02.225
La Senoraza	Chile	South America	-37.2765	-72.7003			52					-31.1789	2.5812	4.1437	0.2676	9.6451	oxic		Contreras et al. (2018)	https://doi.org/10.1016/j.scitotenv.2018.02.225
Laguna del Maule	Chile	South America	-36.0528	-70.5083			2165					-24.79	2.238	1.61	0.248	9.0242	oxic		Contreras et al. (2018)	https://doi.org/10.1016/j.scitotenv.2018.02.225
Larga	Chile	South America	-46.1694	-72.2516			310					-28.77	8.472	1.52	0.724	11.7017	oxic		Contreras et al. (2018)	https://doi.org/10.1016/j.scitotenv.2018.02.225
Las Torres	Chile	South America	-44.8006	-72.2133			267					-28.73	4.356	1.45	0.334	13.0419	oxic		Contreras et al. (2018)	https://doi.org/10.1016/j.scitotenv.2018.02.225
Llancalil	Chile	South America	-39.2286	-71.6256			750					-28.84	16.23	-2.16	0.904	17.9535	oxic		Contreras et al. (2018)	https://doi.org/10.1016/j.scitotenv.2018.02.225
Lo Encanado	Chile	South America	-33.672	-70.1336			2492					-26.16	1.268	-0.2	0.133	9.5338	oxic		Contreras et al. (2018)	https://doi.org/10.1016/j.scitotenv.2018.02.225
Lo Uno	Chile	South America	-45.127	-71.578			938					-26.6339	9.9564	2.7052	1.0496	9.486	oxic		Contreras et al. (2018)	https://doi.org/10.1016/j.scitotenv.2018.02.225
Loncofilo	Chile	South America	-39.3623	-71.7271			370					-30.6654	12.6208	-0.3359	1.1426	11.0453	oxic		Contreras et al. (2018)	https://doi.org/10.1016/j.scitotenv.2018.02.225
Malleco	Chile	South America	-38.2152	-71.6877			891					-27.797	15.652	-3.5423	1.0922	14.3314	oxic		Contreras et al. (2018)	https://doi.org/10.1016/j.scitotenv.2018.02.225
Mallines	Chile	South America	-45.531	-72.0322			700					-28.9795	16.1285	-3.2095	1.397	11.5449	oxic		Contreras et al. (2018)	https://doi.org/10.1016/j.scitotenv.2018.02.225
Matanzas	Chile	South America	-33.7626	-71.6755			11					-25.34	5.961	3.1	0.779	7.6521	oxic		Contreras et al. (2018)	https://doi.org/10.1016/j.scitotenv.2018.02.225
Menetué	Chile	South America	-39.336	-71.714			380					-29.4886	12.9289	-0.9494	0.891	14.5108	oxic		Contreras et al. (2018)	https://doi.org/10.1016/j.scitotenv.2018.02.225
Mula	Chile	South America	-37.8833	-71.3667			1422					-21.1177	9.3193	-1.0463	0.7594	12.2718	oxic		Contreras et al. (2018)	https://doi.org/10.1016/j.scitotenv.2018.02.225
Natri	Chile	South America	-42.7961	-73.8128			39					-27.9	20.24	2.59	1.71	11.8363	oxic		Contreras et al. (2018)	https://doi.org/10.1016/j.scitotenv.2018.02.225
Negra PN Cong	Chile	South America	-38.5942	-71.8108			690					-32.11	8.304	-0.43	0.878	9.4579	oxic		Contreras et al. (2018)	https://doi.org/10.1016/j.scitotenv.2018.02.225
Neltume	Chile	South America	-39.807	-71.9769			198					-28.1587	3.6974	-2.1833	0.3198	11.5616	oxic		Contreras et al. (2018)	https://doi.org/10.1016/j.scitotenv.2018.02.225
Palmar	Chile	South America	-40.7985	-72.318			644					-30.1818	9.3685	-2.7278	0.7194	13.023	oxic		Contreras et al. (2018)	https://doi.org/10.1016/j.scitotenv.2018.02.225
Pastahue	Chile	South America	-42.3769	-73.8269			153					-28.69	28.27	6.76	2.52	11.2183	oxic		Contreras et al. (2018)	https://doi.org/10.1016/j.scitotenv.2018.02.225
Pellaifa	Chile	South America	-39.6257	-71.9279			220					-27.4453	6.9513	-0.2591	0.5955	11.6735	oxic		Contreras et al. (2018)	https://doi.org/10.1016/j.scitotenv.2018.02.225
Pineda	Chile	South America	-36.8265	-72.9262			26					-29.551	4.2566	0.1713	0.3344	12.7278	oxic		Contreras et al. (2018)	https://doi.org/10.1016/j.scitotenv.2018.02.225
Plateado	Chile	South America	-33.0774	-71.6387			347					-27.86	2	5.97	0.156	12.8205	oxic		Contreras et al. (2018)	https://doi.org/10.1016/j.scitotenv.2018.02.225
Posada	Chile	South America	-36.9273	-73.134			18					-27.6055	7.2331	0.6548	0.6558	11.0302	oxic		Contreras et al. (2018)	https://doi.org/10.1016/j.scitotenv.2018.02.225
Quepe	Chile	South America	-38.65	-71.865			870					-28.9071	10.4952	-2.8312	0.7197	14.5834	oxic		Contreras et al. (2018)	https://doi.org/10.1016/j.scitotenv.2018.02.225
Quillehue	Chile	South America	-39.5569	-71.5236			1110					-31.28	8.834	-2.49	0.975	9.0605	oxic		Contreras et al. (2018)	https://doi.org/10.1016/j.scitotenv.2018.02.225
Reloj	Chile	South America	-38.9822	-72.1822			312					-29.1	12.96	4.11	1.1	11.7818	oxic		Contreras et al. (2018)	https://doi.org/10.1016/j.scitotenv.2018.02.225
Ronchi	Chile	South America	-48.1615	-72.7888			275					-25.8796	12.2881	0.1865	1.0352	11.8705	oxic		Contreras et al. (2018)	https://doi.org/10.1016/j.scitotenv.2018.02.225
San Gilberto	Chile	South America	-44.4433	-72.3923			23					-31.02	4.255	0.25	0.338	12.5888	oxic		Contreras et al. (2018)	https://doi.org/10.1016/j.scitotenv.2018.02.225
San Jorge	Chile	South America	-39.3095	-71.6517			980					-27.7523	17.619	-4.2202	0.8016	21.9801	oxic		Contreras et al. (2018)	https://doi.org/10.1016/j.scitotenv.2018.02.225
Thompson	Chile	South America	-45.6464	-71.793			754					-27.9485	7.9635	3.9398	0.8968	8.88	oxic		Contreras et al. (2018)	https://doi.org/10.1016/j.scitotenv.2018.02.225
Tinquilco	Chile	South America	-39.1786	-71.7286			810					-28.79	18.77	-1.68	1.019	18.42	oxic		Contreras et al. (2018)	https://doi.org/10.1016/j.scitotenv.2018.02.225
Toro (Coy)	Chile	South America	-45.5314	-71.8549			681					-28.3474	1.3078	2.8518	0.1715	7.6264	oxic		Contreras et al. (2018)	https://doi.org/10.1016/j.scitotenv.2018.02.225
Toro (Puy)	Chile	South America	-40.7695	-72.269			718					-31.1934	14.3317	-4.2481	1.0306	13.9064	oxic		Contreras et al. (2018)	https://doi.org/10.1016/j.scitotenv.2018.02.225
Tranquilo	Chile	South America	-46.6239	-72.7805			278					-28.5557	1.4861	0.251286	0.124	11.9843	oxic		Contreras et al. (2018)	https://doi.org/10.1016/j.scitotenv.2018.02.225
Verde (Pehuenco)	Chile	South America	-38.52	-70.992			1762					-29.0856	6.8309	-0.549	0.5876	11.6249	oxic		Contreras et al. (2018)	https://doi.org/10.1016/j.scitotenv.2018.02.225
Verde (Tol)	Chile	South America	-38.214	-71.734			1385					-28.2343	21.5011	-4.2538	1.3585	15.8275	oxic		Contreras et al. (2018)	https://doi.org/10.1016/j.scitotenv.2018.02.225
Verde ABB	Chile	South America	-38.5233	-70.99			1883					-26.9	4.684	-0.93	0.35	13.3829	oxic		Contreras et al. (2018)	https://doi.org/10.1016/j.scitotenv.2018.02.225
Verde PN Cong	Chile	South America	-38.6947	-71.6114			980					-27.6	3.197	-1.49	0.309	10.3463	oxic		Contreras et al. (2018)	https://doi.org/10.1016/j.scitotenv.2018.02.225
Verde PN Villarrica	Chile	South America	-39.6008	-71.5508			1640					-25.18	9.461	-2.62	0.758	12.4815	oxic		Contreras et al. (2018)	https://doi.org/10.1016/j.scitotenv.2018.02.225
Verde valiente	Chile	South America	-36.485	-71.5017			1125					-28.97	18.16	-2.19	1.072	16.9403	oxic		Contreras et al. (2018)	https://doi.org/10.1016/j.scitotenv.2018.02.225
Vichuquen VIC11-1A-1G(A)	Chile	South America	-34.8274	-72.0586			5					-28.38	2.324	4.96	0.259	8.973	oxic		Contreras et al. (2018)	https://doi.org/10.1016/j.scitotenv.2018.02.225
Villarrica	Chile	South America	-39.2425	-72.0925			215					-28.21	0.846	0.12	0.066	12.8182	oxic		Contreras et al. (2018)	https://doi.org/10.1016/j.scitotenv.2018.02.225
Kitezh Lake	Fildes Peninsula	Antartica	-62.1933	-58.9661	Periglacial		1	0.095668			Mixing along the water column is not favored, thus promoting anoxic conditions	-23.4	2.1	1.3	0.17	12	anoxic		Carrizo et al. (2019)	https://doi.org/10.1016/j.scitotenv.2019.03.459
Uruguay Lake	Fildes Peninsula	Antartica	-62.185	-58.9111	Proglacial		3	0.069781			Mixing along the water column is not favored, thus promoting anoxic conditions	-24.2	4	-1.4	0.26	15	anoxic		Carrizo et al. (2019)	https://doi.org/10.1016/j.scitotenv.2019.03.459
Drake Lake	Fildes Peninsula	Antartica	-62.1711	-58.9269	Proglacial		41	0.002958				-20.7	0.62	-2	0.06	10	oxic		Carrizo et al. (2019)	https://doi.org/10.1016/j.scitotenv.2019.03.459
Ionospheric Lake	Fildes Peninsula	Antartica	-62.18	-58.9108	Proglacial		20	0.016235				-23.4	0.27	-1.2	0.03	10	oxic		Carrizo et al. (2019)	https://doi.org/10.1016/j.scitotenv.2019.03.459
Meltwater Lake	Fildes Peninsula	Antartica	-62.1719	-58.9278	Proglacial		42	0.0004				-19.5	0.38	-0.2	0.03	12	oxic		Carrizo et al. (2019)	https://doi.org/10.1016/j.scitotenv.2019.03.459
Lake Sugan	China	Asia	38.86	93.89	Hypersaline		2795	108				-18.8	2.1	5.3	0.3	8.2	oxic		Fang et al. (2017)	https://doi.org/10.4081/jlimnol.2017.1607
Empakai Crater Lake	Tanzania	Africa	-2.9	35.8333	Volcanic Crater		2590	28.3		alkaline	Anoxic and stratified	-26.1	7.27	3.65	0.321	22.2	anoxic	Core EMP LIV 4; Data points extracted from Webplot Digitizer	Muzuka et al. (2004)	https://doi.org/10.1016/j.jafrearsci.2004.12.005
Empakai Crater Lake	Tanzania	Africa	-2.9	35.8333	Volcanic Crater		2590	28.3		alkaline	Anoxic and stratified	-26.3	17.8	3.73	0.665	23.6	anoxic	Core EMP LIV 4; Data points extracted from Webplot Digitizer	Muzuka et al. (2004)	https://doi.org/10.1016/j.jafrearsci.2004.12.005
Empakai Crater Lake	Tanzania	Africa	-2.9	35.8333	Volcanic Crater		2590	28.3		alkaline	Anoxic and stratified	-26.4	11.3	4.21	0.488	21.3	anoxic	Core EMP LIV 4; Data points extracted from Webplot Digitizer	Muzuka et al. (2004)	https://doi.org/10.1016/j.jafrearsci.2004.12.005
Empakai Crater Lake	Tanzania	Africa	-2.9	35.8333	Volcanic Crater		2590	28.3		alkaline	Anoxic and stratified	-26.8	14.4	4.29	0.469	22.5	anoxic	Core EMP LIV 4; Data points extracted from Webplot Digitizer	Muzuka et al. (2004)	https://doi.org/10.1016/j.jafrearsci.2004.12.005
Empakai Crater Lake	Tanzania	Africa	-2.9	35.8333	Volcanic Crater		2590	28.3		alkaline	Anoxic and stratified	-27.5	1.17	4.52	0.0535	20	anoxic	Core EMP LIV 4; Data points extracted from Webplot Digitizer	Muzuka et al. (2004)	https://doi.org/10.1016/j.jafrearsci.2004.12.005
Empakai Crater Lake	Tanzania	Africa	-2.9	35.8333	Volcanic Crater		2590	28.3		alkaline	Anoxic and stratified	-25.8	6.56	4.6	0.236	24.4	anoxic	Core EMP LIV 4; Data points extracted from Webplot Digitizer	Muzuka et al. (2004)	https://doi.org/10.1016/j.jafrearsci.2004.12.005
Empakai Crater Lake	Tanzania	Africa	-2.9	35.8333	Volcanic Crater		2590	28.3		alkaline	Anoxic and stratified	-26.4	11.6	5	0.482	23.5	anoxic	Core EMP LIV 4; Data points extracted from Webplot Digitizer	Muzuka et al. (2004)	https://doi.org/10.1016/j.jafrearsci.2004.12.005
Empakai Crater Lake	Tanzania	Africa	-2.9	35.8333	Volcanic Crater		2590	28.3		alkaline	Anoxic and stratified	-26.2	1.88	5.24	0.0661	22.8	anoxic	Core EMP LIV 4; Data points extracted from Webplot Digitizer	Muzuka et al. (2004)	https://doi.org/10.1016/j.jafrearsci.2004.12.005
Empakai Crater Lake	Tanzania	Africa	-2.9	35.8333	Volcanic Crater		2590	28.3		alkaline	Anoxic and stratified	-25.3	9.02	5.32	0.447	21.1	anoxic	Core EMP LIV 4; Data points extracted from Webplot Digitizer	Muzuka et al. (2004)	https://doi.org/10.1016/j.jafrearsci.2004.12.005
Empakai Crater Lake	Tanzania	Africa	-2.9	35.8333	Volcanic Crater		2590	28.3		alkaline	Anoxic and stratified	-27.2	11.7	6.11	0.214	30.9	anoxic	Core EMP LIV 4; Data points extracted from Webplot Digitizer	Muzuka et al. (2004)	https://doi.org/10.1016/j.jafrearsci.2004.12.005
Empakai Crater Lake	Tanzania	Africa	-2.9	35.8333	Volcanic Crater		2590	28.3		alkaline	Anoxic and stratified	-26.5	14.4	6.27	0.617	22.5	anoxic	Core EMP LIV 4; Data points extracted from Webplot Digitizer	Muzuka et al. (2004)	https://doi.org/10.1016/j.jafrearsci.2004.12.005
Empakai Crater Lake	Tanzania	Africa	-2.9	35.8333	Volcanic Crater		2590	28.3		alkaline	Anoxic and stratified	-26.7	0.938	6.35	0.0283	22.2	anoxic	Core EMP LIV 4; Data points extracted from Webplot Digitizer	Muzuka et al. (2004)	https://doi.org/10.1016/j.jafrearsci.2004.12.005
Empakai Crater Lake	Tanzania	Africa	-2.9	35.8333	Volcanic Crater		2590	28.3		alkaline	Anoxic and stratified	-26.1	8.67	6.35	0.394	18.1	anoxic	Core EMP LIV 4; Data points extracted from Webplot Digitizer	Muzuka et al. (2004)	https://doi.org/10.1016/j.jafrearsci.2004.12.005
Empakai Crater Lake	Tanzania	Africa	-2.9	35.8333	Volcanic Crater		2590	28.3		alkaline	Anoxic and stratified	-25.8	13.2	6.59	0.542	27.1	anoxic	Core EMP LIV 4; Data points extracted from Webplot Digitizer	Muzuka et al. (2004)	https://doi.org/10.1016/j.jafrearsci.2004.12.005
Empakai Crater Lake	Tanzania	Africa	-2.9	35.8333	Volcanic Crater		2590	28.3		alkaline	Anoxic and stratified	-27.1	8.79	6.67	0.293	31.8	anoxic	Core EMP LIV 4; Data points extracted from Webplot Digitizer	Muzuka et al. (2004)	https://doi.org/10.1016/j.jafrearsci.2004.12.005
Empakai Crater Lake	Tanzania	Africa	-2.9	35.8333	Volcanic Crater		2590	28.3		alkaline	Anoxic and stratified	-26	9.38	6.83	0.4	22.8	anoxic	Core EMP LIV 4; Data points extracted from Webplot Digitizer	Muzuka et al. (2004)	https://doi.org/10.1016/j.jafrearsci.2004.12.005
Empakai Crater Lake	Tanzania	Africa	-2.9	35.8333	Volcanic Crater		2590	28.3		alkaline	Anoxic and stratified	-25.5	9.14	7.06	0.397	21.7	anoxic	Core EMP LIV 4; Data points extracted from Webplot Digitizer	Muzuka et al. (2004)	https://doi.org/10.1016/j.jafrearsci.2004.12.005
Empakai Crater Lake	Tanzania	Africa	-2.9	35.8333	Volcanic Crater		2590	28.3		alkaline	Anoxic and stratified	-25.5	15.2	7.06	0.602	23	anoxic	Core EMP LIV 4; Data points extracted from Webplot Digitizer	Muzuka et al. (2004)	https://doi.org/10.1016/j.jafrearsci.2004.12.005
Empakai Crater Lake	Tanzania	Africa	-2.9	35.8333	Volcanic Crater		2590	28.3		alkaline	Anoxic and stratified	-27.5	12.2	7.3	0.45	22.8	anoxic	Core EMP LIV 4; Data points extracted from Webplot Digitizer	Muzuka et al. (2004)	https://doi.org/10.1016/j.jafrearsci.2004.12.005
Empakai Crater Lake	Tanzania	Africa	-2.9	35.8333	Volcanic Crater		2590	28.3		alkaline	Anoxic and stratified	-20.7	1.41	7.38	0.0472	17.3	anoxic	Core EMP LIV 4; Data points extracted from Webplot Digitizer	Muzuka et al. (2004)	https://doi.org/10.1016/j.jafrearsci.2004.12.005
Empakai Crater Lake	Tanzania	Africa	-2.9	35.8333	Volcanic Crater		2590	28.3		alkaline	Anoxic and stratified	-20.1	1.64	7.62	0.0567	17.3	anoxic	Core EMP LIV 4; Data points extracted from Webplot Digitizer	Muzuka et al. (2004)	https://doi.org/10.1016/j.jafrearsci.2004.12.005
Empakai Crater Lake	Tanzania	Africa	-2.9	35.8333	Volcanic Crater		2590	28.3		alkaline	Anoxic and stratified	-21.5	1.64	7.7	0.063	17.5	anoxic	Core EMP LIV 4; Data points extracted from Webplot Digitizer	Muzuka et al. (2004)	https://doi.org/10.1016/j.jafrearsci.2004.12.005
Empakai Crater Lake	Tanzania	Africa	-2.9	35.8333	Volcanic Crater		2590	28.3		alkaline	Anoxic and stratified	-20.4	4.45	8.02	0.142	20.8	anoxic	Core EMP LIV 4; Data points extracted from Webplot Digitizer	Muzuka et al. (2004)	https://doi.org/10.1016/j.jafrearsci.2004.12.005
Empakai Crater Lake	Tanzania	Africa	-2.9	35.8333	Volcanic Crater		2590	28.3		alkaline	Anoxic and stratified	-26.1	16.5	8.1	0.542	29.6	anoxic	Core EMP LIV 4; Data points extracted from Webplot Digitizer	Muzuka et al. (2004)	https://doi.org/10.1016/j.jafrearsci.2004.12.005
Empakai Crater Lake	Tanzania	Africa	-2.9	35.8333	Volcanic Crater		2590	28.3		alkaline	Anoxic and stratified	-22	1.29	8.17	0.0315	16.7	anoxic	Core EMP LIV 4; Data points extracted from Webplot Digitizer	Muzuka et al. (2004)	https://doi.org/10.1016/j.jafrearsci.2004.12.005
Empakai Crater Lake	Tanzania	Africa	-2.9	35.8333	Volcanic Crater		2590	28.3		alkaline	Anoxic and stratified	-20.1	2.81	8.57	0.104	20.9	anoxic	Core EMP LIV 4; Data points extracted from Webplot Digitizer	Muzuka et al. (2004)	https://doi.org/10.1016/j.jafrearsci.2004.12.005
Empakai Crater Lake	Tanzania	Africa	-2.9	35.8333	Volcanic Crater		2590	28.3		alkaline	Anoxic and stratified	-27.2	10.5	8.65	0.428	23.5	anoxic	Core EMP LIV 4; Data points extracted from Webplot Digitizer	Muzuka et al. (2004)	https://doi.org/10.1016/j.jafrearsci.2004.12.005
Empakai Crater Lake	Tanzania	Africa	-2.9	35.8333	Volcanic Crater		2590	28.3		alkaline	Anoxic and stratified	-20.6	1.17	8.73	0.0535	15.7	anoxic	Core EMP LIV 4; Data points extracted from Webplot Digitizer	Muzuka et al. (2004)	https://doi.org/10.1016/j.jafrearsci.2004.12.005
Empakai Crater Lake	Tanzania	Africa	-2.9	35.8333	Volcanic Crater		2590	28.3		alkaline	Anoxic and stratified	-20.1	3.16	9.44	0.113	21.1	anoxic	Core EMP LIV 4; Data points extracted from Webplot Digitizer	Muzuka et al. (2004)	https://doi.org/10.1016/j.jafrearsci.2004.12.005
Empakai Crater Lake	Tanzania	Africa	-2.9	35.8333	Volcanic Crater		2590	28.3		alkaline	Anoxic and stratified	-21.6	5.74	9.52	0.243	17.2	anoxic	Core EMP LIV 4; Data points extracted from Webplot Digitizer	Muzuka et al. (2004)	https://doi.org/10.1016/j.jafrearsci.2004.12.005
Empakai Crater Lake	Tanzania	Africa	-2.9	35.8333	Volcanic Crater		2590	28.3		alkaline	Anoxic and stratified	-21	1.29	9.84	0.0441	14.2	anoxic	Core EMP LIV 4; Data points extracted from Webplot Digitizer	Muzuka et al. (2004)	https://doi.org/10.1016/j.jafrearsci.2004.12.005
Empakai Crater Lake	Tanzania	Africa	-2.9	35.8333	Volcanic Crater		2590	28.3		alkaline	Anoxic and stratified	-27.4	15.8	10.5	0.526	25	anoxic	Core EMP LIV 4; Data points extracted from Webplot Digitizer	Muzuka et al. (2004)	https://doi.org/10.1016/j.jafrearsci.2004.12.005
Empakai Crater Lake	Tanzania	Africa	-2.9	35.8333	Volcanic Crater		2590	28.3		alkaline	Anoxic and stratified	-21.7	1.17	10.6	0.0441	15.1	anoxic	Core EMP LIV 4; Data points extracted from Webplot Digitizer	Muzuka et al. (2004)	https://doi.org/10.1016/j.jafrearsci.2004.12.005
Empakai Crater Lake	Tanzania	Africa	-2.9	35.8333	Volcanic Crater		2590	28.3		alkaline	Anoxic and stratified	-21.8	0.703	11	0.0346	14.3	anoxic	Core EMP LIV 4; Data points extracted from Webplot Digitizer	Muzuka et al. (2004)	https://doi.org/10.1016/j.jafrearsci.2004.12.005
Empakai Crater Lake	Tanzania	Africa	-2.9	35.8333	Volcanic Crater		2590	28.3		alkaline	Anoxic and stratified	-21	2.34	11.4	0.0787	18.9	anoxic	Core EMP LIV 4; Data points extracted from Webplot Digitizer	Muzuka et al. (2004)	https://doi.org/10.1016/j.jafrearsci.2004.12.005
Empakai Crater Lake	Tanzania	Africa	-2.9	35.8333	Volcanic Crater		2590	28.3		alkaline	Anoxic and stratified	-21.5	4.8	11.5	0.176	21.1	anoxic	Core EMP LIV 4; Data points extracted from Webplot Digitizer	Muzuka et al. (2004)	https://doi.org/10.1016/j.jafrearsci.2004.12.005
Empakai Crater Lake	Tanzania	Africa	-2.9	35.8333	Volcanic Crater		2590	28.3		alkaline	Anoxic and stratified	-21.5	1.64	11.8	0.0598	19.4	anoxic	Core EMP LIV 4; Data points extracted from Webplot Digitizer	Muzuka et al. (2004)	https://doi.org/10.1016/j.jafrearsci.2004.12.005
Empakai Crater Lake	Tanzania	Africa	-2.9	35.8333	Volcanic Crater		2590	28.3		alkaline	Anoxic and stratified	-22	10.5	13.2	0.35	22.2	anoxic	Core EMP LIV 4; Data points extracted from Webplot Digitizer	Muzuka et al. (2004)	https://doi.org/10.1016/j.jafrearsci.2004.12.005
Empakai Crater Lake	Tanzania	Africa	-2.9	35.8333	Volcanic Crater		2590	28.3		alkaline	Anoxic and stratified	-21.7	5.04	13.2	0.17	21.3	anoxic	Core EMP LIV 4; Data points extracted from Webplot Digitizer	Muzuka et al. (2004)	https://doi.org/10.1016/j.jafrearsci.2004.12.005
Empakai Crater Lake	Tanzania	Africa	-2.9	35.8333	Volcanic Crater		2590	28.3		alkaline	Anoxic and stratified	-21.2	3.87	13.3	0.148	19.4	anoxic	Core EMP LIV 4; Data points extracted from Webplot Digitizer	Muzuka et al. (2004)	https://doi.org/10.1016/j.jafrearsci.2004.12.005
Empakai Crater Lake	Tanzania	Africa	-2.9	35.8333	Volcanic Crater		2590	28.3		alkaline	Anoxic and stratified	-20.8	6.33	14	0.198	21.4	anoxic	Core EMP LIV 4; Data points extracted from Webplot Digitizer	Muzuka et al. (2004)	https://doi.org/10.1016/j.jafrearsci.2004.12.005
Empakai Crater Lake	Tanzania	Africa	-2.9	35.8333	Volcanic Crater		2590	28.3		alkaline	Anoxic and stratified	-21.4	6.68	14.5	0.205	22	anoxic	Core EMP LIV 4; Data points extracted from Webplot Digitizer	Muzuka et al. (2004)	https://doi.org/10.1016/j.jafrearsci.2004.12.005
Jellyfish Lake	Republic of Palau	Oceania	7.161	134.376	Marine		0	0.057			Meromictic	-24.1	23.7	3	1.3		anoxic		Orem et al. (1991)	https://doi.org/10.4319/lo.1991.36.3.0526
Jellyfish Lake	Republic of Palau	Oceania	7.161	134.376	Marine		0	0.057			Meromictic	-25	26.5	3.3	1.7		anoxic		Orem et al. (1991)	https://doi.org/10.4319/lo.1991.36.3.0526
Jellyfish Lake	Republic of Palau	Oceania	7.161	134.376	Marine		0	0.057			Meromictic	-25.3	24.2	3.4	1.4		anoxic		Orem et al. (1991)	https://doi.org/10.4319/lo.1991.36.3.0526
Jellyfish Lake	Republic of Palau	Oceania	7.161	134.376	Marine		0	0.057			Meromictic	-25.3	28.4	3.4	1.7		anoxic		Orem et al. (1991)	https://doi.org/10.4319/lo.1991.36.3.0526
Jellyfish Lake	Republic of Palau	Oceania	7.161	134.376	Marine		0	0.057			Meromictic	-24.3	24.6	3.4	1.4		anoxic		Orem et al. (1991)	https://doi.org/10.4319/lo.1991.36.3.0526
Jellyfish Lake	Republic of Palau	Oceania	7.161	134.376	Marine		0	0.057			Meromictic	-24.3	25.9	3.4	1.7		anoxic		Orem et al. (1991)	https://doi.org/10.4319/lo.1991.36.3.0526
Jellyfish Lake	Republic of Palau	Oceania	7.161	134.376	Marine		0	0.057			Meromictic	-25.9	27.2	3.5	1.1		anoxic		Orem et al. (1991)	https://doi.org/10.4319/lo.1991.36.3.0526
Jellyfish Lake	Republic of Palau	Oceania	7.161	134.376	Marine		0	0.057			Meromictic	-24.8	26.1	3.5	1.6		anoxic		Orem et al. (1991)	https://doi.org/10.4319/lo.1991.36.3.0526
Jellyfish Lake	Republic of Palau	Oceania	7.161	134.376	Marine		0	0.057			Meromictic	-24.7	25.5	3.5	1.7		anoxic		Orem et al. (1991)	https://doi.org/10.4319/lo.1991.36.3.0526
Jellyfish Lake	Republic of Palau	Oceania	7.161	134.376	Marine		0	0.057			Meromictic	-24.7	26.9	3.5	1.7		anoxic		Orem et al. (1991)	https://doi.org/10.4319/lo.1991.36.3.0526
Jellyfish Lake	Republic of Palau	Oceania	7.161	134.376	Marine		0	0.057			Meromictic	-24	25.3	3.5	1.4		anoxic		Orem et al. (1991)	https://doi.org/10.4319/lo.1991.36.3.0526
Jellyfish Lake	Republic of Palau	Oceania	7.161	134.376	Marine		0	0.057			Meromictic	-25.4	28.2	3.6	1.3		anoxic		Orem et al. (1991)	https://doi.org/10.4319/lo.1991.36.3.0526
Jellyfish Lake	Republic of Palau	Oceania	7.161	134.376	Marine		0	0.057			Meromictic	-25.1	26	3.6	1.7		anoxic		Orem et al. (1991)	https://doi.org/10.4319/lo.1991.36.3.0526
Jellyfish Lake	Republic of Palau	Oceania	7.161	134.376	Marine		0	0.057			Meromictic	-25	24.8	3.6	1.4		anoxic		Orem et al. (1991)	https://doi.org/10.4319/lo.1991.36.3.0526
Jellyfish Lake	Republic of Palau	Oceania	7.161	134.376	Marine		0	0.057			Meromictic	-25	25.9	3.6	1.5		anoxic		Orem et al. (1991)	https://doi.org/10.4319/lo.1991.36.3.0526
Jellyfish Lake	Republic of Palau	Oceania	7.161	134.376	Marine		0	0.057			Meromictic	-24.6	26.7	3.6	1.7		anoxic		Orem et al. (1991)	https://doi.org/10.4319/lo.1991.36.3.0526
Jellyfish Lake	Republic of Palau	Oceania	7.161	134.376	Marine		0	0.057			Meromictic	-25	30	3.7	1.7		anoxic		Orem et al. (1991)	https://doi.org/10.4319/lo.1991.36.3.0526
Jellyfish Lake	Republic of Palau	Oceania	7.161	134.376	Marine		0	0.057			Meromictic	-24.6	27	3.8	1.8		anoxic		Orem et al. (1991)	https://doi.org/10.4319/lo.1991.36.3.0526
Jellyfish Lake	Republic of Palau	Oceania	7.161	134.376	Marine		0	0.057			Meromictic	-25.6	26.5	4	1.6		anoxic		Orem et al. (1991)	https://doi.org/10.4319/lo.1991.36.3.0526
Jellyfish Lake	Republic of Palau	Oceania	7.161	134.376	Marine		0	0.057			Meromictic	-25.3	26.7	4.1	1.6		anoxic		Orem et al. (1991)	https://doi.org/10.4319/lo.1991.36.3.0526
Jellyfish Lake	Republic of Palau	Oceania	7.161	134.376	Marine		0	0.057			Meromictic	-25.2	24.6	4.1	1.4		anoxic		Orem et al. (1991)	https://doi.org/10.4319/lo.1991.36.3.0526
